# Supplementary material for: Evaluation of a microarray-hybridization based method applicable for discovery of single nucleotide polymorphisms (SNPs) in the Pseudomonas aeruginosa genome
Source: BMC Genomics. 2009 Jan 19;10:29. doi: 10.1186/1471-2164-10-29 (PMC2658670; doi:10.1186/1471-2164-10-29)
Supplement: Additional file 1 — Java program used for analysis of the PATA1 data. We developed a Java program for post-processing of probe signal and p value data produced by the TAS software (see 'Methods'). The zip file contains a jar archive including program binaries and source code, a sample data set and a readme file with brief instructions for installation and usage. [file 1471-2164-10-29-S1.zip]

Archive with 13 entries (11 files):
- Tiling/
- Tiling/data/
- Tiling/data/Pseudomonas_aeruginosa_PAO1_intergenic_2008-Jan-10.fna
- Tiling/data/oligos2gene.txt
- Tiling/data/oligos2intergenic.txt
- Tiling/data/genes.txt
- Tiling/data/intergenic.txt
- Tiling/data/Pseudomonas_aeruginosa_PAO1_2008-Jan-10.txt
- Tiling/data/PATA_oligos.dat
- Tiling/PA14vsPAO1_pvalue.txt
- Tiling/Tiling.jar
- Tiling/PA14vsPAO1_signal.txt
- Tiling/README
