# Supplementary material for: Evaluation of a microarray-hybridization based method applicable for discovery of single nucleotide polymorphisms (SNPs) in the Pseudomonas aeruginosa genome
Source: BMC Genomics. 2009 Jan 19;10:29. doi: 10.1186/1471-2164-10-29 (PMC2658670; doi:10.1186/1471-2164-10-29)
Supplement: Additional file 1 — Java program used for analysis of the PATA1 data. We developed a Java program for post-processing of probe signal and p value data produced by the TAS software (see 'Methods'). The zip file contains a jar archive including program binaries and source code, a sample data set and a readme file with brief instructions for installation and usage. [file 1471-2164-10-29-S1.zip › Tiling/data/Pseudomonas_aeruginosa_PAO1_intergenic_2008-Jan-10.fna]

> start, 1-482, PA0001
TTTAAAGAGACCGGCGATTCTAGTGAAATCGAACGGGCAGGTCAATTTCCAACCAGCGATGACGTAATAGATAGATACAAGGAAGTCATTTTTCTTTTAAAGGATAGAAACGGTTAATGCTCTTGGGACGGCGCTTTTCTGTGCATAACTCGATGAAGCCCAGCAATTGCGTGTTTCTCCGGCAGGCAAAAGGTTGTCGAGAACCGGTGTCGAGGCTGTTTCCTTCCTGAGCGAAGCCTGGGGATGAACGAGATGGTTATCCACAGCGGTTTTTTCCACACGGCTGTGCGCAGGGATGTACCCCCTTCAAAGCAAGGGTTATCCACAAAGTCCAGGACGACCGTCCGTCGGCCTGCCTGCTTTTATTAAGGTCTTGATTTGCTTGGGGCCTCAGCGCATCGGCATGTGGATAAGTCCGGCCCGTCCGGCTACAATAGGCGCTTATTTCGTTGTGCCGCCTTTCCAATCTTTGGGGGATATCC
> PA0001, 2028-2055, PA0002
CGCAGCCCACGAGGCAAGGGACTAGACC
> PA0002, 3160-3168, PA0003
ACATACTGA
> PA0004, 6696-7017, PA0005
CAGGTCGGCAGACCGACCCTCATGGAAACCCCGGCCTGGCGCCGGGGTTTTCTTTTTGCGCCAGGTAGCCTGGATACGGGCGCCAGGGGTGCCTTGCCAAGGTGTGGCCGAGCCCCGGTTACTCGCCGGCATTGGCACCCTGGACCCGGGCCTCCTGGCGGCGTGGCACCGCTTCTGTGGGCAGCGGTCGCCGGTCGGTTCGGTCGATCGTTGCCAGCCGGCCTTGCTTTGCGCCTCGCGTGAAAACAAGAAGCCCCGCTATGGCGGGGCTTCTTTTATCGAATCGGCGCACAGTACGCCTTGCAGGGGGCTTTGCGGCCCT
> PA0005, 7792-7802, PA0006
GTATTCTGACC
> PA0006, 8340-8670, PA0007
CGATGCGCAGTTGGCCATGAACGGAAAGGATCGATTCTACCTCAGCCAGCCGGAGCATCGCGGATGGATCGACGAGCCCCCTACGCTGGACAATCTGTACTAGATTCAATAATGGCAATGGAATGGCAATCCCAGGCCAGGGAGTCATTTGGCACGCAGCAGTGGGTGTCTCGGAGTACGTGCGAACCCCTTGGCGGGTGGATCACCGGAGTAACGCAGTAAGCGCCTATCGCATGCCAGCACGGCCGACCGGCCGTGTTTCCACCACAGGTGGAGCGGGCGTGACGACGGGGAGTTCCGGGGCGTCTGCCCGTTCCCAAGGACGGTAACC
> PA0007, 10378-10433, PA0008
TGAAAAAGGCCCGGTGTCGCGAGGACGCCGGGCCTTTTCTTCGAGGCGGGACTGGC
> PA0009, 13436-13539, PA0010
GAAATTCACCTGTGCTGAGGCTTCGATACAAAACGCGGAAGTATACCCGATTCCCGCGCCGCCTCGCCCGTCCCCCCGATCCCTGGAAAACCACGGAAAGCCTT
> PA0010, 14092-14234, PA0011
CCGGGCGCTCCCTGACGGATGCGTTCGGATGTTCCACGTGGAACATCGGCGCGCAGCATAGCTGGTCGCCCCGCTTCCTTGGCTGCCGCCCTCGCATTCTTCCTGGCGTACAATGCGCGTTCGAGTCGAGCGAGGAGTGTTTC
> PA0011, 15123-15206, PA0012
GGAAAGGGCGTCGGAAGACGCCTTTTTCATATCCGGGTACTATGCTCAGCTCTGCCGCCTCCTCCGCAGGTCCCGAGGGACTCG
> PA0012, 15474-15619, PA0013
ACGGTGATGTTCCACGTGGAACCCCAGGCATGAGCCACTGATCACAGAGTGGGCGAAACCGCTGCCGGTTATCGGCTAGAATGCGCGCCGCTCGGCATGGTGCCGGGCATGGGTTCCCTCACCCCATCGCGCAAAAAGGACAGCAC
> PA0013, 16274-16334, PA0014
GGCTTATCGAGGCAATCTGGAGGAAGGGCGCAACGGCCGTGACCGTTGCGCCCTTCTTCAT
> PA0014, 16608-16899, PA0015
GTTGGCTCCGGAAAAGTAGTTGAAGTCAGGTGTCGCGTTCGGGCTTTGACCGAAGCGATGAGTCGAAGCTAGAGGGCCGGCAGTGGTCGCTCAATGGGGTGTTGGGCGTTCGGGATGCAGGCTACATCGTTGACAGAAGTTGCCTACGAATGTGTGGAACAGGTCTTTGTAAAAGTGTCGTCGGGGCGTGCTCGAACCGTTCTGCCAGCGCTCGATGAGCACGCCCGACCCGTCTGCCGGAACTCCGGCCGGCGGGTGGCGAGAACGCGCTGCGCAAGCCTTGGCCGGACGC
> PA0015, 17218-17365, PA0016
CCTGCCCTCTTCCAACGATGTCGGCCATTGTGCCCGGCTCCGGCCAGGCTTTGCACGGAACAGAGGGATTCGGCCGTTGCGAAGGAGGCACGCGGCCCCTTGGTGTTCGTAGGCCGAAGCCCTATCGCCGTTCGCGATAGGGCGTGCC
> PA0016, 18740-18766, PA0017
GGCAGGAAACGGCTCGTCAGGTTTCGA
> PA0018, 21013-21066, PA0019
GCGGGGCTCGCTAAAAGAAAAAGGCTTGCCGGGGCAAGCCTTTGGGGGATGGGG
> PA0019, 21574-21711, PA0020
ATGCGTTTGTGATGCACTTGTGGAATCGATTGAAAATCCGCTGCTAAGATGGCGCGCAGCTTGAAAACGGCTTCAGACCGCGTTTCTCGCGGGCTTCGGGCGTTTCGCGTATGTCGACATGATAAAGGGATTCACTGC
> PA0020, 22738-22871, PA0021
CTCGAAACCCCCGCCTCGGCGGGGGTTTCGCGTTTCTGGGGGAAGGAAATTTCATACGACGGTTTCCAGGATGGAAGCCGGACCCTTCCCCTCTTCCTGTCAGCGATGGACCTGCCTGCTATGGATGAGTCGCG
> PA0021, 23961-24000, PA0022
AACCGTACACTTCGCGCACCCTGTCCGCTGGAGTGAGTCG
> PA0022, 24559-24567, PA0023
GTACGCGCT
> PA0023, 25546-25735, PA0024
GCTGGAACTCCTGCTTCGTCAGGGTTTCGGACGGTCGCGCCGGGTGGGCGACCCTGGGTAAAGGCCTTCATCCAAGCCTTCCCCTTGACGGCCGTCAAGCGCCGGCTACCCATCCAGGGTGGTATGCTTGCGCCCTCGTTTCGTCGCCAGCCCGCGCCCCGCGCGGCCTCCCCGCTCCAAGGTGAACTCC
> PA0024, 26654-26710, PA0025
CCCGCCCGCAGGGGACGAGTCCGCTCGTCCCGTCCCACTCCGGCAAAGGAACGACCC
> PA0025, 27536-27645, PA0026
GTTGTCAGGCGGCATTTGAGACGTACGTCTCAAATTGGCTTCCATCTGACATGTAGGAATCACAAAACCGGGTTAAGACTTCAGGCTTCACTCACTCTCGAGCGCTGCCG
> PA0028, 30499-30501, PA0029
GCG
> PA0029, 32056-32059, PA0030
GGCG
> PA0030, 32984-32999, PA0031
GGAGGTGCCCTCGTGC
> PA0031, 34512-34623, PA0032
CGGGCGGCTTATCCCATGCGATTGGGTTATGCGATAGTGCTGCGTCGATCATCAGTGCATCGAAATCCCTGGTAAACCGCATGGGGCTGGATGCGTTGGATAAGCCTGGCTT
> PA0032, 35539-35904, PA0033
AGAGGTGACGATGAACGAGTATTCCACCCCCCGCATCCAGGGCTTCCATGCTCACGTCTATTTCGATGCGCAGAGCATCGAGCGAGCCCGCGCCCTTTGCGAAGAGGCGGCGCGGCGCTTTCCGCTGAAGATGGGGCGGGTCCATGAGCGGCCGGTAGGGCCGCATCCGGACTGGAGCTGCCAGCTGGCGTTCGCTCCCGAGGTGTTCGGCGAGCTGGTGCCCTGGCTGGCCATCCATCGGCAGGACCTGGTGGTGTTCATCCACCCGGTCACCGGCAACGATCTGCTCGACCATCGCGACCGAGCCATCTGGATGGGAGCCATTCGCCCGCTGGACCTGTCGATCCTGGACGAAGGCCCGCAACG
> PA0033, 36271-36277, PA0034
GGGATCC
> PA0034, 36902-37086, PA0035
GCGAACCTTCTTTGAATGCGTTGGCTATTTGGGTGAGGCGCTATTCAAGGCTTCGGCAGAGTCGGCGGACAATAAGACGTTTCTGAAAGTGACCGTGAATTTTTCCTCACGGTTCTGGCAGCGTGCAACGCAAGGCCAGGCGCAGCGGGTTGCCTGCGCCTGGCGAATGCCGCTGTCAGGGTCTG
> PA0036, 39099-39201, PA0037
GGAGGGCTCCAGGAAATGACGTATGGGCAGAATCTAATCCCCCCGCCGGGTAAAAGAAACCGATAAGATTGCGGCAACCTGTCAGGAAAACTCACGAATAGCC
> PA0037, 40090-40189, PA0038
GCGCTGGCGATTTGCTGCACTTTTCCGGCTCGGCTAGTGTCCATTGAACAGAGGCGCCCGTCGGGCGCGAAGAACCAGGCATCGTCCGGGGAGAGAGTTC
> PA0038, 40406-40588, PA0039
TGGCACCCTGGAAACCTGTCCACGATCGCCTGCGCCCTGGAAAGGCCGCCGTGTCTTTCCGCTTCGCCGGATCATGCACAGGCTATGAGGGCGGCGTGCCTCCATGGGCGGCGCGCTCGTCTCAACCTTGCCGCATTTGGCAAGCCTGACCCGTTCGGGTCTTCATCCATGCAACGAGGGAAT
> PA0039, 40817-41112, PA0040
TGCAGCGCCTGCGACGAGCAGTATCCGGGGCCGGCTTTCCCATGGGAGCCGGCCCTTTCTTTTTGCCGCGATGAGTACCCTGCCAACGATGGGTCTTGTTGCAGTTCGTCGAGAAAGCGTGCCATCTAACGGATTAATCCAAAAGTCTGTGTTAGGTTTTTCGGCACGCCCAGATGGCCTTGTGCCTTACCTCCGGATTGTCCGACTCATGGAAGACGGATTTCGGAATATTCCTGCTTACCCGCTGTAGCCGCTGGGCCAACATCGCGCCTTTCTGTATTTCAAGGAATGAAATC
> PA0040, 42802-42913, PA0041
AGACGCGGCGACCTCCTGAACGCTTTAGGAAAGCGCCTACCTGCATCGAGGCCCTTTCCTTGGAAAACCTTGCTTAACCTCGCCGGGCCCCTACCCGCCAAGGAGTAACGAT
> PA0041, 53522-56545, PA0042
TTATGCCGAAGTACACGTGTACCTGTGGCTACGTTATGAACCTTTCGCAAGGATGGTCAGACTATGAGTTGACTCTAATTCCTGAGTCAGCAATAGAGAGCTTGGGGGATAGGCTAGATAGCGAGGATAAGCTGTCTTCTGATCAGTTATATGAAGCTCTTGATGAAAAGGCCATTACGGTGTACCGATGCCCGAAGTGTAGAAGGTTGCACTTGGAGGAAGAGCCAAATAGATTCACCACTTATATAGTTGAGTAAGCTTTGCTGCGAGAGCCTGAGTGCTTCGGAGCAAGAAGGACTGAAAGCTATTCAGAACCTTCATAAAGGGACAGATTTATTTTCTCTACTCTAATTTTCTGAGCATGGAGGCTCCAGCGCAGATGTCGTAAAGGAACTTCGCGATGCCTAGGTAAGGGCGCATGGTTTAGCGAATTATTTGCTTTGAGCGTTTCAGAGTGGGCGCCGTCGCTGAAATTAGAGTAGTAAAAATAAATCTGTCCCCTTTTTTACAATGGACCATAAAGGGGACAGATTTATTTTCCCTACTCTAATTTTCTAAGCAGGGAGGCTCCAGTGCAGACGCCGTAAGGAGGCTCCGCGATGCCTAGGCAAGGGCGAGTGGTTTTACCGAATTATCCGCTTCACGTGGTCCAGCGGGGACACAATCGGCAAGTGGTATTCGCCGAGGACGAGGACTACCAGCGTTACCTCTCCGATCTACGGGACCTCAAGGATGCCTTTGGTATCAAGGTCTACGCATTTTGCCTGATGACCAACCATGTCCATCTGCTCTTGGCGCCTGGTGATTCGCTGTCTGGCTTGGCGCAACTGATGAAAACGCTGGCGGCGCGCACGACACGATATCGGAATCGCTTGGAGGGCCGTTCCGGAACGTTGTGGGAAAGTCGCTATAAATCGAGTGTCGTACAGAGCGATGCCTACCTGCTGGCGTGTTGCCGGTACATCGAACTGAACCCTGTTCGGGCGCGGATGGTGGACGATGTGGCGGCCTATCCCTGGTCAAGTTATGGGCTGCGGGCGGATTGGTTGAAGGAGCCAAACTGGTTGGATATGGATCCCTGCTTCATTGAGCTAGGTCAGACGGCCGAAGAGCGATATCGGCGATACGTAACGTTCATGAAAGAGGCGATACCGGCCGAGGAATTGAGGCTGATTCGCGAGGCGGTTCAGCGTGGACAACTGACGGGCAATCAACGGTTCGTGGACGAGATCGAGCGGGTAGCCGGGGTGAGAATAGAGCGGCGTGGGCAAGGGCGGCCGAGATTAGAGCAGGGAAAATAAATCTGTCCCCTTTTTTCAAGAGCGATATCGGCGATACGTAACGTTCATGAAAGAGGCGATACCGGCCGAGGAATTGAGGCTGATTCGCGAGGCGGTTCAGCGTGGACAACTGACGGGCAATCAACGGTTCGTGGACGAGATCGAGCGGGTAGCCGGGGTGAGAATAGAGCGGCGTGGGCAAGGGCGGCCGAGATTAGAGCAGGAAAAATAAATCTGTCCCCTTTTTTCCTTATGCGTGTGCATTGAAGAAGGCAAAGGAACATTTAATGGATTCGGAAGTCCCTTTGCAAATTACATATGAGGGTGAGTTTTCCGAAGGGTGGTATTTCTGCTACCAGTCAAAGGAGTTTATGGAAACCGGTAATTTGTCAGCTCAACTCGCAGGGAATGCGCCATTTTTGATTGATAGGCAATCTGGTGAGCTTCATATTCTCGGAACAGCAAAACCTTTAGAGAGTTATTTGGATGACTACATAAAAAACAAATCCGTGAAGTTGGGGTGATTTAGTGCTGCAAAAGGGGCTGTAATTCCCAAAGTTTTCTCGAATGCCGATGATTTCGCACGCTTTGGTACAGATGCGCGAGAGGGTTTAGCGAAAGCCGGCTATGGGAACGTAGAGCCCATTCTTCAAGGGAGTGCTATAACGGGGCAGAGTTTCAAGACTGGACAAGCGTTTGATGTTGGTAGGGTGAGTGACTTCGATATTGCCTTGGCAGGCTCTGAGTTGTTGCAGCGTGCACAGTCGCTAGGAATAGGTTTGAGAAGCGGCGGTACTCGTACTGGTCCTCTGAGCGGAAGAGATTTGCAAGCACTTGGATTAAAAGATCTAGCTAGAAAGCTAAGTGCACAAGCAGGGCGTGAAGTTAACTTTATGATTTATGATTCTGCGGCAACGGCTGCAAGCCGCGCTCCGAGCCTGGTACTTCCAAAATGATTGCATATGACTTGTACGGAACGAAAAATCTCAGCCTTTTTCTGGCAAGAGAGCATATAGAGAAAATTTTTGGAGTGTCTCTTTATGAAAGAAATAGTTCTTATCAAGGAGGGGATTACTACATGCTTGGTAGTAATGATTCGGAGAATTTTATTCTGAAAGCCAATCTTGACCCTCTTGATGATGAACCAGTAGAGTTAAATTTTCCTGACTACCCTATTTTGCTCTATATAAACGCCACGACACGTTCATCTGCTATAGAAGGGGTAATCAAGAAGGGTGCATGCTTTAAGCTGCTCAGGCATGAAATGTTCTAGGAATGAAAAAGCATAAAGGGGACAGATCTATTTTCCCTACTCTAATTTTCTAAGCAAGGAGGCTCCAGCGCAGACGCCGTAAGGAGGCTCCGCGATGCCTAGGCAAGGGCGAGTGGTTTTACCGAATTATCCGCTTCACGTGGTCCAGCGGGGACACAATCGGCAAGTGGTATTCGCCGAGGACGAGGACTACCAACGCTACCTCTCCGATCCTCAAGACCTCGAGGATGCCTTCGATAACAAGCTCCATGCATTTTGCCGAATGGCCACCCATATCCATCTGCTCCTGGCGGCTTGCCGGCCCTCCTTTCTACTGCCCCGTCCCACAGCGCCCCAATGTACTAGTACACCGGAAACCGCCGTCTCCCGTTGAACGGGCGGGCCCCGGCCCCCTACCATTCGCAGCACACCGACCCGCGCAAAGGGAGCGGGATGCCGCGTAGGCAGGCCGCCATGGAAGGAGAAGCACAT
> PA0042, 56942-57211, PA0043
TTCCGGGCGCCCTTCACGCCGCAAAGGGCGATTGGCTCAGCCAGCCACCGCCTTGTCTCCGACGTCGCAGAGACGCCTCAGTCCAACGCGGAGGCGTCCCCTCCCCTCGCTCCGCCGTGATCGCCAGGCCGCCCTGCCTCACCCGGGTCCTGGTCCGGTCCTTGGCCTTGAAACCCGGCCGTTGCAGCCAGTAGCCGCGCAGGTTGATGCGGGGCGCCAGGCGGTTGTCGTCGCGTTCGTCCAGCGGCGCTCCGAGGTTTCCCCGGCGCC
> PA0043, 58595-58785, PA0044
CGGGTTCTCCGCCCCGGTGTAGGCGCACGGGAGCTGGCGTAGGGAAAGTCCGCTGTTTTTCGGCCGCTGACGGTTCTCTTTCCGCGTGCTCCGACGGCCGCCAACAGTAAAAAAACCACGGCCAATCCTGATAGGCGGAGGGGCGCCTCGTTCCTAGACTGGCGGGGAAACATCAGGAGACGTCAATCATC
> PA0044, 60160-60655, PA0045
CCGGTCGACGGCAGAGACGGACACTCCCAAGGGGTGTCCGTTTTCATTTGCGCCGTACAGCGTCGGGCGCAATGGGCGGCAAGGATACCTGCCTGGCTGCCACCGGTTGGTGAGGGACACCGGCGCCTGGCATCCCACCTCGATCCTGCGAACGAGACGCAGTCAGAATTCTCCGAGTATGCTTCCTGCATAACGAAACGATCGGAATAACTGTGGTAACTTTGCCGCCCACCGAGATGGCCTATTGATGGCTCGTACGGTTCGTGCATCGCTTCCCGCACGATTGTTTCGGATTTCCAAAGGCCGGCCGGGAGCGCCGGTTGATCGACGCATTCGTATTTCAAGGAAAGAAATCGTGGCCACCCCATTTCGCCCCTCGCCTTGGCGCGCCGCCGTGCCGCCTGGCCTTCCTCGATTTTCACTACGCCCTCTTTTCCGCACACGGGTCGGCTAGAAGCCGCTCCGCGTCGATAGCGTTTTTTTCCAGGAGAACCCC
> PA0045, 61343-61372, PA0046
TCCACCAGAAACCAGGGAATCACGGCACAC
> PA0046, 61727-61878, PA0047
AACTCGCCCGACTGTCCGGCCTGTTGGCCGGTTTCACCCTGCTGGCCCTGCTCGGCGGCTGCGCGCCGACCAAGAGCGTCGATTACTCGGCGTTCAAGCAGGCCAAGCCGCGCTCGATCCTGGTCCTGCCGCCGCTGAACGAGTCGCCCGAC
> PA0047, 62389-62402, PA0048
GCCGTGCGCCGGGG
> PA0048, 62787-63067, PA0049
GGAAAACTCTCCAAGTCAGAGGAAATCCTTGCCACCGCCCCGGTGATGCGGGCGATGGCGGTTGTCTCCATCATCGGCGTTCCCACTCTCCGACTCTGCCCTACCGTTCCGGCGCGGGCCTGGGAAAGCTCCGGGTCGTGAGTCCGAGGTTTCCCCGCGTGCCGCCTTTTTCGATTCAGTAGAGGCGGAAGCGACGGGCCACCGTCCCGTTGGCCTGCGTCGGCGGCAGTTCGGCTCCGCGGCGAAGCGATAGGTCGCGAGGGCCTTGCGCCTGGCGAGGA
> PA0049, 64730-65338, PA0050
CGGGTGGACTCCTGTTCTTGTTCGGTTCATGGGTCGATCGGTGCGGCGGGCGGAGCGCGGGCGAGCGGCGCCCGCCGGCGGCGGGGGCCGGGACCGACGCAAGGTGCGTCGCGGGTTGCTGCGGTGGCGGACGGGAGGGCGGTGCTAGGGGGCGCGTGTCGCCGGTAGACGGAGGCGCGCGGAGGGAGGGTTGCGGGACGACGCGGAGGCGTCTGGGAAAGTCAGGTCCTTTGCCATGGATGCACCGATCGTTGTTCTTGCTGTTGTGGGGCGTCGGTGGGTGCACGGCCGGACTTCGCACCCGTGCGGCATTCTTGGAGGCGCCGGCGCGGGGCGTCCAACGAATTTATGTGGCCGCCGGGGATAGGAAAAGTTGATGGCGAACCGGTGCCGAAGCCCCCTGCCCCGGTACTTTCGCTGGCGCTGCGGCAATCCACCGCACTGGCGCGTTCGCTCGGGCTGGTCTTTGCTCTCCGGGGTCCGGCGGCTCGCCGGCGAGTCTTGCGGTGCGCCGCGAGCGGACGGGCGTTCGGTCCTTCTGCAGGCAAATGCCCTTGTTTTCGGAGAAGGACACGGATCGTTGATCGCTGTTTCGACCAAGGAGGTCAG
> PA0050, 65480-66302, PA0051
TGACCGACTGTACCCTCGACCAGGGACAGGGAGCGTTCGATTACCAACCAGGAGGTTGCAAATGAAGAAAGTACTGTTGGCTGTGTTCCTGCTCTGTGGCTTCTCTCTTACCGCCCAGGCCGCGTGCCCGGTTTTCGGCCCGTCCGAGGACCCGTGCAGCGGGCCGGTGTTCGGTCCGTCGACCTGCGAATGCCCTTGAGGTAGGTCGTCTGGCGGGCCCGGTGCAGCGGGCCCGCTTCCGGATGTATCGCTCGCTCGAAGTTGCCTTCTTTAATTCTCCATTCCCCGCGCCGCCCTACTTTTCCCGCTCGTCCATCGTCGCGTCGAACGTTGCCACGAAATCAGCGTCGATGGACAACTCTTATATTCAATAGTTGTACGATCTGAGTTTGTTGTAGTCATTTGCTTAGTTGGCTATTCATATGATTGCCGTAAAGCAATTATAAGTTTAATTGGATTAGCCTTCTAAGTCTTTGGAAAGAGCCGTGAACGACCCTGTAATATCTGGTTGTAGAGCCGCGTAATGATGTTTCAGGATATTTCATTAATTTTGTAGATTATTGTTTTTCCTTTGTTTTTTTAAAAACAGCTACCAGATTTAGATGGATATTAATTAACTCGGCCACGTTTTTTCCTGTTCTATCATTGGCCTTCCTTGGGCGCAGGCCTGCCGAAACTGCTTATCTTCAGGTCCTCGAAAAGTTCATACATCGACCGCCTTGGGCGAAGCATTCGTACGCCGGAAATCGTCCGGCCGCACGGATGTTTTCAGCATGTTCTCTGGATGAGTTTCCCGATAAACATCAATTATAGGAGTTTCCCT
> PA0051, 68136-68187, PA0052
GCGTGACGCGGGGCGTGGCGGGTTCGGGCTGCTGTCCGGCCCGCCGGCGTCT
> PA0052, 68617-69271, PA0053
CGGGCGTCCTGCGCTTGTCGGTATTTTTCCTCAGTCAAGCCGGCTTTCACCGCCTGCTCCACTGCCGCTTCTGCTAGGCGGCAGCGGGCCATCAACGTTCGAGGCTCGTCTGCAGGCTGCTAGGCCATGTTGCGGTGCGCCTTGCCAGTGCTTCCGGTTTCGAGAGGACATCTGTTCCCTGCCTGCACTGGTATATGCTTGAACACTGAATATTCGTCCCCTGCCCGGGGCAGGCAGGTCCGGGAAGTGGATCCTTGGAGGTACATATGTCGCGATCGCTGCGCAAATCGAAGAAACTCGTCATTCCTCCCCGTCCTCGCGATGAGGTCGTGCGCGCGCGCCCGGCCTTGGGAGAACATCAGAAGCAGGTCGAGAACGCCTTTGCCCTGGCCTTCGAACGCTACGAAAAAACCTTCGAAGAGCTGGCCAAGGTTTAAGCATGTCGCAAGACCAGCAAGGGATACGCTATCTCTCCGTTGCAGATCTCGTTCGCCTCAATGAGTTGCTCATCCTGGCCCAGACTCCGGACGAGCCGATAGGCGTCCTCAAACCGAACGAGTTGGAGTCCGCATAGCAACGGCCAGCCAACCATCGTTACTATGCTCGAACCGACGATATCATCACGCTGGCTGCGGTCTTTGCGGAAAGCTTGGCA
> PA0053, 69527-69542, PA0054
TCCGTAGAACGCCTTC
> PA0054, 70092-70129, PA0055
TCCATGGTCCTTGTGCGTGCCATCCCGGCGCGGGAACC
> PA0055, 70637-70701, PA0056
GGACGTGCTCCAGACAGGGGATAAAGGTGCGTCGAAGGCGGCGCGTCCAGCAGTCTACCCGGCTT
> PA0056, 71623-71729, PA0057
GATTCGCTCGATCCATGCAACAAAGCTGTGATTATTGCGGGGCTTTTTGCGCGCTTTCAAGCAACTAACATGGCAAGCCTCTGATCCCACTGCCTGGAGAACCGCTC
> PA0057, 72618-72679, PA0058
GCCGCGCCCGCCGATAGCCGCTGATCGAGGCGTCCCCTGCGGGGCGTCTCGTGGAGACCGAG
> PA0058, 73385-73467, PA0059
ATCCCGCCGCCGCGCAAGCGGACTGAACTTGTCCGGCTGCGTCGTCCTCCCATGTAGACATGCCCGCTCGCCGACGCGAGCGG
> PA0059, 73924-74033, PA0060
GCGGAACGCTTCCCCAGCCCGGCGAACTGGCCCTGGCCTGCCGCAGTCGAATGCGGCAGGATGCGCTGCGCAGCACTCGGCTGCCAGGCATCGACGAGGAGTGACGGGTC
> PA0060, 74268-74278, PA0061
GCCGCTGCGTT
> PA0061, 74717-74772, PA0062
GGGGCGGGCTCCGGAGGGTGTTCAGCTCCTAGCATAGCGCCCTCGCCTTGCGCCGT
> PA0062, 75190-75280, PA0063
AGAAGACTCCGAAGCTCCTTTAACCCGGCCGCCATCCGTCGCGCCTTGGAAAAACGCCTTGCGTTCCTCCGCCTCGCCGGATCGCGGACCG
> PA0063, 76409-76415, PA0064
CGCCTGC
> PA0064, 77400-77431, PA0065
GTCAGGCGTCCTTGTCTGAAACGGAGCATGGG
> PA0066, 78633-78709, PA0067
GATAGTTTTCCTCAGGCTGCGGATGCCGCCGATTGTATTTAAGATGGTCGGGTATTTCCTTAGCCAAGGTTGCCAAC
> PA0068, 81028-81115, PA0069
CCGCTCGCCGCCGACCGGCGGCGATGGCTGTGGGCCGGGGCCCGGTGCGATACTGTATCCATATACAGTATTTCGCCGGGTTCCCCTC
> PA0069, 82175-82403, PA0070
CGTTTTCCCCGCGGTGCAGCATTTCGTATAGGGCGGAGTAGCGGCGGAGCGTGCCGGTGGCGATATCCGCCCTGCGGGAAGAACCGCTGCCGCCGGGAAGCCGGAAACGTCGGAAGCAGCCGTCCCGGCGAACGCTCGACCTTCAGGCCGGTCGGGTCAGCGCGCCAGCCCCCTCAACGAAACGGCGACCCGAAGGTCGCCGTCGCGTTCGTGCCGGTAACGAGGCCGA
> PA0070, 83319-83379, PA0071
TGCATCTCACTCCTGGTTTGATGAACCGCCCGGCTGCCGAGAGGGGCCGGACGGAACTCCT
> PA0074, 90099-90105, PA0075
GTCCGTC
> PA0075, 90835-90843, PA0076
CAGTTGTCC
> PA0077, 94827-95047, PA0078
GACCTTCGCCGCGTTGCGCCGGGCCTGCACGATGCGCAGCACGCGGAAGCCGATCCAGACCAGGAACAGCAGGACGATCAGCACCCAGCGGCTGGTCGCCGAGGCCAACGGTTCGTAGTTGCCCAGGCGCAGCAGCGGGCCGAGGAACCAGATGATCAGGCTCAGGGCGAGCAGGCCGAGCACCGGCACCACCCAGCGCGCGAAGAAGTTGAGGAAGCCTT
> PA0078, 96398-96403, PA0079
CGTTGC
> PA0079, 97739-97753, PA0080
AGGGACTCCGAAGGT
> PA0080, 98219-98262, PA0081
GGTGTCGTCCTCATTGACGTTGTTTCTCCTGGTGTTCGTTGGCG
> PA0081, 99757-100123, PA0082
TGCTACTCCTTGCATTGCCAGCGCCCGGCTCTTCCAGGCGCTCACCCCCGTGCCCGAGGGATTTCGGTTCGCATCCAGGCTGGCCCGACGGCTTTCCGGCGTTTCGTCGCCTCGGGAAGACACATCGGGTGATACCGGATTATAAAAGACTAATCCTACGTCTTTTAAAGATTTGTCCGATCTGCGGTGTCATGCAACTAGTGGCGTTGTGCCTTCCTTGACAAGCCTTGCGGCATGCCACAAGAATTTTGCCAACCTTTCGAGTCATCCAATATTCATCAATGGCTCCTACAAGATCCGACGGAGTGGATCTTACAAGCGAAGGTGAGGGCCGCGCAGCGGCTTCGATGATAGGGAGATCGTCACC
> PA0082, 101159-101246, PA0083
CGCCTAGCGGCCGTCCGGGCCAACGCTGCAAGCCGCCGGGGCGATTCCGACGGCGCTAACAACCGCCGTCGCGCGAGGGAGAAACAAG
> PA0083, 101766-101777, PA0084
GAGGATTCCAGC
> PA0084, 103275-103349, PA0085
GGCATTCAACGACAGCGCCTGCCATGGTGGCGGGCGCTTGCATAGCGTAGTGGCGCGAGCCACACGGGAGGAAAG
> PA0085, 103839-104005, PA0086
TGAGCCGGCTGCCGGTCATGGCGTGGCCAGGCCATGCCGTGGCCGGTGCGAGCGCCCGCCATACCGGGTGCCGAAGGCGCGCGCGGCGCGCCGCGGACCTCGTCCGCCCGACCTCCTGCCGGAGGTACTGAATTCCACCGGGTCGTCCGTCGCGTCCGCCGGGCGCC
> PA0090, 110930-110975, PA0091
CAACCGGCGACACGCAGAGCAGTAGAAGGAACCGTCGATGGGATTG
> PA0091, 112908-113021, PA0092
GGCGGCGGCATCCTGGCTGCCCGCCCTTGGGCAGGACGCCGCGGGAGCCTTGACGATTCGCGCATGTCCTCGCCAGGCAGAAGCGGCGGTCGCTCAAGACCGATGGTGTTGCGC
> PA0093, 114596-114610, PA0094
GCGTCGGTACTCGGG
> PA0094, 115046-115298, PA0095
TGTGTTAACCCCTTCCCTAGGATTCTGAGTGAGTCATTGCTGGACAAAAGCTTTACGGAATGTTGCTCGCGAATCAAGGCTTTCCTGGCCCGAAGCGGCCTTTCGTGATGGCCTTCTGCCTGTTCGCCGTCGGTCGGGGCGCTCGTCGGAATCTGTGTCACGCATCTCCCCTTTCCACCGCATCCGCGCCTATGCTGCTTGGGTGGCGCCGCTCCAACGGCGCCAGTGATGGACGTGGATCAAGGATGATTTC
> PA0095, 117525-117551, PA0096
AGCGGCGCAGAGCCAGGGAGTCAGCGC
> PA0099, 121325-121345, PA0100
TGACCGTTACAGGAGATTGAA
> PA0101, 123496-123870, PA0102
TAGCTGGCTGGCACCGGGCGGCCAGGTCATGGCCGCTGGCGCGGTGCGCCGGGTTTTCCCATTCGACGAATTTCCCTGCACGTAGCCAACCGGTTGACTGAAACCTTTCACCACTTATGCGGGGCGAATGGAAATGCCACTCGTTTGCCATGATAGCCTGTCGACATCCTCTGGAAATATCGTGAAAAAAGCTGGCAACGTGCGAGATAGAGGGATTTTTTAATTTATGGTTAAGCTTCGGGCATTAGCGTTGAGCACCAGAAGTGACCGATCGGTCACGTAGGTCGCTCTGCGTTTGTTGTGCCTTTTTCCTATGGGGAAAGCGTCGGCAGACGTGGGAAAATTCAATCGATCCACTCATCGAGGTTCCGAACC
> PA0102, 124600-124809, PA0103
TAGCGGCGGCCGTGCGGGCCGCCGGATAACAACAGCGTTTTCGCGTCACCTTTCGCCGTTCCTGCCATGGACGACCTCTGGGAAGCCCCGTTCCGGGGCTGAACGGGTCGCTATTACAAGAAAAAACACACTGCGCACACACAACCGGCGCCGGGCCTGGTCCTGGCGTCGCTCCCTCGTCGTGGAAAAAATTCGCAGGAGAACTGTGCC
> PA0103, 126382-126517, PA0104
GTTCCACCCCGAGCTGCTTCGACAGGCACGGCCACTGCTGCCAGGCGGCGACCACCCGCGGGTTCTTCAGGTTCTCGCGGTAGGCGCGGGCCGAGTCGGCGTCGAAGGTGGTGGCGTCGAGCATGTTCTCCACTGC
> PA0104, 127115-127377, PA0105
TATATCAGGCGGCCACCATTCGCCTGCAAAGCCACGCCGCTCGCGGCTTTTAGAGAAGAATCGGCACTTTCCAGCGACGTTTTTACGCTGCGTTGTTATGTCGCAGCCGCTGTCTATACTCCCACTCGAATGCTGAACCTGATGAACCCGGCCTGCCTTGCTGTGTGCCGAGGTGCGACGGTCAAAGTTCGTTGTCTTGGCGGTCCACCCCTTGGCCGTTGGCGTCTGCCGGCGGGATAAAAACAACGATAAGGGGAACCCGA
> PA0105, 128503-128511, PA0106
GAGACCGCC
> PA0106, 130105-130114, PA0107
GGAGCGCGTC
> PA0107, 130670-130679, PA0108
GGAGAACAAC
> PA0108, 131568-131582, PA0109
CCGCCACCGGGGGAA
> PA0109, 131793-131807, PA0110
GGTGGGACTCCGGCG
> PA0111, 133156-133219, PA0112
TCGGCGTGGCCGGCGCGGTTCCCGGCCCGATGAGGACAGAACGACAAGAAAAAGGGGCCCGCGA
> PA0112, 134294-134318, PA0113
CAGACAGAAGGATGGAGGTAAGGAT
> PA0113, 135234-135258, PA0114
TCCCACTCTAGAGCCTTGCCCACCC
> PA0114, 135895-135933, PA0115
TTCCCTTTCCTTCCCCCACCGTCCGCGGCGTTCCGGGCC
> PA0115, 136387-136517, PA0116
GGTCGGGATTCCGGGACAGGGGACAGGAACGCGGTTATGCCATGGGCGGCGGGCCGCTGGAAAGGCGTGGCCGGTCGGTTTCGTTTCAGAACCCACGCGGCTATCCTTTGCCGAACGGCTGGAGGTGTCTC
> PA0116, 136992-137247, PA0117
GCGTTCCAGGCCTGGCCGCCGACGTGAATCGGCGGATAAACGCCGATGGCGTTACGGCAGGAAGGACGCTGTCGTACCAGGCTCCGCCGACCGGTCCCCTCTCTTCAGGGAGAGGACGTGCCGGGCAGGCCGGGACAGGCAGAGTAATTGGTGCGCGGATATCACTCGAGCCCTTGCCAGTTGACAAGTTCCTTTTAAGAACTAACTATCGTCTCTATTGGGTTCTAAAAAAGAACTAACAAGAGAGGCCTCTGCA
> PA0117, 137977-138000, PA0118
TCCCCGCCACGGAAAGAGCCACGC
> PA0118, 138589-138817, PA0119
CCTCCCCTTCCCCGCGGCGAGCCGCTCTGGCCCGCCGCCTTGCGCCATCCGAGCGCCCTCCTCCCGGCTGCGGCCCGCGCGTGCCGTGGTTCCTGGCCATTCGTCGCGCCCGCCGATAGCGGCTTGTCAGGCTGACTTCTTTGCGTATAGGCTGAACTGGTCAGACCGGTAATACCACAATAAAAATGCGTTCATCGCCCGCCTCCGCGAGGCCCGATGGAAGCGCCGA
> PA0119, 140168-140215, PA0120
CGCGCCGAGGCGCGTTGCACGTCCGATTGGCAAGTAAAGGGAGGCGAC
> PA0120, 140903-141002, PA0121
TCGCCCGCGCCAGGGTTCCAACCCGGGACCGTCGCGGCGCCCGGACGGCTTTCGTCCGCCGCCTGCGAAGGCCCACAAGCACGACTCGACAGGTGTGAAC
> PA0121, 141738-141916, PA0122
CCTCCCCGGCCGCCGCCTACCAGATCTGGCAGGCGGTGGTGGCTGGTGGCCAGCCTATAGTGAAGCGGGTCAGGGATGGCGCCGTGCTGGTCGAAGTAGCCAAGGGTCCGTTGTGAGCGCCCGGTCCTGTCCGTGACGTCCTACAGGAAACTGTGAACGCATGGTTAACGGAGATCGAC
> PA0122, 142328-142358, PA0123
CGGTACCTGGAGCTGGCCGGCAGTCCGTCGG
> PA0123, 143268-143566, PA0124
GCCGGTTCCTCCTTGCGGGAGACTGCGTCTGGGAAAAAATCACCGGAAAAAGCGCGAGAAAGCGTGCCCAGCGGGCGAGGTCGTCGGGTTTCGGAAAAATACGGACGCATATGGGAGCGAAGCATGAGTCAGCCAAAGAACTAATCAGGTCGCAGTGGTCGCAAGTTGGTCGCTCTCATTGGTCTGGTCGAAAAATGTCCATTTTTTGTGATTTATGGATGTTTTGTCCGAAATAAGCTACTCAGTACAAGTCAAGGGAAATATTCATTTTGAAACATCTTGTAACCGTGTGACCACTT
> PA0125, 144073-144247, PA0126
TTTCTGATCAACTTCGTTTTCGATGTATACGGTGTTTACAGTGAAAACGAATGTATACGAAAGCTTTCGGGCGAGCAATCGCCCGGCTGTTTCGTCCGTCGAGAAAACCTTTATCGATCAGTGGGTTGAATGAGGAGCCCGCCCCGAGCGGGGCGGGCGGAAGGACGGCGTTGGA
> PA0126, 144869-144968, PA0127
GGGCATGTCCTTTGTCCATTGGCGCAGCCGGATCGGCTGCGCGGCGAATTCTAGCGGCTGTGGCACCATGGGCGCACATTCGACCCAAGGAGGAGAACCC
> PA0127, 145470-145541, PA0128
GGCGGTTCGGCAGGGGAGCGAGAAACCCTATATAATCTGCGGTTTTCGTCCCCCTGCTGAAGAGAGAATGCC
> PA0128, 145884-145964, PA0129
GACGACCTTGCCTGAAGAAGCCCGGCCATTGGCCGGGCTTTTCTTTGGAGGGCTGTCTGGGTTCTTCCCCCGGTGGTGGAC
> PA0129, 147393-147560, PA0130
CGTTGAGACCCTTTAATTGTTCTTGGGCAAGGTCTGGGCCGCCTTGTGGGCGACGCCATGGGTGCGGCCGTGGGTGAGGTTTCACGGCGGTGGAACGTTGCGGACTCCTGATTGCGGAAAAAGAAAAAAGGCATGGTCGTTACCGACCATGCCTGTCGTCGTCAGCCT
> PA0130, 149055-149137, PA0131
CTTGTCTTGTTCTCTCTTCGCTAGGGGTGACGAAAGGGCCGTGGCCCTTTCCCTTTACCCGCTCCCTGGGGAGCGGGTGCGGA
> PA0132, 150772-150905, PA0133
CGTTCGATCCTCGGGCTTTCTTGTTGGAAGGTTCCGCGCACGCGGCGGCGGAGCGTTGGATCAAGCTTGGCCCTGACGAAAGGTTAGATAAAGCTTATTCTTCTCACGTTTAGTTTCGACTGGGTAAAACAATA
> PA0133, 151824-151935, PA0134
GGGCGCGGATGGAGTAACGCGAGCTTCGGCCGCCCGCCGAACGGCGTCTTTTCTCTACGGCGCGAGGAGGTGGCATGCAGCGACGGGCCGAGCCAACGCGGGAAAGAGACTC
> PA0134, 153307-153695, PA0135
CTCCTCTGCTGCCGGAATGGCGCTTTCGCCTCTTTAGTCCGGGAAATCGACGGAAATATCCCGTCTTTGGCGCGTGATCTCGCTTCCGCCATTATGCACTGTGCGCATGCTGTGGATAAGTCTGTGTGTAGCGCGTGTGCGGAAAGATTGCACGAGCCATTGCGGGATGTGCCCATCTGGCTTCCGGCAGGCGATCCGCGGAAAGCGTTCCGGCACCTTGAATCCGCCTTGCGAAATGCCCGGTCGGCAACTGGCGCTTCTGTGGGTTTGTCTGTGGAAAAGCTGTTCGCATTCCCCGTTGAAAAAATGCCTTCGGCGGTCGGGGGAAAGGCATTGGACGGAGCCGCAGGATTTCTCCCGGTTGGCGAAAGAGCCAGGGAAAAGGTGCT
> PA0135, 153837-154416, PA0136
AGGGGAAGTCCTGGAGACATTTTCACGGGCATTCCCGTTCCGCGGGTTTCCTGTGGAAAAGCTGTTGGCAAACTGTGCCGGAAGCGGGCCGCCGGGGCTGCCCCAGGGATTCGGCCGACCCGTGGCTTGGCCGGGAGAGATCGTCCTGCCGTGCTCCTCCGAACGGCTGTCGATATCTTGTGGATAAAGCTGTTGGCAAAGTGTTGGAGAAAATGCCTTGCCAGGTCGCGCCCATGGCCTGCCGGGTTGGCTGTTTTCTGTCCAGCGCCGATGTTGCGAAAATTGCCGGGACGGTCGGCGCGGGAGGCTTCCCAAGGTCCCGGATGGGCTCCCGACACGCTGTGGATAACTCTGTGAGCAAGGTGGTGATGACTGTTTTGCGACAAATGCTCACGCGGGTGCGCCGCAGGGTTGCCCGCAAATGTGCCGCGGCGTCCCAGGTGTGCCCCGGCTTGGTGCCGCTCGGCGCGGGAGCCTGGTCCGTGGCTCCCGGTGCAAGCCGCGTTCCAGGGCTTTCCTGACCTCCTGGCCAGGTATTTGCACCGGCCGCCGCATCGTCGAGCAACCGATCGGGTCCGCC
> PA0137, 157086-157107, PA0138
GCCGAACCGCCGAGGAACCACG
> PA0138, 158035-158198, PA0139
CGAGGGCAGGTTCTTCGATTAGTTGTTTTAACTATTTATATATTCTTCGATAGATTTAGATAATTTCACTGATGGCCTAAATCAATGGGGCATTTTTGCCGAACCCCGTTAAGATTCTCCCAGTCGATTTGAAACACCCCATTCAACTGAGAGAGGAACGACTG
> PA0139, 158763-158906, PA0140
GACCGCGCCGGCGGCATTCGCCGCCAGCCTCTCCGGCGGACGATCCCTCGCGGATCGTCCGCCCTTCACCCAGCCAACGCGCCGTGCAGGGCGGATGTCCCATCCGCCGGGGATACGTTTGCCCGAATTTCGAGGAGCTGAACC
> PA0140, 160473-160551, PA0141
CCCGGCCAGCGACCGTCGAACCAGGGACGCCCGGAGCGCGAAAGCGCCCCGGGCGTTTTCGTTGGCGCGACCGCCCGCC
> PA0141, 161449-161905, PA0142
CGGCTTCTGGCTGATTGCCTGGATCTCCTCGCGGGCCTTCTGCGCCGGGCTGGCCACTCGCGGGCGGCGGGTCGCCGGCTTGCGCGGGGCGCGGCGGGCGGCTGGCCGGGCCGGCTTGGCCGGCTGCGCGGCGGGTTGCTCGGGGGAGGGGGGACTGACAGTGGGTTCTTCGCTCATGCGGGACTCCTTCCGTTCTACGTTTTCAGCTATGCAGTCCCCCACTCTATGCCCCTGCCGGGAGGCGTCCGTTGACCCCCATCAAACCGCGCCCGGCCGCCACCGGGAGGAAAGCCTTACACCTCTCCATAAATCCCTTGTAGGATATCGCCACGCGCGTGGCGTCCCGTCGTCGCCCCGCGGACCTGGATCAGCAGACAGGGTGAACACTGAGCTGGCTCTCATCAACCGAGGGCCGGCAGCGTTCGCGCCGGCCCGCCGATCCGACGAAGGTCCGCAC
> PA0142, 163256-163362, PA0143
TGCGGGTTCCGGTAGGGGAAGCGCCGTGCTTCCTCTGTCGGTTCGCATAGGTCGGCGCGTGGCCCGCAACTGGCTAGACTGTGGCATTCCCCACCAGGAGCCGCCCC
> PA0143, 164416-164442, PA0144
GTCTCTCGTCGTACGGCCGGCGCCGGG
> PA0144, 165070-165218, PA0145
CGGATGCTCCCCCCAGGATGCCGGACGCCCCGCGCGGGGGCCGTTGTTGTCCGGGGATTATGGGCAGCAAGCGACATGCCAGGCGGCGCCTACCTGTCAGCAGATAGGCGGCGGCTCGCGTGCTTCTTCCGGCGCTCGGCGCGGGCGCT
> PA0145, 165738-165975, PA0146
CGCGTGCGTGCCTTGTTACGGAAAGCCAGCGCCCATGGTAGCGCCATCGTGGCGGCGCCGGCATGCACCAAGCGATGGCGCGCTGCACCGTCCTGCAGCCGCGCCGGCATGACGCGGCGCGCAGAAGCGCGAGCTTGAGCGGAGTTGTCCGGGTGGTCAGGTAATTGCATCGGCGGGCGGGCTGAACGCGAAGCCACGCCCGATGGCCAACCCTGCACTCACCGGAGCACGCCCATCC
> PA0146, 167074-167145, PA0147
GCCCTGGCCTTGTATGGAAAAAGTCGCCGAGCGCAGGCATTTTCCGTACAGGACCCATCGAGGAGAGCGCGA
> PA0147, 168109-168212, PA0148
GCCGCCCGTCGCGCGCGGGAGCGGCTCGTGGGTTTGCCGCGGGCCTGACTCCCGGGACAGGTTAAACTTGCCGGCCAAGACCAGCCTGATCGAGAACCCACCCC
> PA0148, 169164-169360, PA0149
GGGGCGGCGTGCCGGGTAGCCCGGCGCGCGACCCGCAAGGCGTTTCGTCGTCGCCGGCTTCTCGGTATTGATGATAAGCATTATCATTTGCGGGCCTGCTCAGCATTCCCATGGCGCCGCGCCCGGCGCCGGCTTTCGTGCAGCCGTCCTCACCGATGCCCGACCGCGACTTACCTCCCGGCCCGCGCCCGGATGCC
> PA0150, 170899-171046, PA0151
CGGTGGCCCCGGTCCGTTTGGCCGCAGGAATCTTTCCCGGCGAAGAATTTTTTTGCCCTGCGGGGGTGAGGTAAATCCGGCGCCGCTTCGTGTAGTGCTCATGACCGCGATTGATTCGCATTAGAAAAGCGACCGACACGAGCAACCC
> PA0151, 173435-173810, PA0152
GTCGGCGCTCGCTCCAGGTGGGGTTCCCCGGCGTCCTCCTGGACGTGGAGGCCCCCCTGAAGGGCGAAGGGTCGGCGCGATGCTGCCCGACCATGCTCCATCCGGTTCCTTCTTCCCCCAGGGAAGGGATTGCCCGGCGCGTGAGTCGTTCCGCCATCCAGTGCCTTCTCCCTTTGGGGAAAGGAAGGCGGAGAACCGCCTGGCACGACCTCGCCGCACGCCACACCTCGTTCCCAACCCGCCCGTTGGGTACCATGCCCGCACCACTCGCCGCCCCGGCCGCCCCATGAACCTCGACAACCGCATCAAGTTCCGCCACCTCGCCTGCTTCCTCGAAGTCGCCCGCCAGCGCAGCTTCGCCAAGGCGGCGGATGCC
> PA0152, 174639-174772, PA0153
TAAAGCATAACCAAATGGTTATGTATGGGGCCGGATAATTCACTGTCCCCGTCCCGCCTCCTGCGTAAGACTTCGTTTTCCATGCCTGAATCCACAAGCCTGGCGACCGATAACGCGAATAACAGGAGCCCGAC
> PA0153, 175493-175502, PA0154
GGAGCCGACC
> PA0154, 176109-176314, PA0155
GCGCATCGATCGCGCGGGAAGGAAGGGCGCCCTTGCCGGAGCGGCAAGGGCGTACCCAGAACCCGCCGATGGGTACCTGACATTACTCCCGGAGGGCGATGGGTAGCCCCGACAGTACTACAGTCGGAGGCGCTCCGGTCAATTGCGATGATCGAACGAGTGTCCGATAATCGGCGAGCCTTTCCGTGACCCGAGCCCGAACGTCC
> PA0155, 177155-177306, PA0156
CGCCGGAGGCGATCCCCTCCACAAGTTTGGAAAAGGAACCCCCGCTTCCATCTGATAGTCGCAATCCTTGGGGACGCGGCTAGAATCCCTGCCAATTCTGGGAGTTTCCGGCCGGATCGGCCGGTATCTGTATGGATCGCGAAGGGGAAGGC
> PA0158, 182570-182767, PA0159
GCGCGGCGTAAGGGGAAGGGGGCGCCGCCGTAGCAGAGTCTGTGCGGGGGGAAGGAGAGCGGACGGCGGGTGGGCCATCCGCCCCGACGCCGGGCAGGGTATGCCCGGCGTTGCTACGGCGACGGCGGCCAGTATAGGCAGCCCGGCGTCAGGGAAAATCCGACCAATTTACGAATCTGTTTTGCAACCGAGGTAATA
> PA0159, 183707-183821, PA0160
AGGATTGTTGTTATTGAGGTAATACTCTCTCGTCTGTTTGGCTATTTTTCCGAGCATGGCGGTTAACTAATATGGCGCCTGTCCCAAGTGAACAGGGTGTCATCGGAGACCCGCC
> PA0160, 184008-184286, PA0161
TCTAGCGCATGGCGCCAGCCGCGCCATGGCTTCCCCCGGGTACTCGGGAAGCGTGAGCCTGGGTACCCTGTCCTTGCGCCGCATATGATATGCGGCGTTTTTTTTGCCTTCCTGACCGCTCGGACAATTCTTGCAGAATATGTAAAAGACTTTCGTTGGATATCGGGTTTTTCCGATAGTGGCAAAAAAATATAATCGCGCCAGCTCAATGGATAATTGTCGCTGGCTGTCGACGATATTCGTTCTGTCTTCATCGATCTCGCCATGCAAGAGCGGGAC
> PA0161, 184440-184593, PA0162
TACCAGCGGCCTTTTTTTTCGGGTTGCGCCCGGCTGGGCGCCCCATGGGAGCGATCGCCCGCGCGACGCCAGCAGAAGCGTCGCCGGGAACGACACCACAACACGCTTTCCGGCCTTGCCGGATTTCACCACGCTGTAAGAAGGAGCAACCGCA
> PA0162, 185929-185956, PA0163
GCCCCGCGCGCTGGGCCCTTCGCCGGGC
> PA0163, 186755-186831, PA0164
GACTTGGCGTCGTGTCGCTAGTCGGCAGAGTCTGGCAGGGCTAACCTGCCGCCTCAAGTTTCCCGGAGCCCACGCCG
> PA0164, 188449-189119, PA0165
GGGGACCCATGTGGGTGAGGCGGGGAGACCTGTCCGGCGGATAATGCCCAAGGCGTATCCACCCTGCGGATGACGAAGCAAGAAGACCCGGCAGGCATAGGCTGCCAGGCGACCCGTACTCGAGCGCGCTCCGCTACGCAACATCGAGAGCGCCTTCTGGATGTCATGCCACCGGAGTCTCCCAGGCCCTGGCGAATTTACGTCCGGGTGTCCTGAAACCCGACGAAAAACCCCATTCGGGGATGAATTCCGCCCGCCGTCTCTGGCATCATCCGCGCCGCTTCTCGCCCGAACGCCGGGGCGGTAATGTGTAGAAAGACCACGCACTGTTTTGTGTACAAAAGTCTGCTGATTCTTTTTGTCACAAATCGTTTTTGTGTATCCAGTTTTCTTCGCGCTGCCAACCCAAAGTCGAGCACGCCCCTCCCGACCACGCACCAGTGCAAGGCAAAAACTGTCCTTGGGGTCAGGTTTTTGCCGTCGTAGAGAGGTTGGAGGCATTTCGCCGCCTTTGTCCAAAACACTGAAAAAACAGGCGTTCCCTTCGCCGCAGGAAACCCGGCGAAGCGCCCGCGCCGTCTTGGCTTCGTTCTTGCTATCCATGGCGAGGCCTGACCGCTCGGACAGGTTCGCCCACTAGAAGAAAAGCTATTCACTCCAGGAGCGTTTCA
> PA0165, 189957-190197, PA0166
GTCCGTCGCGCGGGGCTGCCGGCCGGGCCCCGCCAGCGCGCCCCGTCATTGCGCGCCGTGCATCGGCACGGTGCGCGACGGTCGCCTTCTTCGTCCTTGCGTTTGCCTCCCGTTGTCCGCTCGACCCACGCCGGGCGCGCCTTGCAGCCTGAGCGGCAGGAATAAGCTGATCACCTGGACAGCTTTTTGCAGAAGCCGTGCAACCTCCTCCTGTCCGAGGAGCGCCACTTGAGACGGCCCG
> PA0166, 191605-191696, PA0167
TACGGGCGTTTGCAAATTTTTCCGCGCCTGGCTTGTGTCCCGCGGCCGGGCTGGGGTATCAACGCGGGGATCACGCCGATGGAAACCTGCGC
> PA0167, 192363-192367, PA0168
ACGCG
> PA0168, 192959-192964, PA0169
GGAGGC
> PA0169, 193673-193798, PA0170
CAGTTGCTCCAGCGATTGCTGGCGCAGGCGGGCCAGCGCCTGGTGCAGCGGATGCCCGTGGAACTGCGGATCGGCCAGCAGGCCGTCGATCCAGGCGTCCAGTTCGCGTTCGCGGCTCATCGTCGG
> PA0170, 194180-194205, PA0171
GATGGTGTTCTTCCTAAAACACGGGG
> PA0171, 194749-194756, PA0172
GGGTGCCC
> PA0172, 196749-197010, PA0173
GGCTATCCCTATCAGTTTCTCGCCCGGCCCGCGGCCGAAATCATGGATCGAAAGCGTGTGTCGAACTTTTGGCGAAAGGGCCAATTGTGCAGATGTGCATTATTTCAGGCAACGTAATTTGGTTTTATTTCGCCATTAATTTGACGTCACAATGATGGCGAGCAGGCAAAGGCCCGTGGTTCGGGCCTGTCGTCGGCGGGGTCTCGGCGGGGGAGGTTGCGGGGGGCGGCGAAAAAGCGCAGCGGGCCGGCCAGGATCCCGC
> PA0173, 198061-198079, PA0174
GGCGGGCTCTCCCGGAGAG
> PA0174, 198683-198687, PA0175
CGCGA
> PA0175, 199531-199599, PA0176
TGGCGTCGGGTTTCCCTGGTCGACCCTAAGGGCTTGCCGCCCTCCGCCTGGCGGAGGCGCGGCGTGGTC
> PA0176, 201640-201674, PA0177
TTCGATATCCCCTGCCTATCCCTCGTTGGCGCCGC
> PA0178, 204067-204093, PA0179
GGGACCTCCCCCGCGGGGGAACGGGAA
> PA0179, 204460-204656, PA0180
GGTCTTGCGTCCTCACGGTGTCCCTACCGCAGCGCCAAGCTCGGCGGCGAAGGTGGTGTGTGCCAGGTGGCTGTGACGGAGGGCTCTGATGGCCCTTTGCTAGTTCCAGTAAAGACAATGTCCGGTGGATTTCAATTATTGGCGCCGGTTTCTCGTCGGATAGTTATCCGGTTAGACGGATTGGCTATCGATACCCC
> PA0180, 205830-206021, PA0181
GCTGCACTCCATGTGCCGGATCGGAGCAGGGCTTCCAGGCGGTCCCTCGGGACCGTGCGGAAGACGCCTTCCAAGCTCGTCGGCGGCGTTTTCTAAAACTAGAGTCCCAATCGGTAATGTCAAACTGCCGTTTTTCCGGCGAGGCCGGTGCCAGGGCCTTTTCCCGTTTGCCGAGGCGACGGATGGCTGGCG
> PA0181, 206955-207070, PA0182
GGGAAAGGGCCCGCATAAACCATTGGTATCGGCTGAATATAGCGATTACCCGCTACCAGGTCTGCAATGGACGACGGAAACTCGGGGCCTGTCTATCCACTCCGATGGAGATTTCC
> PA0182, 207824-207922, PA0183
CCCGGGTCGCCTCGTTCCACCCGGCGAAGTAGCCCCTCTCCCCGACCTTCTGGCCAGACGTTCCCTCCTGAAGGGAGAGGGCGAGGGGAGAGGTTCCGC
> PA0183, 209534-209620, PA0184
GCGCGGGTCTCGTCTGGATGGGAGGAGAAGGTGGGGCCCTCGCCCCCGCCCTTCCCGCAGGGGGAAAGGGCCAGGGCAAGGGGCTTT
> PA0185, 212074-212339, PA0186
GGGAATATAAATCGCCGAATAAATGCATTTTTTCGCTAAGAAGGGCCATTTAAAGAAAGGCCCCAGGCAGCGGCAAATGCATTTGGAGAATATTTTCCATGCTCTGGCTGCATATGACGCGGAGAGGCCCGTGCGGCCTGTCATACTGCTTGTGGTTATAAAAAAATGAATTTTTATTATTTATTTTCGAGGCGCCGCTGTGCATAGCTAGCCGCACACCCGCTCCCGGCGGGAATCCCTCTCTTCCCGTTCCAAGGAGCCGCCCC
> PA0186, 213402-213818, PA0187
CGCCGAGCCGGGGACGGCCGAGGCGGCGCCGTTTCGTAGCAATTTGTAATATGTTTCGAGATTCTTGCACCGACCCAACCAATGACTGGATCGAGCGAAGTATCCAGCCGTTGGTCGGGGATTCTGCGTATATCGCGTCATGAAAGTTTCACGCGGGTAATCCGCAGGTTATTCCGCGATCATTTCGTTCGTTAATCGCCCCATATATTCAGATACAAAATCGGCACTGCCAATTCTTCCAGTTTTCCCTTCCGACAATTCTCCCGACCCTCCCCGGAAACAACTCCAAGTATCTCGCGGCGAACCGCCGCGTCCCGCATCTAGCCTGCCCATCACTACGACAGCGCGGCGCCAGCGCCGGGCCTCGCCCTGCGCGTCGGCGGCATTCCTGATTTTCTTCCGGAGGAGAGCGGTCAT
> PA0188, 215513-215549, PA0189
AGACGATCCGGGCCGCCCCGCGGGGCGGCCCGAGGCG
> PA0189, 216909-217155, PA0190
TTATTGTTTTCTCCCACCTGAGTGCCAGGTGGGCGCAGTCTCGGAAGTCGCTCCGCAGGCCGCTTGTGTTTCCCTGCCTCGGCTTTTGCCGGGGCCTGCCATTGGCAGGGGCTGGCATGTGCAACGGCAGGCCGGGTCAAGCATTTCGGAAGTCACCGACGGAGAGTGTGGCGTCGGCCGTCATCCGCAACGGCCGTGGGTGGGAGCCTAGGCTCCCGATGCAACCTCGCCTAAGGGAATACGCTTC
> PA0190, 217882-217904, PA0191
AGGAAGGGAAACCGCGCGGCGGC
> PA0191, 218823-219171, PA0192
GATGCTTTACCGGCATTGGAAATATTGGACAAAGGCATTTGCCGTTCGGGATGTGCTGGTTTTAAATGCAAGCTCTTATTCCGTCAACAAAGAACAAATTAGAAAAATATGCAATTTAGTAATAAGCATAGATAGACCCCAGGAGCTGAACATGGTCCACCGTGCCTTTGCCGCCCCACCTCCGCCGTTCCGAATGCCCTTCCGCGTCGCCGGCGGCTGTCGCCCCTGACAGTCGCCCGGGGCTGAGCCGTCCGCCGGCCCCCTTCGAACCTTTCGCCAGATCGCTGCCTTGCGCGGCATGGCCGCCTGCTGCCTGCGTCCGGCTGCGCCGGAACCGAGGACATTCACG
> PA0192, 221545-221584, PA0193
GCCTTCACCCACGCAGTACCCCACGCATGAGGAACATGAC
> PA0193, 222488-222554, PA0194
CGGACCCGGCCCTCTCCTCGCCGGGGAGGGCGACCACAGGAAGAACGAACCCGCGAGGACCCCTTAC
> PA0194, 223455-224100, PA0195
GCCGGCATCCCCCAGCGTGCGCCGGCTCCTCCGTTGCCGACCGGCGTAGGTCGCTGCGCGCCGCTCTGGCGAGCACCTTCCGTTCCGGCGAATAGCTAGCAGAACTGCGACATGCTGTCGCAGTTCTGCCATTTCTCCGCGTCTATCCTGCCCATAGGGCAATTCGCCTTTGGTCTAACGAGCTGGCCTGCAGCGCCCATGGAAAGGCGATCCTGACTTTGTAGTCAAAGTTTTACTTTGCTACTTTGGCCAGGCATCAGGGATTGCTGATACAGCGTATTAAAAACATTAATTACCCCGGCATTCCGCGGCGCTGGCAGGATATTTTCCCGTCGAAGCCGTAGCGGCTTGACCTGATAGCCGGTCATTCACGGCAGGGATGTCATATTCTCGCGCGGGCTTCCCCGGATAGGCTGCACGCCAGTCAGGACGCGCCCGGCGGCGATGGGCGGGAATTGTTGGTCGATTTATGACTTGTAGTTTCTCTGTCGTATGCCTTCAGAACTTGTTGAAGGCTTTTCGGCTCGATTGCACAATGCCGCGCCAAGGTTCGTTCGCGAATCGCGGTATGTGAGCTAGACCTCCGCAGCCGGTGCGCCATCCGCAGTGCCCCGGACTACTCGACAATCACGCAGGAGATTCGTGA
> PA0195, 225218-225294, PA0195.1
GAGCCGCTGCGTCGGGAAGCTTCGATAACGATAAATGCGCACGCCTCGCGCCTGCGCCCTGAAGACCGGTGAAAACG
> PA0196, 227040-227381, PA0197
TTCCCCGCTGAGTCCACCAGAACCCCGGCCCAGGCCGGGGTTTTTCGTTTTCGCGGGTTGTCCGCACAGCGTTCTCCGCCGCTTCCAACGGCGAAAACACCAGCCTTTCAGGAATATTTTTCATGCCCGCAAGGCATGGGTTTTTCGTCGGATCGCTGTAGCCCGCCAACCACGCGGCCTGTGGCGATAGGGGCGAAACCCATAGCTCCAGAAGTTATTTCCATAACAAAAATAATTACTTCAGGCGCTAAGCCTCCTTGCCAATCATGCAACTCCCTGCGCCGCTAGGACTCCAGCACGGACCTGAGCGGCCATCGAGTTCGTCAGTGCAAGGAGCTTTTC
> PA0197, 228195-228222, PA0198
ATCTGCAGCGTCACGAGGAGCATCCGTC
> PA0199, 229346-229525, PA0200
AGCGAATCCACGCCGTCCGGCGCAGGCCGGGCGGGCAACGGTTTCGACCGCTCCGATCCGGGCAGGGGAGAGCGGTCTTTTTTATTCCGGATGGACGCTCCTCGGGTGTGTCCGCCGAGGCCGGGCTCGCGAATGCGTCGCGCACCCTGTCCGGCGCTCGCACGTCCCACGCCTGGGCGC
> PA0200, 229739-229953, PA0201
GATCCTGTCCCGATACCTGATGCCTGCGCTCAGGTATACCGCCGATGGCTTGCGCCGCCCAGGCGTTGCCGCGGAAAAGTGGCTTCGGCTTGCGCTGGATCAACTCGATTGGCATATATGTATTAATAGAATATTAAAATTGCTTTTTATTCCTTAGAGAAAAAAGGCTGCGCCCTTACACTTCCCTGGTGATGAATTTTTCTGGAGGGTTCTCC
> PA0201, 230536-230542, PA0202
GGCCACT
> PA0202, 232001-232065, PA0203
CGGGGTTGGGCCTTGGCAGTCGAGAAGGGGCGCCCCTATGCCAGGGGCGCGAAACGGCGCTGCGC
> PA0203, 233101-233122, PA0204
GGGGATTTCTCCGACGTAGGGC
> PA0205, 234850-234874, PA0206
GGCTGGGGTCCGTTGCCGAAGGGGA
> PA0206, 235988-236217, PA0207
GGACTTACCTCCGATTCCCCTTCGTGCGTGCCGCAATGCGGCGCGACGATGGTTGTTGTTCTTATGGCAGGGCTGGAAAGTAGGCTTCCGCGAGGTGGCGGAAGGGTAGCGCCGGCTTGTGGTCGCCGATGGCTGGAGCGGATGATGCGGAAAAGGGGCGGCTGTCGAAAGCTCAATTTTCTTATATAAGGTGTTAAAAAAATTAACATCTAGCGAGGTTCGCAAGGCCC
> PA0207, 237112-237231, PA0208
ACGCAGCGCCAGCGCTGCATCGTTAACCCAAGCGTAACGATCATGGCGGCTGCTTGATTGAACAGGCCTGGCGGCCTGCCTAACGTGGCTCCTCACGACAGCGTGAAACCTGGAGCCGAC
> PA0212, 241738-241752, PA0213
ATTCAGGAGCGAGCC
> PA0214, 243375-243430, PA0215
GCGTTCGTTCGAGGCATAAAAACAACAACATCGATCCGCAACCGAGGACAACAATA
> PA0215, 243836-243840, PA0216
GCGCC
> PA0216, 244606-244689, PA0217
GCGGGCTGGTCCGGGCTCCCTCTCCCTGAAGGGCGAGGGTTGGTCAGAGGTCAGCGGGCCAGCGGTAATGTGGACTTCCGTCCG
> PA0217, 245620-245947, PA0218
CCGCGTTCCCCTGGCCGGTGGCGTCGGGGGATTGTGCCTGAGGCGGCGCGGGAGGGGTAAAAAGGGCCGTCATGTCCTAGCGCGTGGCGGAGCATGACGGCCTGGAAACGCCTTGGGGAAGGCGGAGTTGCACTGACCGGATGGAATCCCGCTTCGGCAGCCTGAGCCGCCGATAGGCTAACGGAACTCAGCGGATGGAGCGGATGGTGCGCCGGACCGGGGTGGTCCGGAGCGCCGGCCACCCTAGCAACGGAGGCTTTTTGCCACAGTCATCGGATTCGTCTTTGTCAGAAAGAAAGTTCCTCTTGGAATGTCGGAAAGCTGAGGG
> PA0218, 246869-247218, PA0219
TGCAAGACCTCATCGGCGCATCATCCTCCCCGGGCCGGGCGTGCGCGCCTCGATTGTTGTGTCCGCCGCGCTGCAAGCAAGTTGCAGGCCGCTGCCGGGCGTCGCGGCGCTGGCCGCGACGACGATTGCCCGCCTGCACGATAACCCAGCACGACGCACTTTGCCGGGGCACGCCTGGCCAGCTTTTTCTTATGTCCCGAGGACATTTTTAATAATTTTCCTTCGCCGCGGCTTGCGCGACCATCCTTCCCCATCGACCCCATGGACAGCGGTCCGCCTCCCGGCGGTCCGGGCCATGCGTGCAGAACCACGACCGGCGCAGACCGGCGAGATAACAAGGAGAAGGTGGG
> PA0219, 248710-248766, PA0220
AGACGCGACGGACGCGACACGACTCGATGCCGATAACGACAACAAGAGGACGATCGA
> PA0220, 250201-250230, PA0221
CGCGCCAAGGGAACAAGGAGAACACAGACG
> PA0221, 251614-251776, PA0222
CGCGCCCCGGCGGCCCGGCCTCGGCCGGGTCGCCTGCGACACGGAGCGTCCCCCCATAACGACGATGCGGCGCCTGGCGACCGCGCGCGGAACCGTTTCGGCCTCTGGTCGGCAACTGCCTCAGCAACATCACAACAATGCCAATCGGCTGTGGGAGTGTTCC
> PA0222, 252836-252912, PA0223
GCGCGCTGCGCGTCGGCAAAAAAAACGACGGGCCCCAAGTCGTCCGGGCCCGTCGGGTCAAAGCGCTGACGGGGTGA
> PA0223, 253795-253853, PA0224
TGGATGTACCCGTGACATTGAGTGGGAAATGCCAGGACGGACCTGGTGGGAAAGGTCGT
> PA0224, 254637-254790, PA0225
GCGAGGTTCCTTTGACGGAGCGAGTCGGGGGAAACGCCAGGCAGTTGCGCGCCACGCAACGACCCGGCTGTAAATGACACGGATCAAGTTATATGACACAAAGTGTCATTAGCAAGAGAAAAGTTTCATCGCCATCGGGAGAAGGCTGTCCTCA
> PA0225, 255331-255480, PA0226
GGCGGCGGCTTCGGTCGATCGGATGCTTGCTAACGTTATGTTCGATTATCGAACTGTTAATCGATTATCGGATTGTGAGCCCTCGGACCCCGGCGTAAGGTTCTCGTCACGTGCCGTCCAGGCAGCGCACAACAAGACGAGACCCGACCG
> PA0228, 258314-258462, PA0229
CTGGCACAACCGGGTCGCCCGCCCGGTATCAAGAGCGCGCGTCGCGCGGCGCTGCCCATGTTTCGGCGGCGGCGCGGCGCGTGTGCAGCGGAACAGGACGCTCCGTCGCACGGTCAGGATGAAACGGACCCTGTCGAGAGAACAACAGC
> PA0229, 259762-259783, PA0230
CGGGCCGGGAAAAGGAAAACCG
> PA0230, 261164-261178, PA0231
CTGGAGATCCCCTTC
> PA0231, 261971-261980, PA0232
GGAGCCGCCG
> PA0232, 262383-262556, PA0233
GTCGCCGGCGGCGCTAGCGGTAGGGCGAATGGCGTCGCAGGCGTTATCCGCCGATACCCCGAGGGCCAACGGCGGTTATCCGTCCTGCGCGTGGGCCGGCGAGGCGGCGCTTCCCCTTGCCATTCGCCGGCGTTTCCCGGAAGGTCGACAGCTCCGTCATCCCTTCGGTCCGCC
> PA0233, 263499-263688, PA0234
GCGGCGCTCGCGCCGATGCCAGACGGCTTGCCCGAGCTTGCCCGTCCGCTGATGCCGTTTCGGCATCGGCATGTTCGATATTCTGTTCTTTGGTCAGCGCGGCGAAGTGCCGATACTGCCCCGCGACCCCGGCGCGAAACCGGGGGCTGAGTCGCCACAAGAACAACAAGCAACCAGCAGGACACACAGC
> PA0234, 264523-264963, PA0235
AGCGAAGCGCCGTCGCCCTACGCGATGCCGCCAACCCTGGGGTGGGGCGGATAACGCCACCGGCGTTATCCGCCGATACACCGAAGCCCGGCGGCGGATAACCGCGAGCGGTTATGCGCCCTACGCGATGCCGACCCCTGGGGTAGGGCGAATAACGCCACCGGCGTTATCCGCCGATACACCGAAGCCCGGCGGCGGATAACCGCAAGCGGTTATGCGCCCTACGCGATGCCGACCCCTGGGGTAGGGCGAATAACGCCATCGGCGTTATCCGCCGATACACCGAAGCCCGGCGGCGGATAACCGCGAGCGGTTATACGCCCTACGCGATGCCGACCCCTGGAGTAGGGCGAATAACGCCACCGGCGTTATCCGCCGATACACCGAAGCCCGACGGCGGATAACCGCAAGCGGTTATGCGTCCTACGCGATGGGGCAGTT
> PA0235, 266311-266615, PA0236
GGGACGGGTTCCGCGGCGAGAGTGAGGGCGTGGGACGAGGGTCGGACGCGTGGCTCAGGTGCAGGCGGCGGAAGGCAAGGCGTGCTGCGGCATGTCGGGATTCCCCTGTTGTTTTTGTAGCGGAGGCGCTCGGCCTGCCGGGGTGCAGACACATTACGGAGGGCCATGGGGAGTGGCAATCCGATAATCGTTTATCGGTTCGCTGATCGAACGAAACCCTGTGAAATCTCGACCTTCGCCAGGCTGTGAAAATCCGGAACCAGATTCTAGAATCCTGCCTTTCCTCGACTCAGGAACGCCCCTCC
> PA0236, 267396-267637, PA0237
GCCATCCGGCCCGGCCCCAGTCCTTTCCCGACATCAGCGTTCGAATAGCGAACGCTTTCTTGCCTGTCACGAGCCCGCATGCGGCGGGCCTTTCCGCACTTCCATGGATGCCCCGGCGGTAGTGCCGTCTCGAAGCGCTCTTGCGCGGGGCCAGCCACTCGTTCAAATAATCTCCCTCGCTAAATCTGGAACGACGTTCTGGAATCTTGAAGCGAACAAGAAAACAACGATTGGGGACCGCC
> PA0237, 268682-268703, PA0238
ACCGCTGACGATGAGGTAGTGC
> PA0238, 269520-269668, PA0239
CGCCACCGCGCAGGCAGGTTGCCCGTTTGCATAATGGAACGGGGTTCTATAGTTTCCAAACGTTGAAGCCGATCGTTTCTTTCCTCGATGGCGGGTACCGTCAGAATAAATAGCCTGCTATCGATTTGCCCTGGTGCCCGGACCCTCCG
> PA0239, 270548-270572, PA0240
ACGCAACGGGGTCGGCGCGTAGGCT
> PA0240, 271839-271903, PA0241
GGGTGTGTCCCTTCGTTCTTGTTCTCTAGGCAGGGAGGTGCCCGGCGAGCGCCGGGCGCTTGGAC
> PA0241, 273230-273774, PA0242
TGACGGGGCCATCCTTTCGGCGGCCGGTGCCTGGGCGCCCGGCCTGGATTTGTCGTTCTGGGTTGCACGCGGGCGGGCCAGGGGCCGCGCCGGTGTCAGCGGGCCAGGGGCGGTCGGGCCGGACGAGCGGCCAGCGGACGGGATGGAGGGCGGACGGAGAGGTCGGCGATGGACATGAGCGGGTACCCGATTCTTGAAATTGTTATGTCGCGTGGGTTGCGCAGGTGCCCGGAAAGAAGCGCGGAGCGCTTCCGGCAGATCGGGACGGCCTGCACGGGTGGCAGCGATGGTGCGCGATTGGTCGAAAAAGCGTCAATTCGATAATCGTGCTTCCGTTCGATATTCGAACGGAATACTAACCAGTTCGTACATTTTGCGTTGCCCGGCAGTTGGCGCAAACCAATAATCGGCTTGCCGGGCGAGCGGTCTCAGCGACCCGAAGTGGCTTCCCGGCGCATCCCGCGCGGGCTATCCGCGCCTCCGCCGTTCCGCCGCCGGCCCTCGCGCGGCGCCAGGCGCCGTAGGGCGCATTGAGGAGTCGAAGC
> PA0242, 275680-275771, PA0243
GAATTGTCGGGGCTCCGGCAGGTGCTCTTCCTACAGCCGGGCGGGCCCCGCATAATCGGCCGCAATTCCCGCCGGCCACGAGTGAGTCACCG
> PA0243, 276441-276479, PA0244
CTCCGGTCCCCTCTCCCCTTGGTGGGAGAGGGGCGCCAC
> PA0245, 277778-277893, PA0246
GGCGCAGCCTCCACAGCAATGATGTCATCGATGCCGGGAAAATGTACCGAACGGTTACTTTTGTAAACCGGACGCCGTCGCCGACGGGACGAAAGCGTTCGATTATCGGCGTCCGC
> PA0246, 279400-279573, PA0247
GACGGCACCTGGGGCGGACGGAACGCGAAGGCAGCGGGCATCATACTGCGCCTGGGGTAGGACAGGTGCCGCGGAGAATCGATCCGTGGGCCGTCTTTCGTCGATATTCGCCTGCGCCAACGTTGCGTCCCGCCTTGGGAAAGGTGCCCCGGCGTTGCGCCGGGGTGGCGCGGC
> PA0247, 280759-280935, PA0248
TGCGGATAGCCCTCTCGCTGTTATGGCTGGCCGGCGGCGCATGCGCCGGCGCTGATCTTGTCTGGAGGTGGCTGTATTTTTGTTTGCCGTGGGGTGCTATAGAAGGCAAATTGCCGATCTATTTCTGGACGTTTATAAACTCTGTTCGGCAATCGGCCATTTCGCTCGGAGGGCTCG
> PA0249, 282246-282322, PA0250
GGCGGCGGCTCGCAACGGCAACAGCCGCGGATTATCGCGTGAGCCGGCGGGAAAAGGGCAGGGCCGGCACGCCCGCT
> PA0250, 282758-282911, PA0251
ACGCGCCCCTCCGGAGCCGTTCTCACGTCCAGCAAGAATCGTAGACGGCGAGCGGATCGGCAAGCGGGGAAAACGGCATCGAACCGATTGAAAAACGTCATCATCGCTTTCCCGACGAAGGTAGGGCCCGCGCTATTAGTCTTTCCCTGCGGGG
> PA0251, 283554-283817, PA0252
CTTCGGTCCTCTGGACTTAGCGGGTGGGGCCGGACATGGGGCGCCGGGGGCGCGGCCGTTTCCATGCGAGGGCAGACCAGTGATGGCTGATCCTGGTTGCCGTTGGGTGACCAATGGAATGCGAACGGCGACTGCCGAGAAATCGGCTCGTTCCGAGAGAGGCGAGAGGCTTTCCTTCTTGGTGCGTAGGAAAGCGCTGAGGGCAGCTGAGGGTATCTGTCGGGAACGGAAAAAAGCCCGTCGGGAACGGGCGAAGAGGGAAGC
> PA0252, 284106-284196, PA0253
GCTATCAATCGGCCAGCAAATAGGGGGCCGGATGGACAGTCCATGACCGGGATGAGAGTTGCTTCGCAAACCCGGAGATGCCCTCGAAAGG
> PA0253, 284674-284713, PA0254
CTTCCTCGATCCTCTTTCGCCAGGGCGGGGATTGTAGCGC
> PA0254, 286205-286337, PA0255
CGGCTCGCCACTCCATATAGGTGCGTGTGCACGCATCCTATTGAGGGGTTCCAGGCGAGGTCAAGAAGTGCTGCGCTCCGTTCCGGGGATTCGTCGGGCCGTCGTGGCACGCGGCAAACCCCGCAGTGGCCGC
> PA0255, 287025-287187, PA0256
GCTGTCTGGAAGCATCCGGAGAAACCACCCGCAGGAAGAGAAGGTCCGCCCCAGTGCGGACTCCCGATCTTAAGGCTCTCCCCAGGGAAAAGGCCAGGGGCGAGGCGGAGCGTCTGGGGCCGAAGATCCTGGGCAATCGGCAATGACAGTGCGGGGCGGGGCC
> PA0256, 288121-288383, PA0257
CCTGTTGCTCCTGTGGGAGTCCTGGTAGGAACGGCATCCGAGCATGCAGAACTATAGACGTGAAACGGCCAGCCCCGAGGAACTATCCGCCGATCGACCCTCCATCTGGCCCCGGCCTTGGGTGCCATTCCCGGCCGGACAGGATCGGTTGCTCTGGTCTCTGCGGCGAGGGACAGGCGCTGCTCGGCGGAGCGGGTGGCGGTGAGGCAGGTCTTGTCTAGTCCTGAAATAGGTTTACACCTGCTCAGGTAGGCCGATAGGCC
> PA0257, 289176-289204, PA0258
GCCAAGAAACTGACAAGCCCTGGCAATGC
> PA0258, 289391-289561, PA0259
CGCGCAACTCCTCTCGGCCCGAATCGACGCTCCAATCCTGCCGACCATGCTTGCGCAACCATACCAGAACCGTCGACCGGCCCTGGATGCCATACCGCACCTGGGCCTGCTTGTAGGTCACCTTTCCTTGTCATCTGACGAAAACTCCATCTGGCGCGGGACACCATCGAC
> PA0259, 291005-291153, PA0260
GGTGGCCTCCTTGGCCGGGGCGTAGGCGGTAACGGACGTGGCCGGACTGGCAAAGCAGCGCATCGAGGATAGCGGCGACTCGGCCGCCTGCCCCACAGGGCAGTTCAAAAGGACGCCAACGAGAGAGAAAGCTGAGAGCATCAAGCGCA
> PA0261, 293799-293801, PA0262
TGG
> PA0262, 296862-297042, PA0263
GGATCGTTCCTTGTTCCTGGCGGGCGGTTCCTCCCCCATCCGTTGGAGAAGCGAGCCCCACGTTACTCTTGCTCAGCCGCTGCCGAAAGTCTTGGCTCGGTGTCTATTTCGCGAAGTAGCGGACATTTTCGGCTCGACGGAGAACCGGCCGCACAGGTGTACGACCGGTGTGCCTGTCAAC
> PA0263, 297562-298815, PA0263.1
GGATACGTTCCTTGTCGTTGAAAGTGCCCAGGCGATATGCCGGGGTCACCGGTGCTAGACAAGAACTGTGCCACTGGTCTTGAAACTCTTTTCCATCAAGGCGTTATTGGGGGAAACCAAAAATTCGCTGGCGATTCTCATGGGAAGAACACTGAAAATTGCGCAACTTTTTGCGCACCGCTTGCAAAAAGTTGCGCACTCTCTCGGAGCCCTTTGGGTATTTGTTCCCTAGCGTTCTATCCACAACGTTATCAACCAAAAAGTTGCACAATGGCTTTTGGATTGTGAGGCTGAATGGTTGGAGTATTTTCTGCCTCTGCCCCTATCCAAACAACGCTTCAGCACGCGTAGTCTGATTGTCCAAACGTTCACCAAGCCCAGCCGGTACAAGCTCACCTTTCCACCGTATGCGTGACCTCTCCCTCAGCCGGTATTCCCCCAATGGGGGCGAACCGCCGTTCAAATGCGGGTGGCCGGCTTGAAGTCGGATAGTCCGACCTCAAAACCGGCAAATCGCCGGTTTTGGATCTCCTGCATTGCAGGCAAAGGCTCGCTGCGTTCAAGCGCAAATACGGGAATATCCCGCATTTGAAAACCCGGCTTCAAAAGTACGCAAAACGTCCTTTTGACTGCGGACGAAATTCGTCGTCAGTCGGTGTTTTGTGCGTCCGAATTTCGGACGCACAAAATCCCCCAGATTCGGGGTATTACGAGAGTCTCGTAAAACTCTCACTCCAGCCACCGGCTGAAGCCGCCACTACAAAATATTCGTAGTGAACATGCCCTGATTTTTCAGGAGATGATCGCGCGACCGTGGCCGCAATTTTGTGGAGACGGCGACCCCGCTGAGTTACGGCCTCGGGCATTAACGTTGGAGCAACGTTGGCTAACGGTGGACTAACGTTGATCGCGTTACCGGGAAGGGGCGCATTTCAAGTGCGCCCCTTGGCGCGACCAGCGATGGCTCCGAACTGAGCCATGGGCTAACGCGGCGCTATCTCACAACCGCCAATGGGGGAAGTGAGGAAAATCCCACCTTGCCTGACCAATCGCCAGGGGATCGAACTTACCGGGAGCGACGCAGACCACCCGGTTGCCCTGCTGGAACTGACGACAGACATTTGAGCTGGCCGGCATAAAAAAGCCCCGCCTGAGCGATTCAGGACGGGGCTTTCCTTTAGGCTTACTGCACCCACCATGCACCCATGAGAGGTGGCTTGTGGCTAATGACTTTTGGTAAGTGCTTGATTTGTA
> PA0263.1, 298893-299080, PA0264
AGCGCCGCGGCTCGCGCGGCAGGCCGCAATCATACGCATCTCGTCGGCGGGAGTCCATTCCATGTGCGTACGTTCGTGATTTCGAACGAAAATGACCGTCCGTCGAGGATGTGCTCAGAAAAGCAGCAGAATTTTCCGACTTTCGTTGATTTTATCGAACGGGGTATTGCCCTTTGTCAGTGGTGGCC
> PA0264, 299498-299521, PA0265
GGCATTCCTCGAAGGAGACAGGTC
> PA0265, 300974-301217, PA0266
GCCCGGCGAGGAACGCATCCGGAGGGGCCGGACGGCAGGCAAGAGCTGCGCCGTCCGGTGTCGACGTTGCCGGTGGTGGCACCGGACGAACCGGGAGACGCGGTCGCCGATCGCGAAGCGGCTCCGAGCCCTGGCGGGCCTGCAAGTCCCGAGGCAGTCGATCATCGCATGCTGCCTTGGGGAGCTTCCTTCCCGCCTTCATCCTTTGACCCGGCCGACCCGATGAGCGGCCACTGAGGAAGCC
> PA0266, 302499-302823, PA0267
GCTTCACCGGCAAAGCGATACCCCCGAGGCCCGCGCGTCCGCGCGGGCCTTTCTTTCAGAGGCTTCACGGAAACGGAAGCCTCTTTTTTCTGCCAGGGTTTTCCGCGAAACGCCCGACGAACGGTTTTCGCCTGTTACCCTTGGGCGCCTGGCGCATACGAATCCTCCCGCATTCCTCCGGTCGTTCCGTTCGTGGCGATTAGGACAGGTCCTAGAGGCGCACCGTGTTCGTCCGTCATACCCTTGTGTGCCCGCGGGCCGTGTCGTGCCCGCCTGTCATGCCTGGTGCGTCCCGCTCGGTTCGCCAGGTTCGAAGAGGAACGCC
> PA0267, 304024-304176, PA0268
GCCGTCCTCGCCGGGCCTTTGTCCCATAGGGCGGATAACGCGGCGCGTCATGCGCCGCTGGGCATGGGCGCGGTTGCAATCGAGCCTCTTGCCGGGGAGATCGGCTCCTACGCACGCCGCCGAGTTGCCGGCCGTGGATGGGCGGGAGCGAGC
> PA0268, 305599-305724, PA0269
GGCGAAATTGGCTACCTGGTATTTCTGGTAATTGGCTCTTCGTGGAAGCCAAAGGCAGGCTTAGTGTTACCCCATGCCGCGCCGCTTTCCACTCTCGCGGCTGCCAATCAGCCAAGGAGATTCGCC
> PA0269, 306163-306173, PA0270
GGTGGACGGCG
> PA0270, 306582-306614, PA0271
GGCGTTGCTCGTTCGCCCGGAGGAGCGTCCGTC
> PA0272, 307829-307877, PA0273
CGGGGCGTCCTGACGGCGTCGGGAGCGCCATCAGAACCCGTCCCTTTCC
> PA0273, 309093-309254, PA0274
GGCGATCTCCTTTCGGGAGCACCATTGCGCCTGCGCCAGGGCGTGGCGGCAAATCAAAATCCGCAGGGCGGATTCGAAAAAATGCGCTGGCCAGGGAGTCGGGGCGGACGCTGGCGCAACGTTGCGAGTCGCGAGGTTATCCGCCCCGTGCGGCGCGTGGCC
> PA0274, 310026-310133, PA0275
GGGGAGATCCTGTTGTTGTCGTTATGGATATCCGCACCGAGGGCAGGTGCCCTGCACACGGTAGCCGGCCATGGCGCGCCTGCAAGCGTTCGAAAGTGTGATTCGCGC
> PA0275, 310821-310895, PA0276
GTTTGTCGTCTAGCTGACAGAGTGGAAAACCGGGGCGGCGCGATGATGCGAGAACCCTGGCGTGAGACCACAACA
> PA0276, 311412-311450, PA0277
GGCGGTCTCCCGCGAGCGCGGGAGACCGGGGTGGGAGCG
> PA0277, 312210-312380, PA0278
CGTGTGCTCCTTGCGATAGGTGGCGTTCCGTGCCGGACGGGCGTGTTCCGCCCGGTGCCGCGCGCCCGGTGGGGGTCGCGCGGCGGCGGATGATAGCGGCTTGTGCCGTTCGTCGGAAGTCCCGCGAAGGCCGCAGGCCCGCCCTGGCGGGTGCGCAATGCGTCCCTGGCG
> PA0278, 313134-313226, PA0279
GCGGGTTCTTCCTTGTCTCGGGCTGGCGCGAACGGGCGATGGCGGCCAGTATCTCTCGTCGTCGACAGGCAATGTTTCATCCGGAGGTGAAGC
> PA0279, 313926-313937, PA0280
ACCCGCCGGGGA
> PA0280, 314928-314930, PA0281
GGT
> PA0281, 315801-315810, PA0282
GGCGCCCTCC
> PA0282, 316630-316790, PA0283
GTTCTGTCCTTACTCTGCGTTGGAACGCTTGGTGGCTCTCCCGGTGCCGGTTCCTTCCGGCAGTGGGCCCGGTACGGGACCGGGCCTGCTAGCCCCCTCGCCCGTCCGGGAGAGGGTCTGGGAGAGGGGCCGTGGTTCGGGCGACGGGTCTGCCGTCGCGA
> PA0283, 317790-317965, PA0284
GTGCAGCTCCTAGGTGTGTGCTGTTTCGATTGTTCTAATGGGGTGTTGGCGGAACGACGGGAACACGGGGCGTCAGGCGCGCATTCGCGGCCGACAGCTGCAGTACCGGTGCGGATGGGGTATCGAACGGATGTTCATGGCGAGACGCCTCCGGTGGTCCAGTCGGGTCGTGTGCT
> PA0284, 318149-318311, PA0285
GGGTCTCTGCTCCTGTGGCTCGAGGTGCCGCGTTGCTCGACGAAGTGGAGGCGGCGTGAGGCGCATAGTAAGCAGTGGGCAATATTCTTAAAAATATTGTTTAAGAATCTTTATAGGTAAAGTGGTTATAAGACGGCGAAGCGGCCCGGCTTCGCCGCCAGGC
> PA0285, 320595-320765, PA0286
GGGATTTTCAGTGGGCAATTATTGGCCGGGCAGTATAAATGATGGCCATCCGGCCCTGTTCATATCTAAAAGAACGGATGGTAATCCCCAGCCGCTTGGTGATAATGCCCCCAGGTTTTGTCAGACAAGGCCCTCATCACTCCCAAGTCCCCCCGAGGTTCAGTACCGCCT
> PA0286, 321945-322174, PA0287
CGCCCCTGGCGCGCCCTCGCGGGTGCGTCAGCCGCCTCTGCAACGCGCCGGCTCCTGCCGGCGCGTTGCGTTTCGGCGTCGCCAGTGCGACGCCCCGCCGATACTTCTCTTCCTCCGCAAGTCGACTTGCCTGATCCGGGATTCAGCCCGGGCGGCGCCCGGCCTATCTTCGGCGTGCCCAGGCGCCACGCCGGGCGTCACGCAGAACAACAAGAAAAGGAGCGCGGGCG
> PA0287, 323561-323615, PA0288
ACCCACCGCGCCGGGCGGCGCCCGGCGCTTTCTTCCCGCCACACGGAGACGCCCC
> PA0288, 324573-324624, PA0289
CGGCGTTCCGCCGGCCCGGCTTTGGCGCTATAACGAAGGCGGACCGAACGCC
> PA0289, 325588-325699, PA0290
CCGAGCGCACTGGCTGGAGCCTTTCCCTGCCGTTCGGCGGGCATTTCTGTATCGTCGCGACCCCTGCGCTAAGTTGGCGGTCGAACCCGTTCCGCGAGCAGAGCGACGATCC
> PA0290, 326672-327283, PA0291
CCGCTGGGCAAACGTTTCCGTTTTGTCGACGGCGCCACGGAATACCTCTTTGGGGAGGCGACCGGCAGGTCGCGGCTGCGGTACAATATTCCTTAAAGCTATTAAATATGAATAATTAATTCTTTTTAGGTTTATTGCGGATATTTTACTGTTTATTACCCACGCGCTATAAAGCGCGGGAAATAACGATTTCTGAAACGTGGCGGTAACTCGCCAGAAAGGAAGCTGTAATAGGCGGTTTTCTGCCGACACCCTTCGGCCCGTCAGCCGGGAGAAGGGCAGGAAGCCCGAGAGGACGCGAAGGCGGAGCCCGATGGAAAGATTGGCTTACAAATTGCCTTCACTGGCGGTGGGTCGAGACACCCGCCGCACAATAACAAGACACGAGTACGCCCATGCACACGCTTCCGTTCGCTGCCTCCCTGCCTGCTTGCCTGCCCCGTCGTTCCATCGTCGCGGGTTGCGCCGTTTCCTGATCCATCGAATGCCGAGTTTCGCGCGCGCCATCTTCCGGGATGGTACGGCGCTCAGTGTTTCAACGACCGGTCGGGCCCACGCGTTCCACTTCCCCCGACCGGAAGACAATTAGCAATACCAATGGGGAAAAGACCA
> PA0291, 328667-328800, PA0292
GCTCCGGCCGGACAGGAAAAAGCCCGCGTCCTCCTGGAGGACGCGGGCTTTTTTCATTCATGGCGCCACTCGGCGTGCCGGGCCGGCCAGGGCGAACAGCGCCGCGGCTGGCCATCCGCCCTGCGGGATGCCCG
> PA0292, 329908-329992, PA0293
CGCTGCTCCTGAAATCGTTGCTATGCGCGGCGGACGCCGGCGCGGAATGCGCGGGGCGTCCCCGCGCGGATCGTTTCCCGAGGCC
> PA0293, 330872-331033, PA0294
GGAGCACCTCGTGTGCTGGCTCGGATGGCTGCCGGGCTTGGCGGCGGCCGGTTGTGGGTCGGGCGGGCGGGAACGGGGTGTCGCGCCCGATCGAGTGATGGGCGGATTTATATCCGATAAAAATCGGACTGTGAAGCGGTTTAAGAGGGTGTTATGGATTTT
> PA0294, 331700-331761, PA0295
GTGGCGGGTCTCCGGGCGTGAGCGGCTATTGGACGCCAGCTCACGCGACCGGGGCAAGCCGC
> PA0295, 332824-333078, PA0296
GGAATCTTCTCGCTGGACGGAACGGAGCGGACGATGGTGCCGGAGCCAGGCGGCAGAGGCATTGATGCAGGCCAGCATCGAGTCTGGCGGGAGGCGTGGCGGCAGGCTGTGCCGTGGCGCACATTTCCCGGTTCCGAGAAAAGGACCGGGGCGGTTTCCCAGACACAGACGCCCCCGCGTTGAGTGTCTGCGAAACCGCCCCGGATTTCGCTGCGTACGGCGCCGGCCCAGGACCGGCGCGCCGATACCGCTACC
> PA0296, 334456-334733, PA0297
GATGCAACACCTTTTTTGTTAAAAATTTCAATCATGCGGGGGGTAGGCTATGAGTCAATCCGAAAGCCTGTGGGATGTCAATAGCCGCCAAAAACGCCCTCTTGTGGGGCGTTGAGGCCGTTTTCAGGGCATTTTCGCCGGACGAAAAGCCGAAAAAAACCTCGCGTCGAAGGGTGTTCAGGAGTGCGTGTTCAATTTTTTACAGGCCTATTGTGTAAAAAAATGAACAACGCTAAGCTCGGCCAAACCCCATAACATCTACAAACAACGGGTGTCTC
> PA0297, 335487-335526, PA0298
GTCCGGCTGTTGGGGCCGGACTCTCAACCCTGAGGTCTTT
> PA0298, 336886-336950, PA0299
TCCTGACCGGGGGCGGCCGGCGTGGTCCGCCGCTCCCGGACAGTCTTGAATAGAAGAGGTGTGAC
> PA0299, 338322-338436, PA0300
GTCCCTGAGCGGACTTTTGCCAGACTGCGCCAGTGCGTTGGCCAGGCTCACCGGGTGGTGACGCGATCGGTTGCGCCACCGCCCGGATACTTCAACAAAAATGGAGCTACCCCGC
> PA0300, 339541-339958, PA0301
TCCGCGAGGAGCCCGGCGGCGCCTGAAGCCGCCGGCGCTCCGGCACGAGAGAACCGGAACGCGGCCGGGTTTCCTCCGGCCGCGCTCCCCTGCGAAGAGGTTCGACTCTTTTGCCCGTTCGTCCAGACGCTTCCTCCTGGGGGCCCGACGACCGGACGCAGTATCGACGACGAAGACGCTGCCATGGGCGCTGCGCCAATCTGCCGCGCCGGGGCCGGTCGTGTCGCTCGCACCGGGGCCGAGGGCCCGGAAAACCTGAAACCAACACGCCGGTAGGGAACCCAGCTCACTCATGTTTCCCGGCGGAATCGTCGGGTTGTCATGAAACCCGAGTGATCTGGGCTTACATCGGCACTTGAAGAACACGGGTCGAACAGGCAGGGTGCTGCCGTGAAAAGGCCCGGAACAGGAGTCGGAC
> PA0301, 341057-341110, PA0302
GTTCAAATTCCGCCCGGTAGCGTGACCGGGCTCAACGACTTGGGAGTTGTGGTA
> PA0302, 342266-342291, PA0303
AATTCGCCAACAGCCTGAAAAAGCGC
> PA0303, 343174-343255, PA0304
GCCAGCACAGCGTATCCCGCTCCGTATCCCGTTCAACAGGCTCTCCATCCAGAAGCGTGGCCAAAGAACTGGAGGGCAAGGT
> PA0304, 344126-344302, PA0305
GCCCTCCGCCGAAAAGAAAAGGCCACCTGCGGGTGGCCTTTTTCATTGGCGCGTCGGTGGCAGGAAATGCCTGGCTACGCTCCGTAGGGCGACGCCCGAGGCGTTATCCGCCGATACCCCGTTGTACCCGGCGGACAACCACCATGCGGCTACTCGCCCGACCCCACGCCGGCCGGC
> PA0305, 346691-346800, PA0306
CGATCCTTTCTCCTTGTTGTAGTGCCGAGCATTCTGCGGATGCCGCCGGCCCGCGGCATTGACCGAATGCTCGGACCCTGGAAGTCTTTGGTCAATCGCGAGGAGCCGCC
> PA0306, 347854-348439, PA0307
CGGCCGATCTCCAGGGTGGCGATGGCGTCGAGCTGGATCTCGATCTGCAGGAAGCGCATGGCGCGCTTGGGCGAGACGTTCTTGGCGATGCGCTTGACGTACTTGTCGCGCAGTTCCAGACGGTCCTCCTGGAGGTCGTCGACACGCTCGATCAGCTTGCTCGCCTGGTCGTCGCTGACGTTGCCGCTGTTGTAGGCCTGGGCGTAGTCGAGCAGGAGCTTGAGGGTTTCCTTGCTGAGCTTGTCCGACTCGGTGCGGTAGGTATTGTAGATCGGCCAGAACTTCTCGCCTTCCTGGTCGGTGAGGTTCATGTTGGCCTCGACGATGCGCTTGCGCTTGTAGTCGACGTCGGCCAGGTCGTTCTGGATCTGCGCCTGGTGCTCCTTCATCAGTTCCTTGCTGCTGGGCTGAGGGTCGTTCTGGGCGGCCATCAGTGGCAGGCTGACGAGGGCGAGCAGGGCGAGGGTGGGACGTAGGGACATGCAGCGACTCCTTGGTTCGGCAACGGCCCCTCGTGGGCCGACCCGGGCAGTGTAGCCGCTACGCCTTCCGGCGCCCCCTCCGGAAGGCCCGGTGTTGAGCCAGG
> PA0308, 350070-350088, PA0309
GTACCAGGCCCCGCGGCGA
> PA0309, 350842-350889, PA0310
TGATACTCCTTTGGCGGCGAAAGCCTCGTCGTTCGGGTGGTGCCGTCC
> PA0310, 351589-351609, PA0311
ACCCTCGGCGGGGTCGCCGCC
> PA0311, 352165-352429, PA0312
GACGGGCGGGTCCTTCGCGGTTGCGCGGGAAGCCAGTCTGCTCGGGGCGGCGGAGGTTCGCCATGGGCCGCCCGCAGTTCTATCCTAAGGATCGGCAAGAAATAGCCCTGGTCCCCGCCATACGGGCGCTGGAGCGCTACCGCGAGGCCTAACTCCGGTTGGGTCGAGGGCGGGTTTCCCCGGTGCTTCCCGGCTACTGTTACCGGGCGTGACCATCGGTGAGCGGCAGGCTACTCTGTGTGCCTGTCAAAGGGGTGGAGCATCC
> PA0312, 352925-352926, PA0313
AC
> PA0313, 353620-353690, PA0314
TCAACACTCCATCGACAAACACGACGGCCGCGTCTCTCGGGCGCGGCCGCTTCCCCCGTTCGGGCGGGAAC
> PA0314, 354462-354753, PA0315
GTAGTACTCCTCGGGTGGGAATGAACGTCGGTCGGGCCTATGCTGTTCGTTCAGCTTAGCCGGGCCCGCGTCCTGGACAATCGCGAACCTACTGGGTTGCATGCGGTCTTTCCAGGGGTTGCGGGCATTGACCCGGATTATGTGCGCGAGCGCCGCTCTAACACGGGCTTCGCAGTGGAAATCGCTGTGCCAGCGATGCCTTTCCCTGATTCGGAAGGCACGAAGAGTGCCGGGGAAATTCCGTCCAGTGGTGTTTCCCGGGTGCTAACGGAAGTGAAAACAGGAGACTCCC
> PA0315, 355192-355247, PA0316
CGGAAACGAAAAAAGGAGGCCGCTGGGCCTCCTTTTCCTTTCCGCCGGACGCTGCC
> PA0316, 356478-356680, PA0317
CTGCGTAAACCTGTTGTCCCGGAGGAAGTGGCTGGAAAGCGAACTGCGCGAAGCGGGTCCGGCCGGCGCTGGCCGGCACCCGCAACTCGGCGCCCAGAGGCACTAAGCGCGGGGGGCGTATGCTAGCATGTTCTCCCTTTTCCTTGCCCGGTTGCGACCTGAGTTGTTCTCAGGACGACCATGAATCATTTGAGAGTTCCCGA
> PA0317, 358076-358166, PA0318
CAGGTGTCGCAACGCAGAGGGCCGGTCATCCGGCCCTTCTCGTCTGTGGCGGGCGCCACGGATGCCTTTCCACCCGTTCAGGAGTCGGTAA
> PA0318, 358833-358930, PA0319
ACCGCTGCGGCCGCCGGGTGCGGCCGGCCTCCCTAGCGCCGGCAGCGGAAACGACTGTCGGTCGGCTGGCCGACGCTTCGATTGACAGGCCGGGGGCA
> PA0319, 359921-359981, PA0320
GCCTGGTTTCAGCAAGGCTTCGTAGCCTGGACCCATCGAAACCAACTACGAGGCGTTACCC
> PA0320, 360333-360412, PA0321
GGCCCTGAATCGAAACGGCCCGCCTCCCGGAAGAGAGGCGGGCCGTTTCGCGTTCCGACCGGGTGAAGTTGCGGGCGGGC
> PA0321, 361448-361462, PA0322
GTCGGGCTCCCGGGC
> PA0322, 362858-363277, PA0323
GTTCCGCTCCTCGCGAAATGCCGTATCGATCCCGCAGGCGGCCGCTTGGGCGGACCTTTCCTGCGCCGGGTGAATGGACGGGCTAGTGGAAAACCGCTGGGGTTTCCGCCGGGTCGGTGGAAATGGCAGTGACGAGAGGGCGCGCGGCGTGTGCGGGCACGGGCGTTGGGGCGTCGATAGTGTTCATGGCGTTCTCAGGAAGCGTTCTTGTTGGATTTCTAGCTCGCGGTCGCGAGGTTCCCTTGGGCTCTGCCGGCGCCGTTTCCGCGGCTCCGGGCGACCCCTCGAGGAGGGCGCGGTTCGACTCTAGCAATCCGGTTTCGCCGGGGAGAACCCTGTAGACGGTCAAAAAGGGATCGAAATGGCCAAGCTGGCTGGCCGGCCAGCGCTGGCGCGAGCTGGCCGCCAGCGCCGCGTCGA
> PA0323, 364322-364368, PA0324
GATGGACTCCTGGCGATCTTCTGTTTTTTCTTCGTGGAGGCAGGTTC
> PA0326, 367130-367456, PA0327
GCTGAATTCCATGCAGTCAAGCAGTTGTTATTGTTGAGGTTTTGCGGTTTCTGGGGCCCGCTTCACCTGCTGCGGTTCGATAATGACCGGGGCGCCGCGGGCGCAGAACGATAGATGCGGCCAATAAGGGATCGAACAGGCCAATCTGGTGGCGCTGGAAGAAGACTGCGGATGCTCTCTTGTCGTCTCTTTCGGACAGGAAACTCGGACCTGTCCGAGTCTCCCGGGCGGCTGGCTGACTTTAAGCTTGGCTTCAGCCTGGAGCCGTAGCTTGCGTAGGAAAGGTCGGGCGCAGCCCGTTTCCATACAGCGTACAGGCTCTATGCT
> PA0327, 368423-368461, PA0328
CGCGGCCTACGGGGACGGCAGGAGCGTCCCCTGGCCCGC
> PA0328, 370406-370705, PA0329
GGCACTTTCCTCTGTGTCGGTACGATGGTGCATCGAATGATGCTCGCGCCGCGGAAAGCAGGATGCGGACCGTTTCATGTCTCTGGAGCACGAATTGACGCCTGGGCGACCTGAGGTGTCGCTACGTTGTAACTGGCAGCGGCTTGGACGGCGAAGCAGAGAGAGGCAGCGGCCGGGAGTGTTACTTGCGAGCCTGAAAATGGGGCGCTGCGTTCAACTCCTGGGACGGGAAGTAACCGCGGAAGGGAATGCAGAGGTGGATGGGCGGCGCTTGTGCCTCGGCACAGGCGCCGCCAGGCC
> PA0329, 371039-371161, PA0330
GTCTAGCTCCTTGTTCACAGGGTGAGGCGGATCGCAACGGACCAGCCGTCTGCTGAGACACAGCGTAGCCGCTTTTGTTGCAGTGTCGCCCCGCTCCGGTCATCGGCCCTGGGGCAAGCGGGC
> PA0330, 371834-372090, PA0331
CCCGGGTGCCTGTCTGGTGCCTGGCCGGCCGTCCCGGCGGCGCAGGCGGAGGGTGCGCGCGGCCGGGGCGGCCCGGCGGGTTTCCGGCACGTCCTGTGCCGCTGCGATACGAAGGGACGAATTATAGCGGCCTGGCGTGCTCCGGTCTTGCCCCGGATGACCGGCAGTCGCGGTGTTTTCCTGCGGCGCGCCGGTAGTCCGCCCGGCGGGCCTGGAGTAGACTCCGGGCTTCCGTGAAGTCCGCCGAACCGCCTCCG
> PA0331, 373606-373724, PA0332
CCCGCGGCGGCTCGCCGACACGGGCTGCTAAGCTTCACGGGCAGGTGATCTCCTTCCTCGGGAACTGAGCCCGCCCCCGGCCCCTCAAACGGGCCGGGAACACGGACAAGGATGCGCTG
> PA0332, 374193-374242, PA0333
AACGCCAACGAAATGGACTTCACCGGCCTTCGCCGGTTCTGTAGGAACGC
> PA0333, 375515-375950, PA0334
ACCTTTACCTGCTGCTGAAGACCCTGCATATCCTTTCCTCGACCATTCTCTTCGGCACCGGCCTGGGGTCGGCCTACTACGCCCTGCGTGCCTGGCGCAGCGGGCAGTTGCCGGTGATCGCAGTGACCTTCCGCCACCTGGTCACCGCCGACTGGCTGTTCATCGCCACCACCGCGGTGTTCCAGCCGCTCAGCGGCCTGGCCATGGTGCATGTCGCCGGCTGGTCGCTGGCCCAGGGCTGGTTGCTGTGGAGCCTGGGCCTCTACGTGTTCGCCGGGCTCTGCTGGCTACCGGTGGTGTGGTTGCAGATCCGCGTACGCGACATGGCCGAGGCGGCCTTGCGCGAGGCGCGGCCCATCGAACCGCTGGCGTACCGCTACATGAACGCCTGGTTCATCCTCGGCTGGCCGGCCTTCATCGCCTTCATGGTCATCTT
> PA0334, 377190-377238, PA0335
CCTGGGTCCGCCGTGGCGCCGCCCGTCGGACGGCGCGCTTGTCAGTGGG
> PA0335, 377893-378095, PA0336
GGGGTGACTCCATCGGTTGGCGGGTGGCGGAAGGGCCGCGAGAGCCTTTTGCGAAGGCTCCCACCGGGCCTTGGGAAAGCCCCTAGCCTACCGGCTTTTGCCGGCCCTGTATCCTCCCCGCACGAGTCGCAAAGCCGCGCGTTGCCGCTATCACAAGCTTTATGGAACAATGCGGGCACATGCGATTTCGAGGATGTCCCAGC
> PA0336, 378576-378597, PA0337
ACACGGAGACAAGGCCCCGAGC
> PA0337, 380878-380902, PA0338
TTTCCCGCGCGCCGGACGCTTCGTC
> PA0338, 382034-382036, PA0339
AGG
> PA0339, 382793-382913, PA0340
GCGCGATCCTTGGGATGGGCTGGCCGTCAGGCTAAAGGCATCCGCCATCGCCGTTCAAGCACGACGCCTGCCGCACGGCGCGCAATTCCGTTACCATGCCGGCTTTCCAACGGGGGCGTGC
> PA0340, 383718-383726, PA0341
GAGTTATCG
> PA0341, 384528-384732, PA0342
GCCGCTTTTCGTGCCCGGGGCGGATAACGTCGCAGGCGTCATCCGCTCCGGGCAGCCGGCTTTCCGCTCCAGGGCGTGCATGGCTTGCGCCGGTCGCGCCGAACTGGCGATGCAGGCTCCGTCGCCGTAGACTTGGCCATCCTTCTGTCATCCCTCGGTGGGAGCCGCCACGTCGGCGCCGCACCGATATCGATCCGAGCCTCCG
> PA0342, 385528-385553, PA0343
CCCTTCGGCGGAGCCGTCGGCTCCGC
> PA0343, 386352-386385, PA0344
GGGCCTACCTCTTGGGCGATCGTCGCCCAGTCTG
> PA0345, 389144-389333, PA0346
GTCACCTCCTGTGTCGATTTCCCTGCCGAGCGTGAATCGTGCCCGGCCAACGGCGTCTGATCAGCGCCAAACATAGCAAAAGCGCCCCGGCGGCTCATGCTGGCTTGCCAGCCGGCTGGCGGCGGGGTGTGGGATTTTGACTGGCGCCGTGGCGAAAGCGTTCGGCGCCGGTAGCGAGAGGAACACTGAG
> PA0346, 389697-389732, PA0347
GGCCGGCGCCCGCGTACGAGCGCCGGTCGGGCTGCG
> PA0347, 390885-391093, PA0348
GACGGGTCCTCGTCGGCGGTTCGGGAGTGTTCCAGTCCAGCAGATTGACGCAGCCAGGTGATACTTCTTTGCCCGTTTCGCGACATTCCCGTGACAATCGCCGCCAGCGTGACGACGTCGGCGTTTTCCCGGCCAATCCAACGAAAGGGGCGGACGGCCGGGGCAGGGTATAGGGTGACGGCGCTCGCATAACAATAAGAGGATCGGTG
> PA0349, 393226-393307, PA0350
GCCGGCCCGCACAGTTGGCCTGGAGTCCGCCGGCGCGAGTGTTTATCCTCGCGCCTTTGTCCTTCCACGATGAGGTAACCCC
> PA0350, 393815-393829, PA0351
CGGTTCCAGGCGGGG
> PA0351, 394304-394441, PA0352
GGGCGCGGGTCCGGGTTGCGGGACGGAAGAGGGTGGCCGACGGGCATGGCCATGCCGTCGATCATACCCAACCATTGGCCGGGTACGAAAACCCTTCGGCGAAAACCGCGACGCCACCCGGAGGTGGCGCCGCCCCTA
> PA0352, 395828-396056, PA0353
GGTGGCGGTCCGGGGAAAAAGAGCGCGATTTTACTGGGCGAACACGGTCTCGCCCAGGCCTGGCTGCGCCGCATGTCGGCGGATAACGCCGGTGGCGTATGCGCCCTGCGGTTGGAGCGTGGGTGAGCGGTAGGGCGAATGACCGCTTGCGATTATCCGCCATTCGGCGCGCGTACGCGTGAATGAAAAAGCCCGGCGCGGGACCGGGCTTTTTTCGTCGCTGGACGAT
> PA0353, 397896-398223, PA0354
GACGATTTCCTGCGGCTAATCAGGTTCGGGTTATGACTGTATCGTGAGCGTCGAAGGAACCGGATGCAAACGGGGAATAGCCGAGTGTACGGAGTTGGCCGGGGTCTGAATGGGGTCACCATTGGCGACGGCCTGGGCTCACTGCCCGCCGGGGGATGATTGGCGAGGAATGCCCGGATTCTAAGCCCAGAGCGGGCGAATGGGGAAGGCTGGCGGTCGGCGGAGCGGCGCGTCGCGACCAGGGTTGGCCTCTTGCGCCGCCCGTCGCGCCGCGAGAGGCGGTGGCCGTAGGGCGGATGAACGCAGGCGCTCATCCGCCGGGACGGGC
> PA0354, 399421-399492, PA0355
GGGAAAGGCTCCGGCAAAAGAGCGCGATTATAGCGCAGCGACGGGATTCACCGCTGCGCGAACGCGGGCCGT
> PA0355, 400033-400247, PA0356
GGCATGTCTCCCGATATCAGAAGGGGTATTCATTCCGACCCTGGCGGCTGCGGGAAAAGTTCCATGTCCGTTGCCTGGCGCCGCTTTTCCGGTAGAAGCCCGCCCCATGGCGGGGTTCTCCGGGTAAACTGCGCGCACCGTCAACTTTCGCCTCCGTCCTCATGGTCCAAGAACTCACCGCCGAGCAGATCCGCCAGGCCCTGCAAGGCATCAGC
> PA0356, 401073-401130, PA0357
CTGGCCGCGCCGCGGCGCTTCCTGCTAAGGTGCCGCGGTCAACCGGATTGCTGCCGCC
> PA0357, 401944-402019, PA0358
AGCGCCGCGCCGCGCATACTCTACCGCCACAAGAAGGGCCGCCACGGTGAGCGGCCTGCCATAAGAAAGGTGCACG
> PA0358, 402599-402680, PA0359
AGGCGGTCACGCTGGCACTACCCGCAGCGCTGTTATAGTTAGGCGATATCTGCCCAACCAAAAACCAGAAAGGACCGCCTCC
> PA0359, 403026-403294, PA0360
GTTTCCAACGGAATGAAAAAAAGCCGGTCATCGACCGGCTTTTTGTTTTCTCGATGCATTGCAGGGGGCACGGAGATTGGGCTAAGTCTTTTCTTCCGCCACGGCAGGCGGCAGCTATAGCGCCGCATCGGCCGATGACAGATGTTCCGCACGGACCGTTCGCGGCACTTGATCGGACTCTCCGATGGTGACAGTGTCCTGCTGACCAGCAAGGTCACAAGGTCGACCAGGGGTGGCCGACCGGCTCAACCAAGATAAGGATTTCGCGT
> PA0360, 404282-404385, PA0361
GGCACGCCGCCTGGATTGCCAGCCGGACTCGTCGGCGAAATCCCTACGCGGCGCCTATCTGGGTGAGATCGTCGAACATTTTTTGAGCGCTGTCTCTCATTTGT
> PA0361, 406120-406246, PA0362
GGCGGCTCACTGTTCAGCGGCGTTCGCGGGACGGGGCCGCGAACGCCTCAGACTGGATTGCCAAGGATAGCCAAAAGCGCGTCGGACGGGGCGCGAACCGTCCCTGAAGGACAGGCGCCGGCGGGGA
> PA0362, 406499-406618, PA0363
CTAACAACTCCAACCGCGACGGACAGCCACGGCATCGGTAACGGGAATAGCGGAATTGTGCCGCATCGGCGCCCGCAGTGCACGCGGGACGCCGACGGGAGGCCGGCGGAGAGACGCGGA
> PA0363, 407099-407249, PA0364
CGCTACGTCCTGGCAGGGTTTCGTAAGGGAATCGGATGGTAGCGCAGGGATGCCCGTGCGGCCAAGACGCACGGGCCATCGGCCTTTAGCCCATAGGTCTGATGGCGCCGGGCCGGCTGCCGCGGCGCGCGGCCGGCCCGGCGGCGGCGGT
> PA0364, 408846-408900, PA0365
GAATGCACTCTCAGGCTAGGCGGCTTCGGGCTCTTCGTATTGTTCCGGGGGCGGC
> PA0365, 409450-409503, PA0366
TGTTGTTATGTCACCTGCAGCGTAGGAATGAGGGGGCGCCGCACGCGCCCCGGT
> PA0366, 410935-411223, PA0367
GGGCTGGCTCCTCGGCGAAGCGTGGGCGGCTGCGTGGCCGCGCGTCTGTCGTTATGGCGGACCTGGTTCGGTCCGATGAATTTCGCTGCGTCGCTGGATTTCTAGAGTAAATACTCTAAAGTGTCAAACAGCATGCCTGCCAGCCCGGCGCTTGCGTACCCAACGAAAGGCGGGCCGGTCGCCGGCCGCCACCCCCGGGGGCTGACCCGGGCGGCCGGCTTTGTGTACCTTCTACGCTGTCACGGCGGGGCGCGCCCCGCACTGTTACCCGAACGAGCCCGTCGTCCCC
> PA0367, 411872-412328, PA0368
TCGCGCAGGGTTTTCTCCAGCACCTGCTGGATGTGGATGCCGTGGCGGCGGAAGAAGGCTTCGGTACCGAGGGTGGCGTCGGTGAACAGGTAGGCGCCGCGGTGATCCTCGGCGAAGCGCCGCAGCAGGGCTGCGCCGACGCCGCTGCTCTGTGCGCCGGGCAGCACGGCGATTTCCGCCAGCCAGACGCGAATCGGTGTTTCTTCCTCGGCGCGCAGCAGGCCGACCAGGCGGCCGTCGCGTTCGGCCAGCAGGGAATACCCGGAATGCTGGTACAGCGTGCGTAGCTCGGCAGGCGGCATGCGCCGGTCCCAGCCGACCGCCGCGTGGATCGCCAGGATCGCCTCGCAGTCGGCGTCGTCGAGCATCGGGTTGTGCCGCAGCGTCAGTTCCATTCGCCCCCCTTTTTCCTTCAGCCTGTTCCTATTCTGCCGCCCGTCGCCGGACGCCGGCCAGC
> PA0368, 413328-413363, PA0369
GCGCAGGTCATGGGCGGTGGTGGTGTGGCCACCAGC
> PA0369, 413655-413932, PA0370
CACCAGCCAGTCGTCCTGCCAGCCCGACAGGCGCTCGCCGCTGATGCCGTGCCAGCGATAGCCGGCCTGGCGCTGCCAGAGGCGGGCCAGGGACGGCAGGAAAAATGGGTTGCCGGCACTCTCCAGGGTGCAGTCGAGTGGGCCGACCTCGCGGTAGAAACGCTCCAGCTCGGCGGGCAGGGCGATATCGCCCTGTCAGTCGGCGGCGGGTTGCGCCGCGCAAGGCTCGCCAAGCGCCAGCAGGCGTTGGCGAATGCTCGCGGAAGCCGGGCTCATCC
> PA0372, 417407-417526, PA0373
CGGGGTCTCAGGTCACTGCGGGGCAGGACCCTTAGCCCCGTCGGGCGAGGAGATGCTAGGATACCCATCCGTTTTCCGGGCGGCCACGTCCCGTGCCGCTCCCTTGAGATACAAGCATTC
> PA0375, 420570-420682, PA0376
GGACAGGCGGATCACGACCGGCCAGCGGGTCGCTGTAAAGGAACTTATACACCCGCTTGCAGTCAGATATCCGAGTGCTACACTGCGCGAGTTTCGTGAATCGGAGGATTCGC
> PA0376, 421538-421601, PA0377
TCGCCGCGCCTCGCGAAAACCGCACCCCGCAAGGGTGCGGTTTTTTTCTGCCCGGAGGAATCCC
> PA0377, 422208-422211, PA0378
GCTT
> PA0378, 422944-422979, PA0379
TATAGCGGGCTGGATGCTATCACCGGAGTCTTGTCC
> PA0379, 423358-423459, PA0380
GACCGGTTGCCTCAGGCGGCGCACTTGTCGACAAGGCGCCTTGGTCATCGGGGTGGATCGGGCTAGAATGCCGCTCCCTTTCACTTTCGTGACCGTCCAGCC
> PA0380, 423661-423718, PA0381
GCCTGGCCCCCGAACCCTTCCATCGGCCCCGCAAGCCTTTCCATCCAGGAGTCATCCG
> PA0381, 424517-424669, PA0382
TACCGACTACCTGGGGCGGGCTGTCCGCCGGATGCGGGAAGCGTCCGGCAGGCAGCCCGCCCTTCTGTCTCTAGCAAGGTTTTCTTTTCCATGAGCGATACCCCGCAATCCCCGGCCCAGGACTCCCTGGCGGAACACGACGAAGCACGGCCG
> PA0382, 425342-425503, PA0383
TCCACCGCACCAGCGACGTACCCCTGGCGCCGAACCGGCGCCGGGACTCCAAGCAGACCGGGAACACCCGGCGGACCTCACCTTCAAGCTGCACGTTTCCCGGCTTCGGCCGGATCCAATAATAAGAGCGGCACGGCTCGGCCGGCTGCAAAGGAGACTGCT
> PA0383, 426851-426862, PA0384
GGCGGACGGCCC
> PA0384, 427121-427181, PA0385
GCGGGCTCCCGGAGGCCATGACGCTCTTGGGGACGGCGCTGGCCGCCGGGAGACCGGGGGC
> PA0385, 427506-427585, PA0386
CGAGGGTTCCTTGTAACGAATCGGCGTGTCGGTCGGCGGAGTTTACCTGCCTGCCGGCACGGATGGGCGTGCATCCGTCG
> PA0386, 428741-428860, PA0387
GGCGGGGCGGGGTGGAGGCGGTTTCGGGGCGCTATCGTGGCATGAGTTCGGCCAACCTCCAAGGCGGCCGGACGAAACGCCGTGCCGACGCCGCCCGGGGGCGCCGCCGGCGGTTGCGGC
> PA0388, 429871-430001, PA0389
GATGGTTTCTCCTGAAAGGTGGCATGGACGTTGTCCATGGTCTGCTGCCGGCGGCCTTGGCCGGCTTCGGCAGCGCTCTCCCGAGGACGAGCGGAGGGGCGCCCGGCCCTGGCCCGCAGCCTGGCGCGTTC
> PA0389, 430623-430629, PA0390
CGGGTCC
> PA0390, 431770-431857, PA0391
CGACCCTGCTCTCGAACAAAGGAGGGCGCCAGTCTAAAGAGCGTCGCCCCCAGCGGCAAGCGCGCTGGCGCGCGCCGTGGGAGCGGGG
> PA0391, 433826-434225, PA0392
CCAGGGGCTCCAGGGCGCGGGACCGGCGGGGGAAGGATGGCGTGGATTATGCGGGGGAGCGGAGGAGCGTCAATTGGCCTGCTTCACATTCCTGCACGTAAGGTCGGTCAAGCGGGTCGAGCGGCGATCCCCAGTTCCTCCGGCAATCGGGTCGGACGGCGGATGCGCACCCGTTTCTGCCGGTTCAGCTCGCCGCTTTCGAGACTCACCAGGCTCTTGGCCACGCCGAAGGCCTTGCCGAGGAAGGTCAGCAGATGGGCGTTGGCCTTGCCCTCCACCGGCGGTGCGGTGAGGCGGATCTTCAGGCGCTCGCCGTGCAGCCCGGCGAACTCGTCGCGGCTCGCCTTGGGCTGCAGGTGGCAATCGAGGAGCAGGTCCTCGCCGTCCCAGCGGTAGAAGC
> PA0392, 434820-434829, PA0393
CGACTACTCC
> PA0393, 435652-435662, PA0394
AGGGGATTCCT
> PA0394, 436356-436569, PA0395
TACCTGCGCCCTATGGAAGTGCGGTCGGCGTCGGCTCGACGCCCTCGAAACCGCCGGCCTCGATGGCCATCTTCCTGTTCCAGTGTCGAGGTTCCGCGTCTGGCGCAGGACACCACGCGTGTCCTGGAAGCACCCTGGCTCATCCGGTGTTTTCCTTGTCCGAGACGGCGGCTTTGGCGGCATTCTACCTGCTTGCTTGTAATTGGGGAGTCCC
> PA0395, 437605-437781, PA0396
TCCTGGCGCCGATCCGCCGCGCTTCGCCCGAATCCCGGAACTGCGTCTAGGATTCAAGAGCGGGAGAGCGGTACCGTAGGCGCATTCCTACCTATCCTTGCCGGCGAGCGCGTCCAGCGCCCGCTCGCCCGCATCCGGCTCGCCGTCGCGGCGCGCCCCTGAGTGAGCGAGAACATC
> PA0396, 438931-438937, PA0397
ACCGTCT
> PA0397, 439838-439990, PA0398
GGCGGCTCCTGTGGGGCGGTGGCGGCAGCACCAGCCTACAGGATAGGCAATTGCAAAACTGTCATGCGCCGGGCCGCTCTGGCGCGGCGTCCGCCGCTCCGCTAACCTGCGGCTCAGGCGCGGCCGCAGCCGCGCACGGAACGAGGGGGACGC
> PA0398, 440396-440637, PA0399
GGCTCGTCGCCAGGTGCGAGAAGCCCGCCATCCGGCGGGCTTTTTCATGGGTGGCGCCACGGTCGGCAGGGAATTCCTCCGGCGGGACTTAAGGAACCAAAGGTTCTAACGTTCTACCTGTAGGTTATTGGCGCCCGCGCGCGCCAGCCCCTATGGTCTGCAAGCCCCAGAACGGATAGGTGCAATGGCTCACGAGGCCGCGCACCGTATCGCTCCGTGCGGAAACACCGAAAGGAGAAAAG
> PA0400, 443193-443418, PA0401
GGCTCCGCAGGGAGCGGCGCCGACCGGCGCGGCTGCCGGCCATCGGGTGTTCCCGGCGAGCATGCCTCGGTGGATAACGCTCCGCGTTATTCGCCCTGCCGTTGAGGCGGGTTGGTGGCAGAGGCTGGGATAGGGCGCCCACCCCGGCAACGGATACGCCCCCGGAATCGCGAACGCGAAGATGAAAAAGCCCGCCGGATGGCGGGCTTTTTCGTGGTGGCAGGGA
> PA0402, 445692-445714, PA0403
GGGGCAGGCCCTAGTGAAGAGGA
> PA0403, 446228-446338, PA0404
GGTGGCTCCTCGCTGACATCGATGGGATGGCCGCCGGGAGAGCCCGCTGTAGGGAGGCGCCCGCGGTGGCGAAAGCATAATGGCAAACGGCGGCGTGCCGGCTGCCATGGG
> PA0405, 447343-447390, PA0406
GGCCGCTAGTGTCCTGCTTCGGACGCGAGAAAGCCAGCCTTGCCGGCG
> PA0406, 448351-448430, PA0407
TCCGCGCCTTGGACACGCGGTCGCTCGCCGTGGCGCATCGGCCGGGCCGAGGCGGGCGGACCGAGGCCCGCCCGCGCGAT
> PA0407, 449385-449638, PA0408
GGGAATTCCTCCGAAAGGGGGTGGGTTGTCCGGTCGCGGCGGGGAGGCCGCGTGGCAAGCGGGTTTGACGCTCAGGTTGGCGCCCCGTTTGCGCTTGGTCAAGGAAAAAGCCGGCCTGTTCCGGGCATTATGGATAGAGTTGCGTCGAGTGTGCTAAAAAGGCTCGCGATTGGGTCGCAGCCCGTCGGTGACAGGGCGTTAGCGCACTGAAGAAAACACAGAAGAATGATTCACCGAGTCGATATAGGGCGAAC
> PA0408, 450047-450092, PA0409
TATCCGGCCGCATGGCCGTTGATGCTTATTTCGTGATGGGGATCCC
> PA0409, 450459-450508, PA0410
GCCCGTCGCAGCGCATCGCTCACCCTGACCCCGGAAAGACCAGGCCCCGC
> PA0410, 451046-451129, PA0411
ACAGCTTCACCGGTTGGGCCGGTCTGCCGGCCCGTGTCGTGACATGGAAATCGTAATCGTGGTCGGTCCGGGCGGGGGCCAAAT
> PA0411, 453179-453238, PA0412
GCATAGGCGCGGCGGCCGCCTGGCGGGCGCCGCGTCGACACCTTGGACGAGGGGCACGGC
> PA0412, 454115-454125, PA0413
ATGGAGTGGCT
> PA0415, 463072-463078, PA0416
GCCGTCC
> PA0416, 463874-463948, PA0417
ACTGCGCAATCCGGTTCAAGTCGGCGGAGCCGCCGGCCGGGATAATCCGACGTCCCACCACGGAGTCGTCGTTCC
> PA0417, 464561-464567, PA0418
ACGCGCC
> PA0418, 465984-466017, PA0419
TGGCTGTCGCCGTTGTAAAGCGGCGGGAGGGATA
> PA0419, 466741-466832, PA0420
GGCGATTCGAGGGTAGTGGCGACAGGCGCGCAGTTTACTGCCTGCCGCGGGGCGCTGGAACCGGCCCCCTCGGAACGAAGGGGCGGCGACGT
> PA0420, 468237-468409, PA0421
GGGCTGTCTCCTCGGATCGATCGGCAAAGCCTATGCAATGGGGGTGAGATGAACAACCCGGCGGGTTGGGACACATCCGACAGCAGCCGCCGACGGACTCCTATGGTGGCCCAAACGGCTCTGGCGTATGCTGCGCGCCGTTGCGTCTTTGCTTTTTTCCTGGGGAGTCCGGT
> PA0421, 469901-470080, PA0422
TCCCCTTCGCCGGCGCCGGAAGCTCCGGCGCCTTGCGCTTACCGGTTCGCAGCGCAATCCGGGGTTTTTTCTTAGCCTGCGAACCTATCTTGTGAATCGATGTTTCAAAGCAGAATTTTCTGCTTTAACTCGATGGATTTGCCGCTAGTCTTGAGGCTTCGCTTTTCAAGGAAGTTTTTC
> PA0422, 470651-470661, PA0423
GGAGAATGTCC
> PA0423, 471238-471305, PA0424
GCGGATACCTGAAACGAAAAACGCCGGCGATCGCCGGCGTTTTTCATTGTGCTTCGAAAAGAATGTTC
> PA0424, 471750-472023, PA0425
TGGTTTGGCCGAGTAAACCTAATGTAAATGTGGTTGATCCAGTCAACTATTTTGCTTATTTTAGTTGACCTTATCAACCTTGTTTCAGGTTCTGAATATGGGCCATGGCGCCGGGTGGATAACCGGCCATCGAGCTAAAACGTTTCAGGTGTTTTCACGCGAGGCTTTCGGACGTTTACAAACACCTATGAATGTAAGTATTTTGCCTGCCTTCTTCGAGCCGGTGCAGCGCCTTCACGCTGCATCGGCCGCTTTCGCTCATGAGGACAACGCT
> PA0425, 473176-473190, PA0426
TCAAGGGGATTCGTA
> PA0427, 477791-477885, PA0428
TCGCCTTCCGCGCCATGCAAGAACGCCGACCCTAGGGTCGGCGTTTTTTTATCCTCGCGGAAGTCGGCGGGTCCGCGTCACGGACCCGCTCGGCC
> PA0428, 479806-480055, PA0429
GCGGGTTTTCCTATATGGGCCGGGGCGAGGCCGGCTGCTGTGAAATCACCAAGTTCTGCGAACTCCTGTCTACCTTCGGGCCCTGTCGGCCAGGGCGGAAGGTCTGGCCGCGGCGCTGCGTATGCGCTCGGTGGCCGGTGTCGAACGGGTGCCCTCGCGGGCATGGCCGCGCACCTGGTCGGGGGCGCTGGCCGGTTCGCTCCCGGCCCTGGGTGGGGGGGCCGGGGGCAGCGTCAACGGAGGGCTGCGG
> PA0429, 481127-481195, PA0430
GTCTGTCGTGGATCGCGTGAGAGGCATCCCTGCCGGTATACGCTGCCGGGCCGAACCGCGTGGGCGGTA
> PA0430, 482069-482110, PA0431
GGCCGCGCCTCTTCTTGTTGATTCCGACTAGCGCCGGGTACT
> PA0431, 482666-482705, PA0432
GCGAACGGGGCAGGCGCATGGCGCCTGCCCCGTGGTCCGC
> PA0432, 484116-484403, PA0433
GCGTAACTCTCCATTCGTTGTCTGCGAATGGGCGCCGTTGGTGCGTTGACAGACCGGCGAGGCCGGCCTGAGAGCGCGCTCCGTTCGAGCCTGACAGGCCTAGGCCTGCTGCAGCGCCCCTCGAACGGAAGGCGGGAGCGACCCGAAGGGCCGCCTGAGCGGGCGATTATAGCGGCGCCACATGAAACTCCCAAGTCACCCCTGATACGCCGCTCGTCGCCGTGCGTCGCGTCCTCGGGCTGCGGCGATGCACCGCAGCGCAGAAGCGCGGGGAATTTGCGGGTCAGG
> PA0433, 484839-484963, PA0434
TCCTGAACGCCCGCCGCGCCGGGCATTTGCATCCGTCGCCCGTCCTGCCTCGTCCGCGCAGCGCTCGCCGCTGTCCATCCGGGCGAGGCGGGCGTGCCCACCATGCCTTGCTTCAGGATCGCTCG
> PA0434, 487157-487166, PA0435
GGAGTCGTCG
> PA0435, 488646-488729, PA0436
GAGGGGCTACCTGGCAAGACTGGGCGTCGCCGCACGCCCGGATTTGCTGGTAGCCTTGGTTGAATTCGCAGTAATGGATCGCAC
> PA0436, 489351-489386, PA0437
GCAGCGGAGCCTTCGCTAGAAGGCTCCGGCGAAGGC
> PA0438, 491899-492079, PA0439
GCGCGAGTCTCCGTGGGGCGCCGGCCGTCCGGGAGCGTCGGCCGGGCCGCGGCGAATGGTAGTCGAAGGCGGGTCGATCCGACAGACGCCGTTGCGCGTCGTCGGACCGCAGCGGCACGCAGGAAGCGTGCCGGCGCGCGGCAGGGCGGCGTCCGCCGGGGATGCGGGCGCCGCCCTGCGT
> PA0440, 494722-494815, PA0441
GGTTGTAGCCTCTCTTCTGGTTTCTTCTCGGGGCAGTCAACGGCAATACGGCACCGTCCGGCCTCTACGGGCCGGTCCGGTATTGCGGGAAGGA
> PA0441, 496256-496361, PA0442
GCCGTCTTTCCTCGCAGGCTGACCGGTCGTTGCCGGTTCTTGAAATTGTTTTTTCGCCATGCGCCGAGGACTTTTGTAATCCTGTCAGCGCTGACAGGATTCGAAT
> PA0442, 496479-496870, PA0443
TTTGACGCGCTTGACAAGAATTCAAAAAGGTCGAGATTTCCCATGCAAAATCAGCCGCTTGAAAGCCGTGTTCGAACGGTTGTGGGGAGATGAAAAAAGTTCGCCTGCACTCCTTTGGTTCCTGACCGGGGCGACAGGCTCGCGCATTTCCCCCGGTGACACGCCGGACTGCCCGTCGGCGTGTCACCGACGTTGTCGATGAAGTGTTTCAGATCAGTCGGTTACCTCCAGTAGACCGGCCTGCCCAGTGACGTCGCGGGGTTTTCGGCACGCTTATTGACTGCCGCCCGCCACGGCATTGTCCGGACCGGAGGTGCAGTACTGGTGGTGCGGTACTCCGGCCATCGCATTAGCCCGATGAGCGAATAACTAAAAGAATTCTGGAGAGGCCC
> PA0443, 498362-498419, PA0444
TGGGCATACAGGCGGCCGGCGAGCCGCCGACACCTACTCCAAGCCTGAGGAGACGACA
> PA0444, 499704-500103, PA0445
GTGGCGCTTCCATCGAGGCGCCGGCATCGACCGCCTTCTACACGGGGTCGGTAGGGCGAATGACGCCAGGGGCGTTATCCGCCGATGCTCGGCTGGCCGGCGGATAACCGCGTTGCGGTTATGCGTATATGGACTCCTCCCGGTTTGCCAGTGTTTGTCTTGATTTCAAACCTGTGTACGACTGCATCCGTATATCCGGCTTCATGGAGTGGTGTTGCAACTCCCGAGCCCTGATGAAATGCGCGCCTGCATACCTGATCGCCCTAACGGCTTTGCTTCACTGCAGCAGGGAGCCCACGTATAAACCAGGTTTCATGCAGGCCGGTTCGACCGGTTCGTCATCATTGTCATTCACTGAGCAATCGTGGTGGATGTTTCAACTACGGTGTGGCAGGAACGC
> PA0445, 501121-501375, PA0446
GCTGACTCCCCCTCCGGGACTTGTGGCTGCACCATTAGTCTGGCGCTTGACGCCGTAGGAGGGAGGAGTCCATTTCATTGCCCTACGTGGTGCTGCGCGGGGTACGGTAGGGCGAATAACGCCAGGGGCGTTATCCGCCGATGCTCGGCTGGCCGGCGGATAACCGCGTTGCGGTTATGCGCCCTACGTCGCGGTGTTGCGCGGGGTACGGTGGGGCGTTGTCCGCCGATGCGTCGCTGGGGCGGGGCGCGGGGC
> PA0446, 502600-502718, PA0447
GACGGTTCTCGCTGCTGGGGGCTGGAAACGGAAATGGCCGGGAAGACGGGTTCCTTGCCCGTCTCCCCGGCGGCCGGCGCGCTACCGTGAAAAAGCGCGCCGGGGTGTTGCTCGGTGGC
> PA0447, 503901-504120, PA0448
GCGTACATCCTCGTCAAGCGGTAGCGGAGGCTGGCGTGGGCCAGCCGGAATGGAAGCATCCTAAGAGCCTAGCGAATGGGGCGGCAAACGAGGAATTCGCACGCACTTGTGCTATTTTCTCACTCCGAGAAAATGAGTCTCGTATTTCATGCCCTTGAAGAGGCGCGAGGAATCGTGACCTGGGCGTCATAGATGCGAAACCGGCACTCCGGAGTCCTCC
> PA0448, 505030-505046, PA0449
ACGCGCAGGAACATCGG
> PA0449, 505587-505628, PA0450
TCGGCGCGACGAGCGGCCGGCACCCGTGCCGGCCGCCGTGTT
> PA0450, 507252-507630, PA0451
GGTGCGGGTCCGCGCTGGGGATGACCGGCACATGATGGGCAGGCGATTGTGACAAGTTATGTCTTGCGCATACCGGCTTCGTCTGGCGAAGAAAGGACAAGGGCCGCGGGAGGCCGCCGGAAGCCGGATGGGGTCGGGCGCCAGGCGGCCTGCCCGCTGCGGCCGCGAAGATTAATGAATTCCTGTGGCGAGTGCCATCATTTCGTCGCTAAAAAGTTGGCATGTTGAGGGATTTGCCGATCCGGACACGCGCGGGGAAGGCGAGAGCCACTGGACTAGACTGAGAAGTGCGCGGCGGGGCCGGTCGGTTGCCGGCCCGGTGCGCGGGACGAGCGCCTTCGTCCCGGGGTGGCCCGGCCGGGCGGTCGGGGAGGTCGAT
> PA0452, 509754-509824, PA0453
ACGCGCGCGGTTTGTGATGGAAATATCATCGAGCCGCGACACGGGGACATGCGTGCCCGGGGTCGGGATGG
> PA0453, 510500-510588, PA0454
GACGAGATCGTCGAAGGCTTCGACCTGGCCATCCGCGGAATGCGCGACGACGGCAGCTACCAGCGCCTGCTGGAGCGCTACGGCGCGCG
> PA0454, 512791-513050, PA0455
GGGGCGGAGTGCTATCCGATGGTCCGTGGTTCAGCCTATGTGGCCTGTCCGGCTAATTCAATCGGCCGATTTCGCGCGACTGGAAGTCCGCTGCCCGCCGCAGTCGCAGGAAACGCTGCCGTGGGCAACTCGGTCGAGCCGGGCATCTGGCGGATGCAGGCTTCGTGCCTGCGAACGCTAAGACGTCGTCGCCGCGCCGGACGTTACCCGGCGGCGATATCGCGCGCCGGAGCGGGCCCGGCGAGCGAAGCGGCGGCGCG
> PA0455, 514428-514774, PA0456
GGGGCAGGGCTCGGCAGGCGATACGAGCGGCTAGTCTAGCAGCCTGCGGCGGCTTGCCGCGTGCGATCGCCGCCGGAGCAGCAGCGACAGGCAATGTATCTTTGGCCAGTACCGTTCGTCCGAAAAACGAAAAAAGCGCGTTTCTGTATTTTTATACAGGTTCGCTTTCCTCAGTTTTTTGTCGTAGAGTGCTGACACTGTGTTTGCATGGGTCGCCGTCGATCGTGACCTGATGCGGTCGGAAATTCCAGCCCGTCCTGCTCGACTCCTTGTAACTCCTTGCAACTCAGTTACCGGCTACGATTTCGTGGCTAAATCAATACCCATAGTTCCAAGGAGAACTTGCA
> PA0456, 514985-515134, PA0457
GATCCCTGGGCCCCAGCCCGAAGAACCCGGATGGAAGCATCCGGGTTTTTTATTGCCCGGAGAAAACCGTCACACTGTCTTCGCCTGCCGTTCACCCTGTCTTGACGAGTTCCCGCCCAGAGTGGCCCGGTCCCGTTCGGAGTCGTTTCG
> PA0457, 515660-516028, PA0458
AAGAACCAGCGCAGCAGTCCAGCGCCCAGCGCCACCCAGAACAGCACGATCAGCGCAGCCATCCACAGGTTGCGCGGGTGCGTCTCGACCTCGCGAGCCCGCGCGCGGCACTCGGCGAGCAGCGTGGGTGGGGTGAGGCGGATCGCCAGCCAGATCCCCAGCGGCACCAGCAACAGGTCGTCGAGGTAGCCGAGCAGCGGTATGAAGTCCGGGATCAGGTCGATCGGACTCAGCGCATAGGCCACCACCAGCAGAGCCACCAGTCGGGCCAGCCAGGGCATGTGCGGATGGCGGCTGCACAGCCAGAGGGCGATGACCTCGGTCTTCAGCTCGCGAGCCCAGCGCTTGAGCGTAGCGATCCAGGCCATC
> PA0458, 517463-518082, PA0459
GGATGGGCTCCCTCGGGCGGACAGGGCCCAAGCATAGAGAAGTTCTCGCCGCGATGGGACGGCCGACGACCGGATCGGGGCGAACAGCGGGCATTGCGGCGGAAGTCGCGGGCCAGAGCGGTCGCCTTTCATTGTCCTGGGTCAAGCCGAAGCGCTGGCGCTCGCCGGCTGCTGTGCTAGTACTCAAGAGTCACCCCGTCAGTGGCTGCGGATGCGACGCCGGCGCTTCGTCATCGCACGGACATGTCCCGCGTTGCATGCTCGACGGCGCGTGCTTCACCGCCTTGTCGCGATGTTCTCCACGCAGCGCTCGGCGACCCCGGTCGCCGCTGCCGTCGCCGAAGCCCACCTTCCGTGGAAACAGGAGTCCTCCCATGGCCCAGGAACTTTGCGCTATCTGCCACGAACGTCCCGCCGTCGCCCGCGTCAGCCTGGTACAGAACGGCCAGCGCCGCGAACTCGCTCTCTGCGAACTGCATTACCGCCAGTTGATGCGCCAGCAGCGCATGCGCTCGCCGCTGGAGTCGCTGTTCGGCGGCGGCAGCCCGTTCGACGAGATCTTCTCCGGCTTCGGCGAGCAGAGCCCGGTCACCCCGGTGCGCGCCCGCGAGCCGGAGGCG
> PA0459, 520636-520736, PA0460
CCCGACCAAGGTTGGGGAACAAGGCACCGGCCGGCCGGTCGAAATCTCACCCCGGCCTGCGAATGCGGCCGGGGCGTTCGATATCTCATGAGGAATTGCCG
> PA0460, 521316-521629, PA0461
TCTGCCGCCAGCGGATCGGCGGATAACCGCGCTGCGGTTATTCGCCCTACGAAGTGGGTGCGGCGCCCGGATATTCGTTGCCCGCACCGGTAGGGCGAATAACGCCCCCGGCGTTATCCGCCGCCGCGCCATGGAAACGGCGGATAACCGCGTTGCGGTTATTCGCCCTACGAGGTGGGTGCGACCCCCGGGTATTCGTTGCCTGCACCGGTAGGGCGAATAACGCCCCCGGCGTTATCCGCCCGCCGTGGAAACGGCGGATAACCGCGTTGCGGTTATTCGCCCTACGAGATGGGTGTGCTTCGGCCGGTACT
> PA0462, 523170-523253, PA0463
GCGTCCTACGCCACCGGCGGCGCGATTGACGCGCGCGCCGGCTTGCGGCACCGTTCCGGCATTCCCGTCAGCCGCCGTCACGCC
> PA0464, 525368-525468, PA0465
GGCGTCTCCACGGAAACTCCATCGACTCTCCACACGGCGACCCGAAGCCCGCCATCGCGGCGCCGCAGACTTTCCGCCATCACCCCGACGGAGAGTCCCCC
> PA0465, 526828-526876, PA0466
CGACGAAGGCGGCGGCGCCGGCCGCCGCCGATTTCCAAGGAGGAAAAGC
> PA0466, 527180-527323, PA0467
ACGGCTATGTCGGCCTGCGCGACGACCGTCGCGACGGCGAGCGCCTGGCGGCGCGGATCGGCCTGCTGTTCCCCGGCCCCTCGGCGGCCTGGCTGCAACGCGCCGAGCGCCTGCGGCGGCAGCAGGCGTCGGCGGGCCTCGGGG
> PA0467, 527945-527962, PA0468
GCGGGCTCCTTGGAAGGA
> PA0468, 528914-528998, PA0469
ACGGTTCTCCCGGAACGACGAGCGGAACGTGGAAAGGCTCTGTCTTGCTATTCTGGCAGCGCATTGAGCATAGGAGGAACTGCGA
> PA0469, 529857-530028, PA0470
ACGATGATCTCCGGCGCCCGGAATGCAGGTCCTCCCCATTGCGCCGGCTGCCGATATCCCGGCCCTCTCCCTCAGGCGGGAGGAGGGCATCCGGTGCCCGGAAGGTACGTTCTGCGGTAGGGCGAATAACCGCGAAGCGGTTATCCGCCGTTACGCACCTGTGACGCGTCGC
> PA0470, 532438-532540, PA0471
GTGCGGGGCTCCTGGATGGAAACGAGTCTCAATGCCTCCTTGCCGGACGAGTCGGAAAAAGTGATAGGGCCGGCGGGAAAAATTTTTCGCCGGCCCGTTCGGT
> PA0472, 534028-534195, PA0473
GACCGCTCCCCATCCCGAAACGGGATTGAATGGAAAAACGAGAATTATTCGCAAATGATCGCAAAGTGCGACTATCCCTGCAATTGGCGTCCGTCGGGAAGCCACTTGAGTCGTCCCGCTGGTTTGCCGGAGGATCGGTGTTCCCATAACAAGAACAGGAGTCTCGCC
> PA0473, 534946-535084, PA0474
GAGGGAGTGCGGGCGGCGCCCAGGGCGCCGTCCTGATGAAGCGCCATTCAGCGCCTCGATAAGACCTTCGCGGCGCTGGTGGATCCAGCGTTCGGGCATATTTTATATAGACCAGTCTATATAAAACGGAGGCCGCACC
> PA0474, 535490-535538, PA0475
GGCTCGGGCATGCTTGCCCGGTCGTCTGCCGTGAGTTGGGGAGTCAGGT
> PA0475, 536109-536141, PA0476
GCGGGTGTCGCGCCCAGGCCGGCCAGGTATCCG
> PA0476, 537870-538216, PA0477
GGCGGTCTCCTCCGGCAGTCGGAAGAACTCGGCGCGAGGTCGGGTTCGTCTGTTGTTTTTGTATACAAGAATTTCGAAGATTTAAGCCAGTTATGTGCCAACCGATCCTCGACCGAATTTTCCGCGCTCTGCGGAAACCGGCCTTTCGGCGGCAAGCCCCTGAAACCGCTTGGGAAAAAGCTGTCGCTTCGATCAGGTAAGAATTTCGAACCGATTCATAGGCTTATGCGGACGGACGAGGGAGAGGGAAAAAAAGCGGGACGCCAGGAGGTCGCATTGGGAAAATTGTGCACAATAATTGTGCCCAGTGTTACCGCTGCGCCCGTCGACGGTGCGCGGCGCGAAGC
> PA0477, 539144-539230, PA0478
GTTGTTCAGTTGCCGATGATAAGAATGCACTTCATGCATCTTAGCAGGCGCACTAGGATGGCCGGATCCCCCACCGGAAGGTTGCCC
> PA0478, 539708-539784, PA0479
CTGGCGGCAAGCCGACGTTGATGCCGGGGGAGTGTGGGGGGTAGGGCGAATAGCGCCTGGCGATATCTGCCAGTTTC
> PA0479, 540736-540838, PA0480
GTCAGCTTCCCTGACAGAGTCGCTCCATTCTTTGTAGTTTTTCCCAGGGGCCGTCGCAACTAGCCTGGCGTGCATGGCAATCACCCTGACCCCGGAGGCTCCC
> PA0480, 541637-541678, PA0481
TTACGCTATCGTCGCGCCTTTTCCCTCGGCGCAGGAGCCGAC
> PA0481, 542123-542169, PA0482
AAAAGCCGCCCCTCGGGGCGGCTTTTCGTTGCGCTGCGGCGAACGGC
> PA0482, 544348-544653, PA0483
TGTTTGCCTCACTCTGCTCTAGACCAGCTCTGGACCCGGGCCGCACGGCCTTGTAGTCCGAGCCGCGGCATACTACATGATGCCGCGGGAAAAATCAGTGGTTACGCGTCGCGTTACGACTGGATGACGCTTCACGGTCACGTTGGCCAGGCTCAATGTTCGCAAAAAAACTGTACTTTGTTCCAGATAAATCTAAAAACAGTACACGATTTATCACGAGCCCAACTGCGGCGCGGCGTCGCAGGATGTTTCACTGCGCTGCGAGCGCCTTGCCTATACTCCCGGAATCGCCCCAGGAGCCTCGCC
> PA0483, 545098-545128, PA0484
ACTCCCATTCGTCCCAGCAGGAGGCAAGCTC
> PA0484, 545645-546333, PA0485
AGTTGTTCAGGAAAGCCGGGGACGGGCCTGTGGAAAAGCCTTGGGTGAAACCCTGAAGCCCAGGCGCCGCGAGGCTTGGAGGTCGTAGCGCGTTTTTTGACCAGCTACGTTGCGGTTATTCCCAAACCAGGTGGACCAGCCTGTGGGTATTCTGTGTGGATAACCTTGCAGGCCTTTATCCATGGGCGATACAAGGGTTTGCTCGTTTTCTGAGCAGCCTCTCTTGCGCTTTTTCTTGTGGATTAACCTTCGCCGCAGTCATTGCCCCTGTGCACAAATAACGTGGAGCAGTCTGTGGGTAAGCCGGGGAAGAATCCATGCAGGCCTTTATCCATCGGCACTCCAAGTATCCGTACGTTTTTTGATCGATGGCTCTTCCGGTTCATCCACAGTTGCTCACAAAAGCCTTGGGCAGCTTTGTGGATAAGCCTTGTGTATATCGCTGTAACCCTTGGTGAGCATGGCATACAGCGGTATGCTCAAAGACTGAACAGGCGCTTTGCAGGGCCTCTTCCGACCAGTTATCCACGCGCCTGCGGGGAGGAGAAGGCAGGTCTATGCACAAAGTACGTGCATGAACCTGTGGAAAAGCCTGGGGTGGATCGCTGAGCGTCAGTATTGACAGGGGCTAGGAAGGAGTGCGCGTTTTTTCGCCAGGCTTGCGGAGTTCCGCAAGCCTGGGGATAACG
> PA0485, 547231-547431, PA0486
GGAGAATCCTTGAAACGTCAGGCAGGTAAGAATGGCCGTGCACGGCATGCACGCGCGGATGACCTGTGAATTCTAGTAGGGGGTGACGGGGTTGTCTGCGCACAGTTCCCGCGGAAAAGCACCGGCACACTTGCCGTTCCCTCGCCTGCCCCGAGGCGGGACGGATAGCGCCGCGCGCCATTCGCCCTGTCCGCAGGAGGC
> PA0486, 548407-548467, PA0487
GACGGGGCATCCAAGGCTCGAAAGACCCCTAGTGTACGCAAGCCGGCGCGGGCCGGCAGGT
> PA0487, 549227-549293, PA0488
GGAGGCTTCGCTATGAGCGGACGTATACGGCGAAGGCTCCAACAGCCATGGGCAAAACGCAAGGGCG
> PA0488, 549615-549655, PA0489
GGATCCTCTCCCGTATCGGTTGCGCGGCAGTTTAGCCCAGC
> PA0489, 550382-550519, PA0490
GGCGGGACTTCCTGGCGGATGTCGCACCATGCAACCGCAGGCGCGCGCCGCCGACCAGCCGTTGCCAGCGGGTTCGGAACTCGCCTGTGGATAACCGAAACCTTCCTTCGCTCCTTGCGGAAACGGCCGACGCGTGGA
> PA0490, 550814-550866, PA0491
GAGTGTCCTGTCCTGAGTGTTCCCAGCGTTGGATCAGAGATTAGCCGCCGGGT
> PA0491, 551794-551910, PA0492
CCGGAGGAGGTATCTGTTTTTCAGAAACCAGTCTATCGAATAATAAATCTACCCAATACCTTTTCCGGCTTTTACCGTGGCTCCATCCAACAACAAGACAGATGAGGCCTGCGGGCA
> PA0492, 552670-552745, PA0493
GCGCCGCTCGCCTCGGCGAGCCTCGCGACAAGCTTTTCTGCCATTTCCTACAACGTTCGAATAATGAGGATTCGTC
> PA0493, 552995-553004, PA0494
GGAGGATGCC
> PA0496, 556229-556274, PA0497
GTCGTCGATACCGGGCCGCTTCGGTCTGCGAAGCGGCCCCGGGCGG
> PA0497, 557277-557353, PA0498
GGGGTTCTTCTGCAGGTTGTTAATCGATTCTTGTTTTTGCAGAGCATGCCGCGCCTGTTGCAGGTGCGGCCTAGCGG
> PA0498, 558362-558376, PA0499
GGTGTATTCCGGGCC
> PA0499, 559079-559643, PA0500
CCGAAGCCGACTTCGGACCTGGAAGAGGCGCTTTCCATTCATATTCCTGAATGTGCCCGAATGAAACCCGTATCGTGTTTTGGAAAGTGGTTGGTCGGAAGGGTCGAATATATTTTTCGTTATACTTCCGCTGCGCTTTGAATGGCTATATTTAGGGTGGTTGGTTGCGTTCATGGTTCAAGTCTGGATAACTTGTTTTCGTTGCGCACCGCTAGGGTGGCAAGAGATTCAATGTTTCTCCATGTTAGAAACCTGCCAGGGAATATATAAATAAGATATTTCCTATTTCTTGTAGGAAATATCCTAAGCATTACTTGTAGTTTTCCGAGGTAGTTGCGCCGTTTCTTCTAGGGAGCCGAATGCCACATAGAGGACGAGGCCGATTGGAGCAGTCGATGACTACTGGCTTCTACATGAATGATCAAATATTGATCAGATGTAGTCCTGTGTCCTGGGTTGGGTTGACAGCGTCATACAGCCACTTATGATGCCCTTGAGCCTGACCCCCGGCGTGCCGGGGCTCCCCGACAAAAGGCGCCATACAAGCGTCGAAGGAATCTTCCCC
> PA0500, 560703-560807, PA0501
CCATACTGGAAGGGAGGGTGCCGCCGTCCCTTCGTTGCAGCCGCTGATGTCGGCCCTGCGTGGACGGGTGCGCCTGCGTCCGTCCAGCAACACGAGCGACCTGCC
> PA0503, 563546-563548, PA0504
ACC
> PA0504, 564236-564343, PA0505
ACAGCGGGCCGTCCATAACCAACGGGCGGTACCCAGCGCCGGCCAAGTCTGCTTGAATAGAAGCCACTTGCTATCGCAGTGGCGCATGCGCGTCCCCAGGAGTAGAGG
> PA0505, 564575-564913, PA0506
CTTCCTGGCGGCCGGCAGCGGCCGCCCCGACCCTTCCTTTTCCGACTGTCACCCGGCGGCCCCTGAAGCCTGCCGGGCGCTTCGCCATGGGCTTTACTGAGAGAGACGAAAGTGCTTTGGAAGGACGTGGCTGCCAGTGATTTCGGGCCTGACCGAGCGGTCGGTTCGGATGCTTGACAAGGGATTGGCGTAAACGTATGTTTCAAACGCCTGTTTGAGAGTCGGGACGCATGAGTGCGTCCGGCAAGGCGACCGGGAGCGATCCCGCACTGCGACCGCAGACTCTGGACATCCGTCCGGTCGCCGATTAACCAGAACCCTTCGTAGAGGTTGACTGCT
> PA0506, 566720-566931, PA0507
TGGCACGGGCCGCTGGCGGCCCGTTCCCCAGGTGAGAAAGAGCCCGCCCTTCGGCGGGCTTTTTCATGCCTGCGATCCGCTGCATCCTGGCCTTCCGACCTCGGGGTTATGGCGTTGCATTCAGCGTCCGCAGCGTGATTGTAGGCGCCCGCCCGGCGCAGTAGCTTCGAGGGATTCGCGCCTGTGGGGCGCCCCTGCCGAGGAGAACAGAG
> PA0507, 568729-569001, PA0508
CGGCTGCCGGGGCAGGGGCGCGGCGCTTCTTCCCCCGGTTTCTCCCGCACCCGCCGGGCCCGTCGGACTCCCGGCGAACTCGCTCGAGCCCGCGAAAAGCGGGCTTTCTCATGCCTGTCGCATAGAAGACCGATATAGACTTAATGGTCACGACGTGACGCTACAAGTCCGAAATGTTGGTGGTGTAGACTCGGCCGCGGCACGCCTTTCGTGCCTCCATTTTGTTGCCGCTGGCCCCCGGCCGGCGATCGGTACGATCGAGGATTCCCCCAC
> PA0508, 570781-571110, PA0509
GGCCTGGCGCCTGAGACGGAAAGCCCCGCGATGCGGGGCTTTTTTCTGGGCGCCGGGGGCTCGGCGCGCGGGACGGGTGGGGGGATATCCGCTTGCGGCTATCCGCCATTCCCAGGGTTTTCTCGGGGCCGTGATGGGACAGGGTGAGCGGCGGATAACGCCGTTGGCGTTATGCGCCCTACGGCTCCTCGCGCAGGGTGGGCGGTAGGGCGAATAACCGCTTGCGGTTATCCGCCATTCCCGTGGTTTTTCTCGCGCCGTGAGGGGACAGGGTTGTCGCGGTCCGTCGCGGAGGATACGGGGATATCCGTTGATGGCGTCTCGACCGCC
> PA0510, 573423-573432, PA0511
GAGGCTTTCC
> PA0515, 576490-576497, PA0516
GGTGCCTC
> PA0518, 578344-578393, PA0519
CACGGTTCCTCGTAGGGGGGAGCGTGCGGGGCGTGCCCCGCACGCGGGTC
> PA0519, 580101-580315, PA0520
GGTCTATCTCCTCAGGAGCCCTGCGAGGCGCTCCCTTAGCAGTGTTTTGGGGGTGGCTGCGTCGGGAACTCCCGGGAATTCATGGCGCGAAAGGATCATAGAAAGCAGGGTCTTTACCCTTGCTTGACCGGAATCAAGATTGCGTTGCTTTGCGCTTGTGGCACCTTCCAACTGTGAATAGCGTGCGGTCCTAATCCCTAGCGCAGGAGTAGGAC
> PA0520, 581099-581132, PA0521
TACCGTCGAGCGGCGCCTGCCCGGCGACCTGGCG
> PA0521, 581661-581667, PA0522
GGTGCCG
> PA0522, 581926-582014, PA0523
GTAAATCGTTCGGGAATCTTGATTGCCATCAAGCGGGTTCGCCGCCGCCGCTTCCTAGAATCGCCGCACCACCCATTCCAGGAGGCCGC
> PA0525, 585696-585701, PA0526
GATGCC
> PA0526, 585897-585979, PA0527
GGGCGTTCTCGCGGGCTCGACCCCGCCAGCTTGCCGGCGGACGGGCCGTGGCGCGCTTGACCGCGATCAAGCGGCGGCGCTGT
> PA0527, 586664-586866, PA0527.1
GCTGGGAAGGCTCGCGATGATGAGGGGACTGGCCACTGTAGCGGGCCCGGCGCAGATCATCTTGACGCACGGCAAGCTCCCGGCGGCTGGGTGTTGCCGTCGGTCCGGCGAGCGGAACTATTACAGCGTGTAAGCCAAGGCTTACAAACGGCGGTGGTTTTGGCTGCTTTCTCCCCCTCGCAGAGATGCGTAATCTTCAAACC
> PA0527.1, 586991-587016, PA0528
TTATTGCCCGAGGAAAACCGCGTCGC
> PA0528, 587896-587996, PA0529
AAGCTGTTCTTATCGATGAAACTGGAAAATCGAAATGGAGTGGGTCCCGCGTGAGGCACTAGTCTAGCTGCATTGGCGGTACATCGGGTGGTCGCGGAGCA
> PA0529, 588699-588923, PA0530
GCGACTACCTGATCACCCTGAGCCAGTCCGGCCGGCTGTTGGCCAGCATGACGGTGAGCGCCGCGCGCTTTGCCGAGGTGCGCGAGCTGATGCGCCAGCGCTTCCCCGCCGGCGACGGCTTCGAACTGCGCTTCGAAACGCGCCGGGAAAAGCGTCGGCTGCTGGAGCAGGGGCCACAGGGCGTGCGCCTGCTGGCGGTGGAGTACATGACCGAGGAACTGAAAG
> PA0531, 590822-590895, PA0532
TCGCCAGAAAGATTCCTCTGTCCTCGCATGCGCCTCCGGACGTCGTTTTGGTCCTGTGGGGCGCTTTTTTTATT
> PA0532, 591403-591444, PA0533
CCTTGCTGCCCCCGGAAAATCGCTCCATCCAAGAGGAACAGC
> PA0533, 592936-593272, PA0534
ACGAAGAGGGTACGAATGCACCAGGGCGGCTGGTGCATTCGTACCTGTCGCCCGCTCCCGTCGGCGCCGACACTGGCGCAGCACGCCCGGCATGCCCCCGCCCGTGGTCGTGCACCTTTTCTCCGCGGCGCGAGCCGCGCCGTCCGCACGTCTGTTCCCCTCGCCAGTTTCGCTCTGGCGGGGGGCTTCCCGCCTCCTTTCGAATATTTGCCCCTCTGCCTCTGCTGGTGCGCGACGGCATCCTGCCGGCCGTTTGCGAATGCTCGGGACTGGTGTCGTGAAATTTTAAGTGTTATTTTTCATGAAAAATAACCAATATAATTTCACGGAGGTCGCG
> PA0534, 594563-594579, PA0535
GAGGGCCCGGAGCCGAG
> PA0535, 595135-595244, PA0536
CGAGGCGCGTTACCCTGTCGTTTGCCGGATAGCGGCGAAGACTTCCGGCATCGGCGAGAACCGTCGCCGACCGATGAAAAAAGCCCGAGGCACAGGCCTCGGGCTTTTCG
> PA0536, 596271-596273, PA0537
GGC
> PA0537, 596883-596969, PA0538
GGTGGTACTCATCCGGGTTGAGAAAGCTCGATTGTAGACCAGCCAATGGCCAGCACGTTCCTTGTGCCGGCACGGATATCGGCGCTG
> PA0538, 597480-597707, PA0539
GGCAGGGATTCCTGTGTCGTTGATAAGGGAGGCCGGGCCGGCACTGTGCGGCGCTGGCCGATGGTAGTCCATCAGGATTGTCCGAAGATTAAGCCGTTTGACGTAACGATGTCTGCTGCATGTTTCTCCGCTTTCGTAGGAGCTTTCAGGGAAAAACGCCGCAACGAGGCGAGCATTTGGAGCCTCCGCCGGGATAGACTATCCTGGTCTATACCAATAAGGCCCGTC
> PA0539, 598539-598607, PA0540
AGGGGCTGTGCCTTTACAGAACGAGCGGCGCCAGCTTGAGTTGCAGTTCCACAACTACAAGGAACTGCC
> PA0540, 598995-599106, PA0541
GCAGCCCGCTGCGGCCTATGGCCGCAGTGCGGGCGCGCGGCTCTGGATCAATCGGCGGTGGCGGCGGATAATCCGCCGCTTCCGTGATCGACCCTGAAAAAAGAGCCTTGCC
> PA0541, 599566-599756, PA0542
GGCCGGACCGGGCGTTATACGCCGTGCCTGGAAGGCGCGAGGGGTAGGGCGAATGAGCGCTGGCGCTCATCCGCCGTTGCGGCAGCGCTGGGCGGCACCTGGTGTCCCGCTGCGGCGCGGATGGCGGATAACACCATGGGCGTCATACGCCTTGCGTGGGAGGCGCGAGGCGTAGGGCGGTACCTGGTGTC
> PA0542, 600177-600425, PA0543
CGGTTGGCTCCTTGATCGAACGGCCGGTGCGGTTGCCGGACGACGGCTCGGCCGAGCGTCCTGGCAGGCGGATGAGGCAGGCGGCAGCCGGCGTGACAAAGGCGCAAGTGTGCCAGCAAACGGCACGGTTGTGGTTGTCCGGGAGCAAAGTACGCCGCCCCGGGGTCTCTGGAGAAGGGCCATGGTTCGGGCATTCCGGCACAACCCGGCCTAACGTTGTCCGAAGACACCGAGAACGGGAGAACCGCG
> PA0543, 601395-601397, PA0544
GGC
> PA0544, 602142-602345, PA0545
GGCACGGCTCGGCGGTAGGCGCGGCGGACCAGCATAGCTCCGCCCACCCCGGGGTTGAAGGCCGACAACGATTGACGCAGGTCATGGCTGTGCGGGAAAACCTCGCTGGCCTCGCTAATTCCCCCATGAAGTTAAGGGACAATTAAGACTGGACGCGCAGGGTTCATTCCAGCGATTCGCGCGTTCTGTCTGGGAGTGGTGCCA
> PA0545, 603651-603705, PA0546
GCCTGCCGGAAACGAAAAAGCCCCGCCGAAGCGGGGCTTTTTATCGCGCGGTCGC
> PA0546, 604897-604911, PA0547
CAATCGGTTCCTACA
> PA0547, 605914-606159, PA0548
GGAGGCGCAGTCTAGTACCGGGTCCGAACCCCGGCAATGCCTGTATCAAAAATTTTTGATATTGATGACGGGTGGCCGTCGCGCAATTGCAATCCGGCTGCGCCAGGCTTCTGGCAAAACCGGTCGGCAGCGACATACTGTCCCCCTGCCGATCTGTCATTGCCCCTTGGGCCTTCGGTGGGCGAAAATGGCGCCCTTTTTTTCACTCCTGGTCTTCCGACCAGCAACCCCCGTAGGAGAATTGCG
> PA0550, 610000-610213, PA0551
CTGGCGCTCCTGGCGGTCGGTGGATGCGGGCGAGCCTTGCACAACGGAACGCGGTCGCGCCAGCCAGGTGTCGCATGAATCGTTTCAGCGCCTGCACGCGAGCTGTTGCCGCGGCGCACGCCGCGCCGCGCGGGTCGCGGACGGTTCCCAGGCGGGCCCATCCCCCGCATAATTGGCGCCTTTCACTGGCCCCTTGCCGGAGCTATCCCTGCCG
> PA0551, 611276-611280, PA0552
TTGTC
> PA0552, 612445-612516, PA0553
CGCAGACGGGGCAAACCATTCGCCGTCCTCGGGGGTCACACCTTTGAGGACGACGAAAAAAGGAGGTGCCCC
> PA0553, 612718-612876, PA0554
TGCTTTTCTGCCAGTTTCTACGGAAAGGGCTGGGGATTCGCCAGCGTACGCAGTAGCATTGCGCCTTTCCTGTGACAGGCAAGGCCAGCCGGCCGCCGCGCGGGCCGCTTGCGGCCCGGCGAGGTGCGGCGGAGCGTTCCGCACGGATGGAGGATGGAC
> PA0554, 613219-613337, PA0555
GTCGCGCCGGCAGGGGCGCGGCGCCGCGACCGCTCCTCGCAAGGAACTTGAACCGGGCCTGCCCCTGCGGCAGGCTTCTGAATCACTGAACGACCCCGCGATTGGGAGATACGAGAACC
> PA0555, 614403-614467, PA0556
GCGCCTTCGTTCGAACGGGAGCCCCGCTGGTCGGGGCTCTTGCACATCCGCCCCGGGGAAATCCG
> PA0559, 617550-617661, PA0560
TGTCCCACTCCGCTCATCGGAAACGGCGCGCATCTTACCCGAAGCGGCGGTCGGCCGCCGGAGCTCCCGACGCGGTACACTGGGCGTTTTCCGCGAACCGCCGGACCCGTGC
> PA0560, 618151-618175, PA0561
CGGCTGTTACAAGGATGAATTCTCG
> PA0562, 620007-620134, PA0563
GGGCTACCTCGCTGCGGGCGTTGGCGCAGGGCGCCGGAGTGGGAGCGAGGCATTCTAACCCCGGTCAGGGGCGGGAAGGGAAACAGGGAGAGGGAGAACGCCGGGCCGTGCGGCCCGGCGGGAAGGAA
> PA0563, 620489-620665, PA0564
GTTTGCCTCCTGGGCGTACTGGTAAAGCGGGAGAGTGGGTGCCGCGACAAGTACCCCCGCGCCTCCTTGCCGGGAAAGCACAGTGTAGCCGTACTGTCAGTGAATTCGTACAGGATGTTGCGAAAATCATTCACATTGCATAGCAGCGGATCGCCGAAATGTGCGCCGGTAGCGCTT
> PA0564, 621578-621694, PA0565
GGGATGAGCCGATCAGGTCGAAAGTAGAGACGCATGGGCAGGCGGCGCGGTCCAGACTGGTCGAGACTGGTAACCCGACGCGCCACTCCCGGCGCGACAGCAACGGAGAATATCACC
> PA0566, 622539-622725, PA0567
GGATGTTCCTTGCGGGTTGTCCGCTCGCATGAGCGTAGGCTCAAGCGTACCGCTGCGCGTGACAGGCGGCGAGTACCGTTGTGGTTGAACCCTCCGCGAATGGCGGGAGTCAGTCATAGGGTGACGCGAAAAAACGCCGGCTCACGCGCCGGACACCGTATCGACCCTGGACCAAGGAGTTCCGTTC
> PA0567, 622885-622893, PA0568
GGCCCCTGC
> PA0568, 623353-623367, PA0569
GCGCGGTCTCCCTGT
> PA0569, 623839-623851, PA0570
GGGCGTTTCTCCG
> PA0571, 624804-624993, PA0572
GAGCGGTCCTTGCTGGTGGAAGGGGCTCATTATTGCGCAGGATCGTTCAGCTTGAACGACAGTTTGGCTTGCCAGCCTGGCACGGCATTGCCCGCTGGCATGGCCGACCCTCTCTCCCTTCGGGGAGAGGGGCATGAGGACCGGCGCGGAGCGAGAAGCATCACCCCGCGCCAGCCCCCTCAGCTACGAC
> PA0572, 627766-628334, PA0573
AACTGGCGCTATCGGCCCGTGGAGGGCGGCATATTGTTATGGGTGCGCCGGGTATCGCGTCGAACAGGGAATGGGCCTCGGACAATGCCGGAAATACGCATGGGCGATCCGCTGCATCGAACGAGTCAAGGCGAGAGGAGCATGTTGGGAAAGGCGGAAAAACTATCTGTTCTGGTTGTTTTTGAACTGCGTCTGATTATTTTGATTTTATTTTTACCGATTGTTCGAAGCGCTCTGGAATAGGCGCTCCAGCGTTTCCTGTGACGAAACGATCCAGACTTTGGTTAGGGGCTTGGAAAATACCGAGGATGTACTTCCAGAGCTGTCGATGGAGTTGGAAGTTGCAGTTTCATGAAGGTTTAGGTACTTCGAAGTTACCGCGTTGGCGATGGAATCGATATCGTCCGGTAGTGCCTTCGGAAGTGCCTGATAAGTGCCTTCCCACGCTCAGGCGGCGAACAGAGCCGCCACGTCCATCGGATTCCGCTCCGCCAGCGCCAGTTCGCCTTCGCCGAAACTTGCGCTGCTGCCGCCGACACCCTGCGATTGATCGCGCAGTGGCGGGCGAT
> PA0573, 628671-628762, PA0574
TTTCTTCCTTGAGCCGAGCTGCTTAATGGAGAGGCGACCATTGTCCTATGGCGCGATGACGCATCAAGGACTGGTGAGCCCGGTGCAGGCGC
> PA0574, 629885-630433, PA0574.1
AAGGGATATTCATGAGCCGATTAGAGAGCCTATTCGGCTCATTTTGTGAGCCGATAATGGCAACTATTCGGCTCACTGTCTAATTCTCAAGCTGGGTTGATAGCTTGATGAGCATGCCTGTTCAGGGTGACTGAGTCAGCTAAAGCGCCTGTTTCAGCACGTCAAAAACCTTGTGGACAGAGGTCGGCCGTACCCCTTGGGCATCGATAAAATTTGATGCAGGGACATGTAGCTCTCGGGCTACAAAATGGGGGCAGGTCACATGCGCTCGGAGCCGCAGTGCTGGATGTACACGCCGCGTACCATCTCGTCTTCGGTGCGGCGTGCCCAGTCTTCGGCGTCGCGCTTGGTGCGGAAGGTTTTTTCGTTGGTCGGCCAATCCGTTTTGCGGCCCACGGGAAGGGGGGACGACTGTTGCCATCAGATAAGGACTCCAAAGGCAAACTGGCTAACCAGTACTGTACCGACTTTGTACCTTTTGGCCATGGAGTCGTTTATGAGGCCACTACCCTAGAAAGCGCAAAGCCGCGCAGTGCGCGGCTTTGAAGG
> PA0574.1, 630511-630526, PA0575
CCAGAAGGTCGGCGGA
> PA0575, 634265-634370, PA0576
GAGGCGGTCTCGCGGTGGACGGGAATATAAGCGGAAGTGTAGACGCCGGGCGGCGGGGCAAGCGGCAAAGAAAAACCCCCGGTTTTTCAGGCCGGGGGTTCGTTCG
> PA0576, 636225-636303, PA0577
AACACCCTATCCACTGAAGGTCTTGGCGGGCAAAAAATAAGCAGAGGATTATACCTGATGCCTGGGCTGAGGCGCCAGT
> PA0577, 638299-638380, PA0578
GGTGTTCTCGAAAACGACGGCGCGTGGGCGCAGAGCGGCAGCATAGCAATTATCGCCGGGCCGATCAGGCCGGCGCGGTGTT
> PA0578, 638831-638899, PA0579
GGCGGAAAGCCGAAAGCCCGGCCGAGGCCGGGCTGAGGCACGATCACTGACGCGTGGGCGTCGAGTGGA
> PA0579, 639116-639315, PA0580
CCAGGTCGTACCTTCACTGATTACCGGGGGTTGAACGTACTCCGGCAAGGTGGCGCGGATACGTCGGTTTTCAAGGGTTGCGGATATTAACGGTTCGGCCGGAGGAATGCAAAGCCTCCGATCGAAAAACACTGGTCTGGCGCAAAGCCGCCGATTATCATGCGCGGCTTCGTATTTGCCAAGCTCTAAGGCTCAAGCCC
> PA0580, 640342-640419, PA0581
GTGGCCGCCAGGTCGCAGTCAGGCAGGTGTCGATGACGCAGCTGGGCCAGACTGCATGAAGTTTTTTCCTTTTATGGA
> PA0581, 640990-641072, PA0582
GGATTCCACCGAGGACGAGGATGTCCTCGATTCTAACGGGGCGGCGCACGCTTGTCGTGGCATCCCTTGGAGCGGGTAGCGAA
> PA0584, 643165-643207, PA0585
GGGAATCCTCCGCGTGATAGGCGGAAGTCTACCCCAGGGTGTC
> PA0585, 643715-643807, PA0586
GGCGGCTCCCGTGGACGGCCGGCTTCTTGTTCTGCTGTGGGCGCCCCGACCGTGCCGGCATGCTGGACGGCGGTCGGGGCTGACGTCAACCGA
> PA0587, 646630-646729, PA0588
GAATGCTCCTCAGGGCCTGTGGCGCCCCGCCGGAGCGGAGGCGCCGAGGTCCGAATGCGACGGCGACCGGTACGGTCGCAGCGACCGTACCGATGGCAGA
> PA0588, 648653-648930, PA0589
GACGTCTCCTCGCTCGATGCAGTGAGCCGGCGCGGGATCGGTCGTGCGGGTGCGGGGGGGCCGCCAGCCAGGCCGGCGAGAATCCCCCAGACTCCGTCGCTGCACGGTGCTTCCCTTTCCGCCAGCGCTCCTAACGGTCACAGCCGATGGCCCGGAAGCCGGTGTGCCGGCTCTCCCCTGTTTTGGATGGCCTGAGGAAAAGAATAGTTCGTTCTGGACGGAGTAAAGGAAGAAAGGCGAGAGAAGTTACAGTTTTTTTGGCGGGGTAGCGGCGTGGC
> PA0589, 649264-649306, PA0590
GTCGGGGTACCTGTGTACAGGGCGTCCACCGGACGCCGGGGAT
> PA0591, 650539-650574, PA0592
ACGGCTTGCCTGATTCCTGACGAGTGTCTCATCAGA
> PA0592, 651382-651496, PA0593
TGGAAACGGTTCCAGGCTGCGGGCCCCAGGCCAAGGCGGGAGGCGCGGATGCGAAAGGGCGCCATTTTAACAGCGAAGCGTCGGGCCGGCAGGGCTAAACGATGGCCGACCGCCG
> PA0595, 656528-656653, PA0596
CTTGTTAATCCGGGCTTCCTGCGCGCCATCGGCCCGGTGGGCCGCACGCCTCTCGATGGGCTGAAAAAGATGCTGGATAATAAAGCATGACCTGCGCAACGGCTAGGGCCGTGGAGAACCCCGTAA
> PA0599, 660164-660314, PA0600
TGGAAATTCCTGATAGACAATCCAGAAGGCAGCCTAAACCCAGAGCACTTCTTTGTCAGGCCGAGCCTTCGCATGGTTCGCCGGTCGCGCTCGCGGTAAGGTATGCCCGCTTTTCCTTCCGTTGCGGTGTATTCCGTGGAGTGTCGCCGGC
> PA0600, 662709-662753, PA0601
CAAGAACAACCGCCGACAAGGCGGAACAGCGTGAGGCAGCAAAGA
> PA0601, 663387-663514, PA0602
CAGGGGCGTTCGCCCAGGTTTTGCTCGCGGCTTGTGCGCCAGGTCCGGTTTTCGCGATCTGCTGTCTACCTGGCTTCCGCGCGGCAGGGAATGATGCTTGCCGGCCAACACGATAAGGAGAAGAAACG
> PA0602, 664550-664782, PA0603
GGAGGCCGTTGCGCGCCAGCCGGAGAGCGCTGGCGCGCAAACCTTTGCTCTTCTCGAAAGCTCCTTCCCAGAGCGGTTCGGCCCATTCCGGGATGCATCTTTTTTGTAGGGCGATTCCTACAAAGAGCTTTCCTTTCCCCTGATAGAAAACTCTCTTGCCGGCCGATTTGCGTCCTGCGCCGGGTTCTCTAGGCTGTTCGCACAGCATCCATAAAACGAACAAAGGTGCGGTT
> PA0603, 665893-665947, PA0604
GCGCCGGCAGTCCCGAACCGTACCGAAGCAACCCTGCACTGTGGAGAGAACAATA
> PA0604, 666995-667107, PA0605
TCCTCGCCTGACCCTCCAGAGAGGGCCGGAGGGGCGCCGCGCGGCGGCTCCTCCTACCGTTCCACACTTTCCAGGGTCGCCCCCGACGGCCCGCTTTTTTTCCGGAGTTCGCT
> PA0605, 668356-668460, PA0606
AGGGCCTTCCGAGAAGGCCAACCGATTCCCCTCTGCCTTCGGAAAAAAGGTTGCCCGGAGGGCGGGGAGAGGGGGATCCGCACGAAACACATTGGAGAGCGAGTC
> PA0606, 669292-669414, PA0607
GGCGCAGGGCGCGCCCGGCTTGGTCCGGGCGTCGGCTGCTGCGGCGAAAAGTCGTCATTTTCACCGCCAAAAACCGATAACGGCTACAATGCGCGCCTTCCGTGATCCCCTTTGAGGTGCGCC
> PA0608, 670908-670979, PA0609
CATCATCCTCCGCCGGATAGCCGGCGCGCGTTTGCACCCTGTTGACCGTTCTCTCCTCCGATGAGGCTGATC
> PA0609, 672459-672776, PA0610
GACGGCGCGAGGCGGAAGAAAAGAAGGCGGATGGCGTTTGCGTCATCCGCCTTTTTTGTGCCCGGCGTGGACCCACGCATTGGCTTCGCCCTACGCGGCACCGCTTTCGTAGGGCGAATATCGCGGCGCGATATCCGCCAGGGAGCAGGACGCCGAACCCGCCTCAAGGTGAAGTGATCGATATGTCCGGTTGGCGGATGACGCCTTCGGCATTACTTGCCCACGCAGAAGGCGCTTTCGTAGGGGGGACATCACCACGCGATATCCGCCAGGCGGAGCATGGTGTCGCTCCCTACGATGCTGGCAACGGCGGGCCGC
> PA0610, 673092-673190, PA0611
GGTATTCCCTCCTGCGGCTACACGTCGTTGAGGGAAATATAGCTCAGGTTGTTTTCTTGTTCAATAGCTGAAGTTGTAGAGCGGGCGAGCGCCAGGCGC
> PA0611, 673962-674418, PA0612
GCTCGGCAATCTACAGACCGATGGATTTTCTGTAAAGAGCCTAGGTGTTGACGATAAATAGCTTTGGTTGTAATTTCTCTTCCGTCAGAAAGCGGAAGGGGTGAGTTCCACAACTTCCCACCCGCCTTTCAGAGATTTCACATGGGTGCAGGGACGCACCCGGTTGTCGGCGACCGACGATGCAGGTGCCGACTGCTTGGGTGCCGGGGCCATGGGAAAGCGCTCCGGCACCTGGAGGGCCGGAGCGCCGTCCATGCAGACGCTCCGTCCCGCTCATTCATTCTGTCGCCGACCTGCTTCAGGTACGGCGGCGTCGTACAGGGAGTCATTGCCATGTCGCGAGATACGCACTCGCCATTTCCGCGCAGAGGAACGCAGGTCGCCGAACCGGCGCCGCGCATCTGTCATGTTCCATCCATTCGGCCGTCGGGCGTCGGGCACGCCAGGGAGGCTTTCC
> PA0612, 674620-674666, PA0613
ACCGACCTCATGCCGAGCCCTCGCGGGCAGTGAAAGGAGACACGACC
> PA0613, 675027-675389, PA0614
GTTCCTGGACCGGATACCGTGTCCCCCCTGGAATTTTCCAACCGGCCTTCGAGCCGGTTTTTTTATGCCTGTCGCCCATGGAGGCGGTGAGTCCCATGCACAGCAGCGGACCCTGCACGCTAGAGGCGGGTTCGGGCTGGCGGAGCCGTCCTTTTCGTCAGTCGATGCCGGGCTTTTCCATATCGGAAGTGGGTACGCGCTTGCCCGGATGCCTGGCGAAGGTTCCCAGGGCGGTATATCACCCTCATATCGTGGTGCGTCTCCCTCCTATTGCAGTGGATTGTCGAGAAGGCATTGCCGGGCTGGGAATCGGGCGGTAAAAAGTAGTCATTCTTGTAAAGGTGCGTCCCCAGGGAGGCACTC
> PA0614, 675840-675860, PA0615
AACTGATCGAAGGAGTCAACC
> PA0616, 676931-677082, PA0617
ACATACGACGGGGCTGCCGAAGGGCGGTCCGTCGAACATTCAACCGGCCCGCGCGAGCGGGCCTTTTCGTTTGCGGAGTTCGCCATGGGCAACACTCACAGCCATTCGGAGCCAGGCGCGGCCTGTCTCTGCCGGAGCGGGAGGGCAGGGCG
> PA0621, 681352-681393, PA0622
ACCCCGCCTCGTGCGGGGTTTTTCATTAATGGAGATCTACCT
> PA0622, 682555-682566, PA0623
GGAGCGCCCGTG
> PA0623, 683071-683084, PA0624
GAGGAGCTCCGGAC
> PA0624, 683430-683598, PA0625
GCTGGGCTTCCAGGCCTGCGAACTGGAGCGCATGACCCTGGGCGACCTGCTCTGGTGGCTCGCCGAGGGCGAGGAGTGAGCGACGGCGCCGTCCGCCAGGCGAGCGGCGCCCGCGCTACTTCAGTAGGTCCGCGGAGGCGGACATCGATAACAGACGAGACGAACCGTC
> PA0625, 685837-685845, PA0626
GGAGTCCCC
> PA0627, 686900-686956, PA0628
TCGACCGCTCACCCGCAACCCCGCCTTGGCGGGGTTTTTCTTTTCTGGAGAAACCAG
> PA0628, 687947-687978, PA0629
CGCCTGAAACCCATCGGAGTGCAGGAGGATCG
> PA0631, 689222-689235, PA0632
GACACTGGGCGCAT
> PA0632, 689467-689536, PA0633
CCGTCCTGGAGGCGGGGCCAGACGACCCGCCTGGTGCGGGTCTTTTCATGTGCATAAAGGAGAGTTTTCC
> PA0633, 690032-690042, PA0634
GGAGCGCGTAG
> PA0634, 690391-690419, PA0635
CCCCCGCCGACGAGGTTTGGCACGAACTG
> PA0635, 690675-690720, PA0636
CAGGCCACCCCGCTGCGGCGGGGTCTTTTTCTGGAAGACATGAATC
> PA0637, 692891-692897, PA0638
GGTAAGC
> PA0638, 693594-693595, PA0639
GC
> PA0639, 694367-694420, PA0640
ACGACATATTCAAGCGAGCCGTCGGAATCGGCTCTTCACGAGAGGAACAGGTCC
> PA0640, 695024-695081, PA0641
CCGGCAACGCCGTAACAGGCCCGCCATGCGCGGGCGTTTTTTTGCCTGAAGGAACGTC
> PA0641, 698697-698931, PA0642
GTATCTATGGATTACGTATCTATCGAGAGAATGGGACCGCCGCTGTAGATATAACTGACAGGGCGTTGCGGGTTGTATATTCCAGACGGGTTGATGCAGTTTCGAAAGGAGAAGCTGCCACGCCCGGCTTTGGCCCGAACAATGCTTCCGTCTACGTGATTGGTGATGAGCACAATAAGCGTCCGGTCTGGGCCCGAATGGGTGATGGCGTTGTTCAATGGGGCTACGAGGATTG
> PA0642, 699721-699743, PA0643
GTTGATTTTTGGGAGATAATGCT
> PA0645, 701382-701476, PA0646
CCGAACTCCAGGCTCGCCTGGGCGTCAGCCCTGTGGTTCCGAACTAACCCTATCAAGCCCGCCGACTGCGGGTTTTTCATTATCTGGAGAACGTC
> PA0648, 703059-703476, PA0649
CCTGGCTGATGGACGCAAGCCTGCCTCGTGTAGGCTTCGCCATTTTAGATCGCTACTGTCGGGCCTCTGCCTGGTAAACAATTTCCGCTTCTTAAGCCTCTTTCTTCCGACATCCCGCTGTTGCACCCATCCTCCCCACTGGGCTATGTTCCCCAACATGGCTCCGTGAGACCGCTATCGTGATCCACCTCAGCAGCATCATCACCTCCCTCATCAAGGCATTCGCCCGTTGGCGCTGGCGCGCCTGACTTCTTCTTCGCCGGCCTGGCCGGTCACGTCTCCCTGCGTACCCCGTTTTCCACAGGCATAATGCCGACGATCCACTCCCCCTTCCTCCGCGAGCGCGCCGGGAAACGGGTGTGGCGAAAGCCGGGTGATGCGATTCGCATAGGAATGAAATCAAGAGGTTACAGCCAGC
> PA0651, 705967-706027, PA0652
TCCGCGCTGTCGAACCCCATGAAAAAGGCCGGTTGCGACCGGCCTTTTTCATGGGTGCTGT
> PA0652, 706673-706943, PA0653
GCCCGAGTCCCGAAAGAATAAAGAATATGCCTGACGTACAAGGCGATGTTTTTTTGAGTTCTTATGGAGAGACCTGCCAGGGCCCGGGAGCTCAGCGGAGAGCTCCCCCCAACCGGGCAGATCAGGAAGTGTGCCAGTAAACCGCGTCCAGCTTAACAGACGGACCATGAAGGTCGATGTGATTTTGCGACGCAGCTATCAGGACTGTGATCCCGTACTGTCCTTGGGCCCTGTGCTAAGCTGGCGCCCTTTGCCGGCGGGAGTCTGAACG
> PA0653, 707367-707685, PA0654
GACGACATCCGGTCATCATAAAAGGGGCGCAAACTCTGGCGGAGGCTTGATTGGCTCTGCATAATGCGCCCCTTTTTTCGTGCCGCGCGATTCCGTCGGGCGGCCGTTCAGTTCGGAAGATTCTTCCGCTCTGATAGACGTTTCCCGAGCCATCCCGGTCGGGTGACCAATGGCGCCAGCCGGCGCCCGTGCAACTCAACAAACCACAATCGCCATCGCGAAGAGGTGTTAACCGTCCTACGCAGGTGCGTCGTTCGCATCTGACGGGCATGCCCCAACCCTGCGGCAGAGCCGCAAGCAACCGAGAGAGTTCCCCACG
> PA0654, 708481-708534, PA0655
TCGCACACGAGGAAGAAAAAGCCCGCTTCGAGCGGGCTTTTTCATGCGTGCGAT
> PA0655, 709183-709281, PA0656
GGCGCACCTCCGGAAACGAAAGATCGCACCAGTTTACCGGAAGTGCGCTGATAGCAGGATGTTGCGGACGGGCTGCGATGTCGCAGCGCCAGCAGGGAC
> PA0656, 709621-709698, PA0657
GGGCGATTCCTCCGGCCTCGGGTGCTTTCCCGAGTGTAGCGGTGCCCGTCGCGACCGCCCAAGCGTGAAGGAGCCGCA
> PA0657, 711181-711219, PA0658
GCCAACGGCGAACCTTGCCGCCCTGCGAGGAGAGGCCGG
> PA0658, 712021-712080, PA0659
TCGAGACTTCTCCGAAACGGACGGGGAATTGGACCCCGCCCGTCGCGAGGGGTTGCGTGG
> PA0659, 713158-713278, PA0660
GCAGGCATCCTTGTCAGCTGGGGTGAGAGAAATGCAGCCGACAGCCTAATCGGCGGCCTTGGCGCCCACAAGCGCGAGATGAGAACTCCCGCACAAGCCGGGGCGCCGTGACCCGGCGGTT
> PA0660, 714248-714263, PA0661
GGACAGGACTCCTGGG
> PA0661, 714687-714976, PA0662
CAGGACATCCTCTTGATCACGGTGCCCCGATAGTAGAGGGATGGCTGGAACGCGTCACCCTGGCGGCTTGCCGCTGTCTGATTTGCCGGCAGATATGGCCGCATAACAGGTAGGAACATTCGGATAGGGCCTCGCAGCAATTTCTGCCCGACGACCCCGGGGGCTAGACTGCCGACCGAAGGGCCGAACCGGTCGCAAAGCCGGACGCCCAGCGCTGTTCATGCCGGCGCTCGGCTCTTATCATTGGCCTCTTTTGGCTAGCTTGCCTCAGCGCGCGGAGTGATGGACAG
> PA0664, 717154-717230, PA0665
TTGACCATTTTTCTGGGACAAGAGGATAATGGGCGTAATGTTGTAACGCACGGCCTCAAGCCGGGAGATTCGGAAAC
> PA0665, 717582-717634, PA0666
CGTCGATGGGGCCGCTACGAAAACGCCGCGCTTATATGCGCGGCGTTTTCGTT
> PA0666, 718727-718728, PA0667
GA
> PA0667, 720073-720356, PA0668
CAGTAGTGCCAAACTGAGGAGCGCTGCAACACCGCTGGCGGCCAACAAGTGGCTTTTCGGGTAATACGGCGGCGCTTTCTGATCGGATTGCGTCATGGCGTGATTGGTGTTTTTGGATTGTGAATAAATAACTGCCTAAAATATAACCAAAATCTCCTTGAATCAAGCCAAAAGTCGCGTCTGGCCTGGCTCCGTCCCCCTGACGGTCGGCAAAATTTGTTTTTAGTCTGCGATCTTGTATGGTTGGTTCCCTTTCGATTTTGGCAATTGGGCAGAACCTGTAA
> PA0668, 721557-722095, PA0668.1
TTCTTTCAAATAAGTGTTGACGCCAGTTTCTATCTCCCTATAATGCGCACCACTCCCGGCGACGACGAAGAGTAAATGCTTGAAAATCAAGGATTTACGGATTCTCTCCCAGGAGTGGTGAAGCGCTCCGGCAGGTTGTTCGCCGCAGCGGTTCGGTCCCGAAAGGGGCTCGAAACGAAGCTTCATCGAGGTGCTTGACAGCGAATTTGAACGCTGTAGAATGCGCCTCCCGCTGATCGGAAGATGGTTTGAAGGTCGGCGCAAGCGGTTGAGTAGAAAAGAAAATTTTCGAAAATAACGCTTGACGGAACGAGAGGTTGCTGTAGAATGCGCGGCCTCGGTTGAGACGAAAGCCTTGACCAACTGCTCTTTAACAAGTCGAATCAAGCAATTCGTGTGGGTGCTTGTGATGTAAGACTGGTGATCGCAAGATTATCAGCAACGCAAGTAACACTCGTGAATTCGAGAGTTTTATCTCTTTTTAAGAGAATGCGATTGCTGAGCCAAGTTTAGGGTTTTCTCAAAACCCAAGCAGTATT
> PA0668.1, 723632-723695, PA0668.2
ATCGAAGATCTCAGCTTCTTCATAAGCTCCCACACGAATTGCTTGATTCACTGGTTAGACGATT
> PA0668.2, 723773-723800, PA0668.3
ATTGTTGGTGTGCTGCGTGATCCGATAC
> PA0668.3, 723877-724102, PA0668.4
TCTAAAACAATCGTCGAAAGCTCAGAAATGAATGTTCGTGAATGAACATTGATTTCTGGTCTTTGCACCAGAACTGTTCTTTAAAAATTCGGGTATGTGATAGAAGTAAGACTGAATGATCTCTTTCACTGGTGATCATTCAAGTCAAGGTAAAATTTGCGAGTTCAAGCGCGAATTTTCGGCGAATGTCGTCTTCACAGTATAACCAGATTGCTTGGGGTTATAT
> PA0668.4, 726994-727135, PA0668.5
ATAACACCCAAACAATCTGACGATTGTGTGTTGTAAGGTGAAGTCGACGAACCGAAAGTTCGCATGAACCGCAAAACACCTTGAAATCACATACCTGAATCCGGATAGACGTAAGCCCAAGCGAACGGATATCCAACCGAAT
> PA0668.5, 727256-727607, PA0669
CTATCCCAAAACCCCTGGTCAGCGATGACCGGGGGTTTTGCTTTTGCGCGCGGAAAAAGGCGTGCTTCCTGTTCACCTTGCCGAACCCCTCCTGGCATGTCCTCTTTCGCGTCTAGCGTAGCGAGAGTCCGGGCGGATCCGCATGGCGCTGGCGCTCTTGCGTTCGCCGTACCGATCCCGATCCGCGAGTTAGAGCCTCGCTTCGAGGAGAAAGACAAAAGATGGCTTCCGATGAAGGGAATCGCTTGATTTACTGTATGAATAAACAGTATCTTGAGCGCTCCCCCCTTcgtggccatccctgttggccatcccaaggcagctcgtctctcgagctgccTTTTTCTTTGTC
> PA0670, 732095-732101, PA0671
GGCCGCC
> PA0671, 732654-732958, PA0672
GGCGGACTGGCCTTTCCAGATCCTACGTGCGTCGAGCAGCGCACTCAGCGCTATGCCATTGCCTCGTCCGGCGACGGCTGCGGGTGGGGTGATGTCGGCTACGGATGAAAGGGAGGCCAAGGAAATAACTCGAATACTGTATGTAAATACAGTATTTGCTGTAGTCCTTTTCTGGTCAATGGCAGTCGGTCGGCATCCTTTCCTGTGACATTGAGATTCAATAACGAATATAATTGAGAATCGTTATTGATCCTGGGCACGCTATGTCGGCCCAGTGCGTTCCGTCCCTCGAAAGGAATTCCCCT
> PA0672, 733556-733672, PA0673
GGGGCGTTCCTTGTCCTTTGATCGGCGGCCAACCTCGCCGACGACGATTGCCCCGGCCTGGTTGCCGGGGTTTTTTGTCTTGCGCCGCCGGCCAGGAACGCGGACCTGCGGAAGCCC
> PA0673, 733994-734158, PA0674
GGCGATTCTCCCGCGCTGGGATGGTGGTTTCCCGCTTATACGGCAATCGGTGAAAACATGTCACCGCAGGTACCGTCACACCACAGTCACACAGTGCCATCAGGATGTCCCTCCTGGGTGATGGCCATCTGGCCTGAACCGGGTAGTTCGGACTGGAATCCGTTG
> PA0675, 735418-735486, PA0676
GCATAAGCAGGTGGAAAACCGCCGCCATATCCATCCCATGAGCCATTCCGGTGTCCGTACAGCACAGTC
> PA0676, 736447-736455, PA0677
GCCACCGCT
> PA0678, 737531-737676, PA0679
CGGATGCCGCTCCGCGAAGAGAGAGGTTTCCAGAGTGCCCGACGAAGATGATCGGCGTGTGAAACATAACGGAGAGAATTCCGCGCTAGGCTGGTGCCGGGGCGCTGTTCGTGGCGCCCGTCGCCCATACGCCAGGAGAGCCCGCC
> PA0679, 738109-738110, PA0680
GA
> PA0680, 738486-738718, PA0681
CGCGGAAAGGTCGGCGAAAGGGGACTTTCAGGCTAGCCGGGAAATCTGACCGATCCCTGACAAAAGCTCGGGAGGGCGCCCCCGCGAGCCATCCCCGGCGCCTGCCGGAAAGCCCGGCTCCAGGGCCTTGCGGGCGCCTCCGGAAGAGCGGCGCACCCGAGGATTTTCAATATCGTTGACATATCTTCCTGAAACAATCCGCGGCGAATCGAACCATGCCGAGGAGTGTCGAG
> PA0681, 739169-739175, PA0682
GCGCGCC
> PA0682, 740142-740202, PA0683
AGGCCGCCTGGCGTTGCCTGCTGCCGCCGCTGAGCGAGTTCGCCGAGGCGGCGCCGCTGCA
> PA0687, 746957-747469, PA0688
TCCGTACCTGAACAAGCCCTTCCCGTGCTGGGCGATTAACCGCTCGCGGCTATCCGCCGTGGGGATGGGGCGTCTCAGCAGTATTCCGAAGAGAGGTATCGGCGGATAACGCCGCTGGCGTAATCCGCCCTACGGGAGGGGCCTGTGCAAGCAGGCCTTCCTCTCGCTGTCATCAACCCGTGTGGCCTCTCGCCAGGGCTCGGGTGCATGTTTCAGCGAGGTTGCCCCGAGGGCGCGCCATGGCCGTCGCGGGCCGGCCGCCGGGAGGCGCTCGCGGAACCTCGCAGGTCCCGCGAAAAGGCCCGGCGCAGAGCCTGCGAACACCCGAGGAAAGGCTGCGAAAACAATTCGATGCTCCCGAGATTTTTTCCCCGATCTGTCACCGGAACTTGCGAGTTTTATCCCCAGCGGCCCCTTCGACCGGCTAGGGATGCAAAGCCCGGCAAGCACGGCGCCGCCTCATGCAAGACGACTTCCTCAACGTACCAACACCACGATGAAAGGAGATTCTTC
> PA0688, 748577-748661, PA0689
GCGCTTCGCCTAGGCGAATCGATACGAGGACCGGCAGCCCTATGGCTGCCGGTCTTTTTTCTTGTGGGGAACCCAGGAGGTTTTC
> PA0689, 749775-749956, PA0690
GTGACCTGTCATGACGGTGGCTGAAATCCGGCTGCCGTCGTGTTTCCGTTCGCCCAGGCTCCTCGCTCCGCTCCATGAACTTTCCATGACAAGTCTTCGGCCCACCCTCCGCCAGGCCGTCTACCAGTAACGGGCGTCGTTGCGGGCGCCCGACCGACTTCATGCTCAAGGACCCCTTCGCC
> PA0690, 762500-762890, PA0691
GGCACCGCCGCGGAGGCACGATACCCGCCAGGCCCTCCCCACGGAGGGCCTTTTTTTCGGCGAACTTCCGAGGTGCTGGTCGATTCTCGGGTGAATGCCCGTTCGTCCCCGCCGGCGGCGCGCGAACGGCCGGTCGCATGAAGTTTTCATGACAAAAGTTCGGTGGTGCGGCGGGGTTGCCGTCAAACAGGTGTGAATGAGGAAAACGGAATTCAGTGGTGAAAGGCAGGGACGGGAACGAAAGGAATCGGCCATTTCCCGGTTGCGCTGACCGGTTGCTGGAAATGAGCGTGTCGTTCGAGAAAGACGCGTTCCGCTCTGAAACAAGAGAACAGTATCCGCTAACGGCCGTGGTCACTCCGGTGAATACGGCGAAGGACGGTGAGTATTG
> PA0691, 763494-763656, PA0692
CACGAAAGTGAAAATAGAAAAGAACGAGATTTCATAAGGGCGGGCGCCGTTTTTAACAGGTTGTTCATGCGTCGCCGCTAGTTTGTTGTCTTTCACAGAACTGTTCGATGAACGGACTTGTTGCATTAGAACAATAAGTCCCGATGGAACTTCGGGGGACCGT
> PA0692, 765292-765314, PA0693
CGCTGACCCCGGAGTAATCCCAC
> PA0693, 767163-767172, PA0694
GGAGAACGCC
> PA0694, 767593-767600, PA0695
GGCCCGGG
> PA0695, 768348-768414, PA0696
GAAGACGCCAACCCAGAACGATTTCCGGCAGGCGACTGCCTTGAAGGACCTTAGGAGCCGTACACAG
> PA0696, 770122-770155, PA0697
GCGCTCCTCGAGGCAGACCATGAAGAGGCAGACC
> PA0697, 770819-770846, PA0698
AATCCGACAGCAAACCAGGAACCCGGAC
> PA0698, 771327-771330, PA0699
GCCG
> PA0700, 772701-772709, PA0701
CGAGGAAGC
> PA0701, 773697-774415, PA0702
CCTTGCGGGCTTGACGGCGGTCGCCATAGCCGACACCGTTTCGCCACGGAACGGTTGACGGAAGGTACGCGATGACGGAGCGGCATTGGCAGGGCGAGGTCTGGCTGGCGCGGGACCACGCGCTGTTCGCCGGGGTCAACGGCGATACCCGCGAGCACGCGCACTATGCCCACCAGTTGCTGCTGGCGGAGACGCCGCTGCGGGTGCGCGTCGCTGGCCAGGTACTGGAGGCCCGGCGCTTGCTGGTGCCCTCGCTGCAAGCCCATCGCGTCGACGCGTCGCAGCCGTTGCTGGCGCTGTACGCCGAGCCGCTGGCGTTCGACAGCGACGACCTGCGTCAGCTTCTCGAGGACGCTCCCGGCGAGCCCGAGGCGTTGCTGGGGCGGCTTGCGCGGCTGCCTCGTCGACGGCTCGACCGCCGCGTCGAAAAGGCCCTGGCGGCGCTCGACGAGCAACTCGCGGCGCGGGTCGAGGCGGAAAGACTGGCGCGCAGCGCCAGTCTTTCGCTGAGCCAACTGGAGCGGCTGTTCGCCGTCCAGGTCGGCCTGTCGGTACGCCGCCTGGTGCTCTGGCGCCGCCTGTACCTGGCCTTCGCCCTGGCCTTGCAGGGGCGCAGCCTGACCGAGGCGGCCCATCACGCCGGCTTCGCCGACGCCGCGCACCTGTCGCGCAGCGTACGCAGCCTGCTCGGTATCCGCGCCGGCCTGTCGCTGCCGCAC
> PA0702, 775322-775399, PA0703
GGTGGGACCTCCGGATGAATGAGGTCCCCAGCGTCGCCCGCGACAGGCCGGCGGCGCTTGAACGAACCGCGCAAGTTC
> PA0703, 776717-776786, PA0704
GGCGAAGGCCCTCTCGGAGTGACGACTGAAACACTCAGGCCTGGAGCCGAGCGACGAGCGGCTGCCGGCT
> PA0704, 778182-778308, PA0705
TCAAGCTCCCTCGAAGAACGGCCGCGGGCGTCAAGCGGCCGGCCTACCCGTTGTCGGGCGGCGATTCGAAACCAAGGTGTATCGGGGAGGTATAGCCCATGCACGACGAATCTTCGCGGTGACGGAC
> PA0705, 779209-779462, PA0706
GTGTCGTTCTTGTCACTCGTCTTGCCCGGTAGCCGTTCCAGGGGGCCGTCGGTCATGAAGTCCTGCGATCGTTCCGGCGATCGGTGCTCGGCGCGGGCTGTCGGAAACACAGCGTTTCGCTCCGCCGCTACGGTCGCTGGAGTGGCTCTGGCACGCATGCCTGGATGGCCAGGCATCGCGACAGTATACCGTCGGAAGCATAGAGGGTAGGCCATCGGGCCCGAGAAAAATCCTCGACCTCCTTCGTCCAACCG
> PA0706, 780102-780193, PA0707
GACCGTCGTCCCTGTCCGTCGAAACCGCCAAGGGTAGCGCCTGGCGGGATAGCGGGCCAGCCTGGCGTGACGGCTGGCAGCCGCGTCGGCGT
> PA0707, 780974-781258, PA0708
AAGTGATGGCTCTATGGGCAAATCTCGCCAAGGCGCTCGGGCATGGAGCCCGCACGCAGGGTTGAGGGGTATCTAGCGGAGACGACCCTACCTCCCACGAATCAAGGTCTTTCGTCGGAAAACCCAGGGGGCAGGTAGGGGATCGGCTCGGCAATCGGCCGCCGAGGGTACTTCCGGTGTCGCCGCCAGGCCTGGTTGGTGGCGGCTTTTTCTCTGGTCTGTGCAGTGGTTCCGCTGTTACCGATTTTTCCGAGTGCGTTTGTGTTGCGGCATCGTTCGTTGGCG
> PA0708, 782114-782228, PA0709
ATCATTCTCTTTAAGTGAGCGATTTGCTGATTATTGATTACTTTTAATGAGTAAAAGGCCACCCTAGCATGGACCTCGCGATCGCTTCCAACCCCATTTCACGAGGAAAGATTCC
> PA0709, 782526-782569, PA0710
TCCCCGCTCCGGCGGCTCGCCGCCGGACTCCACGGAGAGTTTCC
> PA0710, 782966-783008, PA0711
GCCCGCGACCAGGGGGCGACATAGCGGCTGCTGTCGTTCCGGC
> PA0711, 783516-783575, PA0712
GCAAGCACTCCTCGGAACCCCCCCCCTTGTCCCGGCGGGGGCAATGGAAAAGGAAGGGGG
> PA0712, 783834-784172, PA0713
GTCGGTAGAACCTGTAATCATCGGTGTGACAACGCGGCCGCACGGCGCGAAAAGGCGCGTGCGAGCCATGGCGAAGGCAGATAACCGGCGACACCTCGTGCGGGATGACGAAGTGGCGGTTATCGGATGACTACTATCTCCAACATGCAAGCCTCGGATCGGGGAGGGCGCAGCCACGAAAGCGTGCTGCGATGCGGCAGTCTAACGAAGCTGGCGAAGCGACGGCAAGGAACTGCCTGCGTCGCCATGCCGCTGTGCGACGCTTGCGGCTTTGTGAGGGAGTTCGCCTCGCCCCGCGGCGGTCCGCGCTTTCATTATCGGGGGAAGCGGGAGGTATCC
> PA0713, 784467-784697, PA0714
TACGAGGCTGTTGAGGAGTTATTCCTACAGATAATTACTAATTTGCTGCGGGACACCGTGAAAGAGCGCTGAGAGAGAAGACGAGCCGGGTGCGGGCCTAGGTGGATGCGTCTTCCGTCGTGTAGGAATTGCCCGATATCGGGCGGCGGGGCGGAAGGTTGCGGGCCACCCTGATCGCATACCTGAAAAGTTGGCGGCGTAATCTCCGCGATTTTCAGGCGAGGACGCGTC
> PA0714, 785175-785968, PA0715
AGGAGAGGAACCTTCCGGCTGCGTCTCCGCCGAAATCCATGGGGCGCTTCCGATCTTTCCCGGGCTTTACGCGGTAAAGCCTGAAAACAGAAAGCCCCTGGCACTGGTTGGTGTCAGGGGCTTTTGCATTGGGATCTGGAGCGGGCGAAGGGAATCGAACCCTTTAAAATAGGGTTTTGAAGCGTTCCTATACATTCTAATGCCACTGCCTTCGATTTTTAGGCGTCTTACTCCGTAGCTCTTCGTGTCATTGATTTCGACACATTTTCGACAGGTCCTGCATGAGGATTGCATTTTTATCCTGGTTGCTTTATGATCACCTTATGCCAAGACTAGGAGCAGCTCCAGTCACAAATGGCCTCTACAGTCGTCTAGTCTCCTGTTTACGTTTGTGTTGCCCTTTAGGCTCGGCTCGGGCTCGATGCCTAAAGGGCTTCACAAATAGTAAATCCCCGCTCCCCGCTCCCCGCTCCCCGCTCCCCGCTCCCCGCTCCCCGCTCCCCGCTCCCCGCTCCCCGCTCCCCGCTCCCCGCTCCCCGCTCCCCGCTCCCCGCTCCCCGCTCCCCGCTCCCCGCTCCCTCGATCTTTTACTCATCCCCTCTGCTCTGGGTCTACCGTTTTTCTCTACTGGGACTATCACGCCTTTGCGTCCTTCTCCCTTCCATTGTACCTTCTATGCGCTGTGCTACGAGCTTTATGGTGAGTCTTGTTCGCACCAATGTACATTTATTGCTGTTGGCTATCGACTGGGTTCCAATATACGATGGAACCATAGATTTCTCGGCAGATGAGAT
> PA0715, 786926-786927, PA0716
GT
> PA0716, 788254-789143, PA0717
TGGCATATATTCTCGGGGCAGCATGTGTTTGTCGCAGCAATCGAACCCAATTTTCTACTTACGCCTAGAATGCGGAACTAATTTCTCAGTGCTGACCTGTGAGAGGTGATTGAGGGGTAAGGCGGGAGTCATCGCAATTCTCATGTTTTCTCGGAGTTTTTGGGGGGGGGCTTGACCAAGGAAGTTAAGGACAATCGTCGTCTATGAGATTACCGTATCCTTGTCAGCTTCATTTCTTGCCTTCCATCCGTAGGGCATACCATCGCAATGCTACTTTTCTAGTGATCGCTATCCCGCGTTTTGATTGGACAAGTTTCGATTGGCTTCGTCATAGTCGGGGCTAGTTTGGCCGACTTCTGGGGCGATGGAACCGCTTGCAATCCATAATGCGTAATTAGGGAAAATTTTTACTAGGACGTCGATTTCTTCCGTGCTCACGCGAATCGCGCCTTTGCTGACGCTTTTCCATCTCTCGTAATCGCCCCCGTGAAGGCTGACCTTTTTGGGGCCGATTTTCTTGATTAATAGTCTTGCTCTATCGGCTGACGTGCTCATATAGAAATTTATTCCGGGGAAATAGTTGCCCTGACGTGGCTTTGGGGAAATAATTTCTCCAGGGTAATTATTTCTCTAGCTGCGTATGGCTAATGCCACGAATAGTGACGGAATGAGCATGGAACTGGAAGAGCTTAGCCCCAGTGCCCTGATAGGGCCGCAACAGGATGTGGAGTCCATCGAACGGTGGGCGGAGCGCAACGGCATCAGCTACGGCACCGCTCGCGCCTGGGTTTACCGGGGTGTGCTGCCGTCGGTGAAGCTGGGGAAGCTGCGCATGGTGAATAGCGCGCTGCTGCGTACCTGGCTGTTGGAACAGGAATGGAGTGCCTGAT
> PA0717, 789357-789359, PA0718
ACC
> PA0718, 789651-789653, PA0719
ACC
> PA0719, 790032-790165, PA0720
CGAATAGAGCCCGGCCCGAAGGGATCGCCCGACAAATCACTTTCACCCAACACCGCTGAATGAAGGCGAAACAGCCGAATTTGCAGCAGCGGGACAACTCACGCCGAAAAAGGCGAATTGAAGGAGAAACACCG
> PA0720, 790601-790616, PA0721
GCCCTAGGAGGCCGCG
> PA0721, 790710-790721, PA0722
GGACTGATCGCT
> PA0722, 790974-790985, PA0723
AGAGGAAACACC
> PA0723, 791235-791369, PA0724
CGGGTGCTCTGGTCGGTGTGGTTGGGGGCGTTCTTCGCCGGCGCCTTCATCACCGGGTACCGGACCGGCGAATTCTTCTAACCGAACAGACCGAGGCGGAAGCCCCCTCCGGAGTTTCCGGCAGGGGGCTTTTTT
> PA0724, 792633-792636, PA0725
CCCT
> PA0725, 792994-792996, PA0726
TCC
> PA0726, 794272-794500, PA0727
TCGATTGGGAATTCCTCGCCCCGGTGGCGATGGGCTGGGCGCTGCATCACTGGTGGACGGTGATGACGGCGCTAGCGGCGGTAGGGGTGCCGCCATGAGGGGCGGGCCGCGCCGCCGGCCGGGAGCGCAAGGCATGAGCGATAGGCCGAAGGCGCGGCCGACGCCCCTGTAACACGTCAGATAAGCCACCTATTGCGGTTTCAATTCGTACCAATTTGGATCGTTAAAG
> PA0728, 796777-797250, PA0729
AGGCTGCGGGGGTCGACAGAGGGAAAGAAAAATAGACTTGAGGTGGTTCAAATTCGGTCTGAATTCGGATTATGATGTTGGAGCCGACGGTAGACAGACTGCCGACGCGCGAATCCCACTCGTCGCCTGGATATGGAGCGTGGTGGAGTTCGAACACCGTAGAACCTGAGTTCCAGGCCTTAAGTGTTCCCACAGCAATGGAGGTACCGGCTCATGCGAGTCGAGACAATTAGTTATTTGAAACGTCATGCGGCTGACCTGGATTTATCCGAGCCAATGGTCGTCACGCAGAACGGTGTTCCTGCCTATGTGGTTGAGTCATATGCTGAGCGGAAGCAGCGCGATGAAGCAATTGCGCTGGTGAAGTTGCTTGCGATTGGCTCCCGCCAGTACGCAGAAGGCAAGCATCGCTCTGTTGATGATTTGAAAGCTCGCCTTTCCAGGAGGTTCGCTCAGCCAGAATAAGGAGGTTTA
> PA0729, 797599-797720, PA0729.1
TGGCTTTCTACTCCTGAGCATGTAGCGCTGAATGCGCCTCGACACTTCTTCGACACCTTTCCTTCCCCCAAAAAGCAAAGCCCCCGAAACGCTAGGCATTTCAGGGGCTTGGCAGGGTGATT
> PA0729.1, 797795-797924, PA0730
TCGGACGGCTTTTGCGGCCAGGGCGCCTTTTTACCAGATGCGCGGCGGCAGGTGAAGCCCGGGGCGGGGTTTTTGTTGATTTCGCTGGGTTTTTCCGCCAGGGGAGCGGGGCTCCCCGTGGCGGTGGCGG
> PA0730, 798828-799278, PA0731
GTCGCTTCCTCCTGGAATCGTTCGATGGGAACGCGGCGACCTGCTTGTCGCGGCGAATACAAAATGCTCATGGGCAGATGAAAGCGCCTCCCAATGACAGTTGAATGTCATTCGGATGGATTTGATAAACTTTTGATTTTCAACGACTTACAGGCAAATAGAGAGCGTCCGAAATCCTCTCGGATTTTGGCGAAGCGGCTATTGGCCGGGCAGGAAAGGCCGGCGCCTAAGCGCGGGCAGTCACGCGGGCTTTCTTGGAAGTCGTTTGTGACTTGTCAGTCACAACGTGAGCGTCAGTTAAGCAGCCGGCGTGCCGGGCTGCAAGCCCTGTTTCGCTTTTGGATGGGGGAAGGGGGGCTGGAATCCGACGAAATGCCGCGAGGCAAGTACCGATGCTGCGATTTCGGGATGCCGGGAAGGAAAGGGACGGCGCGGCCGCCGCCCCGGCGGT
> PA0731, 800017-800095, PA0732
ACGAGCAGTATTCCCATCGGTTCAGTGTGGTTTTTACCGGATGAGAGGCATTGTGCTCGATTTTTGAACAACTTGCCGA
> PA0732, 801140-801274, PA0733
TGGCGCTTTCTCTTGCTCCATGCGGGAAAGGCTGTCGCTCCGACAGATGCCATTCAGCTTAGCGTCGCTCGCGACGGCCGGCCAAACCCCTGCGGTCCGGCCTCTTTCGGTGGACAGGCGGCGGGCGGCGGGGTT
> PA0734, 802240-802259, PA0735
CGTGCGCCAGGCGGGGCGTT
> PA0736, 804149-804655, PA0737
GCATGCTCCTTGAGCGGTTCCGGCGGGGCCGGCAGTCCTTGGTCCGCGCACTCTACCGAGAAACGCCGGCTGCGGTCACGTTCTGGAGGTCCGTGTCGTTGGTCGGATTCAGGGAATTTCCGTTTTTTCCTTCGGTCTCTATTGCAGCCGGGTTGCAACCGCCGCAACCGGCTTCCCGCTCCATCGGGATTTTGTCCAGGCGTGGTTCGGCTGCGTTCTGCGATGAAGGAGAATGCTGATGGTCATGCGATTGTTCGGGCTGCTACTGGCGGCCTTCCTGATGAGCGGTTGCAGCGTTCGGGTGCCGGGCGCCTACGTCGAACTGGATCCGTTCGACGATGGCTACTACGGCTACGATCGCGGCGGCCCGCCCCATTGTCCTCCGGGCCACGCCAAGAAAGGCTGGTGCTGAGCCCACTTCCTTTTCCCGAGTCTTCACGTCGTATGCGCGCCTCGCGGCGTCGCCGGTCGTCCGGCCGGTCGGCAGCGGGGCCGCAGGAGGCTGCC
> PA0737, 805112-805227, PA0738
GGTGCGCAAGGAAAGGCGGCGCCTGCGGGCGCCGTCGTGCTTTCCAGTCGAAAGTGCGGACCCTCTTGGCGCATTTGCTCGGCACACTCTGCCGATACCGAAACGAGGAGGTTCCC
> PA0738, 805474-805787, PA0739
TTTACACAGGCTTTACTCTCGCCGCGGGCACCGCCCGCGCGCCGCGCAGTCCGATGTGCAGGTTCCGGAACAGGCAATCCTCCCGCATCCGCAGGAGAGGCCGGAACCGCACAGGAGGCGCCATGCGTCGTTTGCTTTCCCTGCTGATCCTCGTCCTGCCGCTGTCGGCCTGCGTGGTCTACGACCGCAACGACCACCGGCATCGTCCCGACTACCGCTACGAGCGCTATCACGACCGCGACCGTGACAACCGCGGGCGCGACTGGAACCGTTCCTGGCAGGAGCGCCGCGACGACGCTCGCTGGCGCTGAGCC
> PA0739, 806703-806804, PA0740
GCGGACTCCGCATCGAATGTGGACCTGGAATGCATTGGAATTATTGCCGTGCCGCTCGGCATAGTGCCAGCCGAAGCCCACAACAATAAAACGGAGTATCCG
> PA0740, 808782-808815, PA0741
CGACGAAGGCGCCCGAGAGGGGCGCCTGGTCTTT
> PA0741, 809458-809573, PA0742
GCTGCACCTTCCGTTCGAGAAATGCCGCAGAGCGGCGTCGATCAGCATCATCCGCCCTGTGCTCGCCGGGATAAACCGCTGCGCGGGGGGATGCACTCGTTAGCCCAGCTTAATAA
> PA0742, 809883-810274, PA0743
CGGGCGCTCCTGGGTGACGCGGCGGAACAGCGCGGCGAACAGGGTCAGGTACAGCAGGATCAGGCTCAGCCCGCGCAGCAGGCCGGGCGGCAGGCTGGAGTAGGGACTGCTGAAGTCCGCAGTGGTGTACAGGGCCAGGCTGAACAGGCCGAAGAAGGCCGTCAGGTAGACCAGCGGGCTGCGTCTGCGCAAGGTGTTCATCCCGGCCAGCACCAGCAGCAGGAGGCTGCCGAGCACCCGTGGCTTGGTGCTCGACGGCAGGCCGAGGATCGCCGTGAACAGCACGGTGGAAAAGAACAGCAGGCGGAAACGGTAACGCAGCAGCAGGGCGTTCAAGGCGGGCTCCTCGCATCGTCGAATCGACCAGCCTGGGCGCGGACCCGCCTGCCTGT
> PA0743, 811172-811282, PA0744
GGAGCTCCTCCTATGGTGGCCGCGAGGCCTCTTGGGGATGCTGTGAAACAGCTTAGACGCTATGGACGTGGCGGGCCCGCGCCCTCCTTCGGCAGAGGGCGGCGCGGCGGA
> PA0744, 812387-812444, PA0745
GTCGGGGCTCTCGGCTCGGGCGGGCTGTGGCGCAGCCCGCCGGGTTCGATGGGAAGGC
> PA0745, 813264-813328, PA0746
GAAGTCCCTCACTGGATCATGGGCCGGGGCGTCCCGGCACTATCGGATGCGATGGTTCGCGGCGT
> PA0746, 814493-814503, PA0747
AGGTCCTCGGG
> PA0747, 816013-816104, PA0748
CGTCGCCTCCGCTTCCCGGTGGACCGGGATGTTGTTTTGAGTCGTTATAGCCGGCCGCAAGCCGCCTGTGGATTGACGATCTTGCGCAAGGG
> PA0748, 817026-817081, PA0749
TGCTCCGGGCATAATGCTGCATCCTGCCCGTGGGCCGAGACCGACAAGGATCGTCG
> PA0749, 817904-818002, PA0750
CAAGCGCGGCGGGCTTTTCTACGGTTCCGCGGCCACAGGCTGTCGGCGACCTTCTGAAAAAGGCCGGACGACTTTTTCAGTACCGAGACAGGGGGTTCC
> PA0750, 818699-818824, PA0751
AGGCCGCTGTCGCCCAGCTCTTCACATGGTGGGCGCCGCTGTGTGCCTCTGACCGCGCCCGGAAAAAAAAGCCCGCACGAGGCGGGCTGGAAAACGCCACACATCCAGTGTGGCGGCGTGGCTCGA
> PA0752, 821373-821382, PA0753
CACGAAGTCC
> PA0753, 821854-821901, PA0754
GGGACGATCCTCGTGGCGCGGCCGGGGTCCGGCCGCGCGCGGGCTGGC
> PA0754, 822886-822914, PA0755
CGGTGCTCCTGTGGAGTTCTTGTTCTGGC
> PA0755, 824199-824408, PA0756
GCAGTGGTCTCCGATTCTTGTTCTTGTACGCCGAGCACCACGCTGCAGGGCGTTTTGGCGGACGATCTGCGCCGTCCATCGACTGATCCTAAGACGCCAAGCTTTCGCCAGGCTTTCAGCAATCCCCGGTGGCAGAGAAGCCATTTACCGGAGGGTTTTCCCCGGTACACTTCGCCTCTTGTGCCCTCATCCGGTGGTGGAGAACCGTCC
> PA0757, 826456-826462, PA0758
GGCGGGC
> PA0758, 827300-827399, PA0759
GGCATTTCCTTTGAAAACGCAATGGCCGGAGCACGCTCTACGTGCACCGGCCATGGGAATACTGGCGGGCCGTCCGCGGACGGCGAGGCACAGTTTACGG
> PA0759, 828345-828616, PA0760
TGCGATGCTGCGCGGTCAGTCAGTCAGGACCGTCATCATAGAACTCGGTCCGAGGCTTGTCAGCGGGCAAGAATGCCTGGCGCATCCGCCTTGGCGGTTGGCGGACACTTCCGAGGCCGCCGTCGGCATGGGCCTGCGTCCCGCGCGGATACCCTTGGTTTGCCGGGCAATACGACCAAGGGCGGACGCCGGCGGAGCGACGCCTCGTCATCGGGCCGCGCCATTCGAGCGCAACCGCCCTATAATGCCGGGCGTTTTCGAGGAGCCCGAAC
> PA0760, 828872-829275, PA0761
GCCGTTCGAATGCCGCTGGCGGGTCTCTCCGATCCTGCTGGCGGCGAGCCTGGCACTGTGGGCCCTGGCGCTGCTGTCGATCCTGCTGGCGGCGCTGCCGGTCTGGCTGAAGCCGCCGCTTGCGCTGGTCTGCCTGGCCTACGGTGCCTGGGGGCTGTACCGCCAGGTACTGCTGCGCGGCTCGCGGGCCTTCCGCGGCGTGCGCCATGACGAGCGGGGCTGGCAGCTGTGGAGCGCCGGAAGCGGCTGGCAAGCGGTGCAATTGCGCCCTGACAGCCTGGCGTTGCCCTGGCTGATCGTACTGCGCGTGCGCCTGCCGGGCCGCTGGCGCATCCTTGGCTGCTGTATCCCGGCCGATGCATTGGGCGCCGACAGCCATCGGCGCCTGCGTGTCCGCCTGCGCT
> PA0761, 830893-831300, PA0762
GCCCGCATTTCCCCGTGGTGGAGCCCTAGTATATAGAAGGGCCTGGCGGCACAATAGCGCACCCCCGCTGCCGGTCCGGCGGATGAGCTGCGGGCCTGTCATCGGCAGGCGTCATCAGAGCGGGGCGATGTAGTGCTGGAACTTTCTTAGACGCATCGGTTCCAAAGCAGGATGCCTGAAGACCTCGTCCGGTTGGCCTACCCAGCGGCACAGAGGCCGGGCCCTGAGCCCGATGCAATCCATTTTCGCGGGGCCCGGACACGATGTCCGGGGCCGCACGTCACGAGCGAGGAAAAAACTCGTGACGCATGCTTGGAGGGGAGAACTTTTGCAAGAAGCCCGAGTCTATCTTGGCAAGACGATTCGCTGGGACGCTCGAAGCTCCTCCAGGTTCGAAGAGGAGCTTTC
> PA0762, 831883-831913, PA0763
CACAGCGGCAAATGCCAAGAGAGGTATCGCT
> PA0763, 832499-832506, PA0764
GGAGAGAC
> PA0765, 833910-833948, PA0766
GTCTTTCTCTTCCCTCGAACATCACGGGAGCTGTAGTCG
> PA0766, 835374-835522, PA0767
GCCGGCTGGCGAAAAAAGGGCGGTTTCCACCGCCCTTTTTCATGCCCGTCAATCCGTTACCTGCGTGACGCCTTGCCCGAGCATCAGGTAAACTCCCCGGCTATTTTTCGGCGGATTGCCGCCCTTGCCCTTTTCGAGTGTGTTGAGCC
> PA0767, 837323-837327, PA0768
AACCC
> PA0768, 838183-838350, PA0769
CCTGTGCGCAGGTTCGCCACGCGGAAGGGCGCTCCTGCTGAATAATCGCGAAGCGGGGCTGCTCCCGAGGGCAGCCCCGCTTTCACTTCCGCGAACGCCGCCGCAGGGCGCTGCCCGATGGCGTTACCGCTCGCTGGACGGAATAACTACACTGACATGAGGTCCGAC
> PA0771, 840325-840384, PA0772
CCGTTCCCGGCAGCCCGGCGCCAGCCGGGCGACATTCCTCTCGCGCCCGGTCGACCCGCC
> PA0773, 841826-841912, PA0774
GGCAATCGCGCCCCGCTTGCCGTCGACCTGCGGGGCGGATGAAAGCAAAAAAAGCCCATCCGAGGATGGGCTTTTCCCTATTCGCTG
> PA0775, 843619-843722, PA0776
GCGGGTGACCTCGGGCATCACGGCTTTTCAGGGGGCCGAATTGTAGCCGAGGGATGAGCGTCGCCCAACTGCGCGGCGACGATTCACCCATGCGCGCAGGCGAA
> PA0776, 844296-844426, PA0777
GACGCGCCTCCTTTCGGTGCCGTCGTAGATTGAGTAATAGACGACGCCAAAAAGGCCTGCCGGAATTTATTCAATCGGCTGAAAGCAGCGTGGTTGCTGGTCTGGCGGCGGATTTCCGGCGGCCCGGAAAG
> PA0777, 845180-845277, PA0778
GGAGTCCTCGGGGCGACGGGGCCTGTCAGGATAGGCCAGGTCGCCACGGCGCAGGACGTCGGTCTTCGTACAGAATGTGTCCGCCGCGGGCAGCGGTT
> PA0778, 845683-845792, PA0779
GCAGCGCTCCTCGGCTCGAATGGAAAGGGCGCCAGCATAAACCCTGCTGGCGCCCGAGTGCCAAGGTTGGCGCGGCGGACGGCCGAACCGGTCGGCCATCCGCCGCCGGC
> PA0779, 848193-848382, PA0780
GAGGCACCTGACTGGCTGAAACATGAGAGTCTAGATGGGGCCCCGGGGGCGGGTTTCAATCCCTGTCCGTTCAAGGATGTTGCCGAAGGTTTCCACGCAGCACGCGGTACGCGGGTACCACTTGCGGCAAGGTGCTGGGCAGCGTCGGGCAAGTCGAGTAGAGTGCGCAAAAATTGAGCAGTTGCCGTTC
> PA0780, 849136-849255, PA0781
GCGCCATCCGCCACCTTCGGCGGATAACCGCAGGCGGTTATTCGCCCTACCGGGAGTGGTGTAGGACGGATAACGGCGCGGACGTCATCCGCCGAGCGAATTCGTCCCGCACGGCCTGTC
> PA0781, 851320-851782, PA0782
TGCGGGCTCCATGGTCATGGGTCGGACTTTTTTCAGGCCAAAGCGAACCCAGGCCCTTCCCGGAGGAAGGGCGACGGGGTCGGATCGGCGTATTTATTGGGATGTTATATTATTTCTTTTTGTGTCGGTAGACCCGCGTAGCCACTCTGCATGGCGTCGTGCCGACGTGCAGCGGCAATGTCCGCATGCCTGCCGGCGAAGAGGAACGGGAAAGTTCCGCAGCCAGGAGTTTTCCGCAAAAACTCCAGAGTCTTTCGCAAGAATCGCCCCTCTCGCAGCCACTACATTCCGCTATCCGCTGGTGCCTCGCGCCGGCGGAATGGGCCTGACCCATACTGATCCGTATTCCCGCGCCACAGGATGTGCCGCGCCGCCGGCACAACCCGCCGGCGGCGGTGCCCCGGGCAATGGACGCCTGGCCGGACTTCTTTCAATAACAATGGCTCCACAAGAGGAGGGCGTG
> PA0782, 854966-855276, PA0783
TACTCCGTTCCCGGGCGCCTTGGCGCCCGGGTCGGTTTCCGGGGTTCGCCGCAGCGAACGCCGAGGGAAATGACCGCCGTTCCGGTGCGTGCCCGGAACGGACCATAAAGGACGATTTTCCCTGCCCGACAGGGGAGGGATCGTGAGGCGTGGGCCTGTTCGGACTCGTTTGAGGCCACCCACGTTTCCGGCTTGCTCCGGCAAGCGCTCACGGAGTGACGCCACAAGCGCCATTCTGCCAACCAAGGGCCCGCTACCCGTTGCTTGCACACGCAAGGGCCCGGATAAAAACAAGCAATAGGGGAGTCCCT
> PA0783, 856798-856941, PA0784
TCGAGCCTGCGGGCGGGTAAAGCGCCCGCGCATGGAGACGGCCCGCCCCGCAAGGTGCGGGCCGTCGTTTTGTCCGGCGGCTGCTGCGCCTGGCCGCGCAGGACGGATAACGGCAGCCGCGTTGTCCCTGTCCCGCCGCGCCGC
> PA0784, 857872-857997, PA0785
GGGTGAACTGAATTCACCCTGAACAACTATTGCTCATTTGTCGGGAACCCCCGCTGCCAATAATTTCTGGCTCCAGGAGAAGGGCCTTGAGGCCATTCGAGTCTAGCCGAATCCAAGGAGATACAG
> PA0785, 858637-858645, PA0786
GGAGCCGCC
> PA0786, 858952-859006, PA0787
GCGATGCGGCATTTGGCCTACAATCGGCCGCGTTTCCGTTCCTTCGAGAGCAGCC
> PA0787, 860171-860174, PA0788
ACCG
> PA0788, 863301-864094, PA0789
CCGCACCTGGGGGGAAGTCTAGTTGTCCCGCTGCAACCCTGCTGTCATTCGTGCAAGGAAAATCTCCCCGGCGGCAATCGGACGACCGAGGATTGGAGCGGCGTGGCGCAGGGGTTAGAGTGTCTGTCTGAGTTCCTTGTGTTTCGGGTCCGGAATGTCGATGCGCACACTTTTCTCCCTTCTCGTCGGTGTCGTCCTGGCGGGTTTCTCCGGCCTCGCGGCGCAGGCCGCGCCGGCGCCCTTCTACAAATGGCAGAGCAAGCTCGACGGTCAGGTCGCCTGCATGCAGACCTCGCCGGGAGACGGCTGGGTCAGGCTCGACGGCCCCTACCGCGATCTCCGCTGCCGCGAACCCCTGCGCTGACCCCATGCAGCGCAGCCGGCTGCTCGAGCGCAGCTGGCGCCTGCAAGGCCAGCGCGAAACCGTCCACTCCCGGCTCGGCCGGCCGCTGTCCCTGCTGCTGCGCGCGCGGCCCAGGGAGTGAATCCATTCAGCGTTGGCGGTCCTTACGCCTTTGGTCCAGTTGCCCCATCGCGGGGCATGACGGCCTTGAAATCTTGTGTAAAACTCCGGCCCGACCTCAGTTGTAGTCGACTCCCGCAATGCCCACGTTCGCTCCACGAGAGCGGACAGCCTCTTCCGGTGTGCAGTCCTGGAACCTATGACGCCCCGTCGTCGCCTGCTGTGCGGTATCGCGCAGGGGCCGCGCCGTTGGCGAAATCCGCTTCCCTACCCCGACCGCACGAGCGAGTCCGCAACTGATCTATCTCAATAACAAAATGAGGTTGTTCCC
> PA0789, 865511-865635, PA0790
GCGGTGTAGCGCCGGAAAAGAAAAGGGGCCTCGGACGAGGCCCTTTTTTCGTTGCGCCGATATCCGGTCCGGTGCATCCGGCGGATAACGCCGTTGGCGTTATTCGCCCTACCCAGGCTGGGGCA
> PA0790, 866452-866557, PA0791
GGCGGGTTTCCGGAGCGAGAGCGGAAGGCCAGCTTAGGCGTCCCGGGGCTGGCCCGCTTCGCGAGGTTGGCCAATACTATTCGCGTTTCGGCCAGATGCTTCGACC
> PA0792, 868809-868942, PA0793
CGCGTACTCCAGTGGTTCGTAAGTGGTGGGTTTCCTCTCGGGTCAGGCTGGTTCGGGGATGGTTTTTCTTGTCGTGGCTGCAAGACGCCCCGGCCTTTCGCGGTGGCGGAAGGCCGGGGCAAGGATAGGTCGGT
> PA0793, 870131-870248, PA0794
GCGTCGTCGTCCTCGGCAATCGAATTCAAGGGCAGCGGCTGCGTTCGACAGCCGCTGCCGGTCGTCGGCGGATGACGCTACGCGTCGTCCGTCCTACCAGGGTGTTTCGCCGGCGCCA
> PA0794, 872856-872985, PA0795
GGCTCGGACTCAATCACGGGGTGTTCGGAAGCGTGTCGCTCGCGCCGTGGCGCAGCCCACGCCGGCCTTTCGAATTCTGGGTGCGGCAACCGTCCGGCGCGCTCGCGTTCGGCGCGCCGGACGGCATGGA
> PA0795, 874114-874205, PA0796
TGCTCTCTCCTTTCTTGAACTTTTTCTGGATGCTGCAACTCGGTTTCACGGGGTTCGCGGACCGGCGCTCAGGCGCACGCCGGGCTCGATGT
> PA0796, 875103-875112, PA0797
CACGGACCTC
> PA0797, 875836-875952, PA0798
GGTACTGGCTGTCCGGGTCGATGTGTCGACAATGTTTGCGAAAGCTACCGCCTGGATTGCGTGGGGTCAATCATTCGTCGCTTGATTGTCGACAATCGTCTAATGCATCGCTGGTCT
> PA0798, 876604-876616, PA0799
ATCCGGGCGGCCC
> PA0799, 878609-879026, PA0800
CTCGCCGGCGCTCTCCTCGAGCGCGTCGCTGCGCCGGGTCGCCGGCTTGAAGCCGAGGCGGCGCAGGGTCTCGCGGTATTCCTGCTCGTGCGCCGGACGCCGTTCGATACGCCGCTGGGCCTCCCGTGGCTCGCTGCCGGGACGCCCGGAAACCGCCTCGCCGGCATAGATGAAGGCCAGCGCCGCACGGTGCCGGGAAATGCTCTGCATGCGTCCGCTGCGCAGGTCGTAGCCGCTGTGCACGTGGCTGCCGAGGGTCAGCCGCGCATACGGCCGGGCCGGGTCGATGGCCAGGCTGAGCTGGGTGTCTGGGGCGGAGGGTGAAGTCATCCGGTATGTCCTTCGGCGAAACCAGCCGAAACCGCAAACAGCCGATATTACCAAGCTCGGCGCGCTTGCGCAGAGCGGAGATGGACGT
> PA0802, 881401-881485, PA0803
AGGGCGCGCCGCCCATCCGTGCCTCGGGGGCGGTCCGGTCCAGCGTCTATGCTGGTGGTCGTGCTTTCCCCCGGAGGTATGCGCC
> PA0803, 881927-881957, PA0804
GGCCCCGTCCATTCACCACAGGAGACGCTGC
> PA0804, 882780-882988, PA0805
GTGGAGTACGGGAGAAACGGCCTGCGCTTGTTTCCCCTGGCCGCGGGAATATGACGAAGTTGCCGAGGAAATATTTAAAAAGGAATAAGTAAATATTTATTTCCTGCGTGGGAACTTTCTTCAACTTAACCTGTATTTTTCGCTGTCCCACAAAAAAGCCCCGTCGGGGACGGGGCTTTTCCTTGCATTCGCGCTGATGCTTGCATGAT
> PA0805, 883217-883776, PA0806
ATTCTTATGTTCCTTTACTTTCACGCTTATGGAGCAGCGTATATTGCAAATGTTCCCGCTCCGTGACAGTGCCAAGAAAGCTTTGTGTCGGGGGAACGTACTGGTTATGCCGGCTTTTTTCGAAAAGAGCAAGCTGGCAGTTCAGGTACTAATCAGAGGATCGATTGGCAGGAAAGTTTCCAGGCCAGGATCCTGATCAATCTGCGGGTGGTATTGCGGGACGCCGGTCTTCCCATCGGCCCTGCGTGGCAGGGGATTGCTTCAGAAGAGTGGCGACCGAAGAACCATCGGAAGGCTGTAACCCTGATGGTAGAGCCCTTTTCATCTGTGGGCCCGGTCGTGGGGTAAAGCCTGATTGACTTTCAGTTTGGTACGCAGTCCCGGATTGTATATCTTTCGACGAAGAAAGGCCAGGACATTTTTTGAGCAGATGTCGCCCCGGCGGCGGGAATGTTTGAGCATTTGTTTCGGCGGACGCCTGCCAACCGGGCAAAGGTTATGGGCCTGGCGTCGGCGGCGCGTGGCAGGATTGCCGTTCCATCGCCGCGCCGAGGTTATTC
> PA0806, 884173-884798, PA0807
GCGCAGGCGAAAAAAAGCCACTGTGCGGGGGTGGACAGTGGCCGGGAATGCCAGGAGATGGAGGAGCAATCGGACCTGGCGTGGATAGAGTAGTAGCCGCTCTGTCGAGGGTCTGTATGGCTATTGGTGAACTTTGTGAAGAAGTGCAAAGTAGAGCGGCCAACGGACGAACGGTGTTGCACGCGGCGGGACGCTCGCGGTAGTTTTTTCCCATGATCACGTTTCCCGTGGTCGCCCTCGAAGCCCGGCCCCAGCGCCGGGCTTCGTCGTTTCCGCCCGCCGCGCAACCGGACGCAGCGGGCGGCGACCGCTGCGAAAGGCTCTGGGGTGCGCCCGCACGGCGTCCGGCCAACTTAAAGTTCGGTTGTGCCGACTGCTGTCATAACGCCATCGTTCAGTGGCCTCGGTGAGCCCCCGTACCCCCAGTTCGCTGGGGCTTGCCTTTGGTGTATCCCTTTTGCCCGGCCGCGTGCCGGGCTTTTTTATGCCCGGTCTTCTTCCTTCCGGTTTAGCCGGGGCCCGCGTTTCCTTGGCCGGCCCCTGAACCTCATCGCTGCATCGACGTCCCTAGCTACAGGCGAGCCTGTGGCCGGAGGCTTTCCATCATCCGCAAAAAGGTGAAAACC
> PA0807, 885567-885634, PA0808
GCCATTCACCGCGAGCGGCCGCTCGATGCGGCGGCCGCTTCCTTGCCCACCCCCATGGAGGACTTGCC
> PA0808, 886109-886159, PA0809
GCATTGCCTGAGTGCGCGTCCCGCACCGCGCAGCGTGCCCTCAGGCAATGC
> PA0809, 887477-887582, PA0810
GACGAAGCTCCTGCCGGATGCGTGCCGGCGCTGCGCGCGCCTTTCCCGGCGCGCCGTGGCGCGCGGGTTGGGCGAGCGGTTCAGGGGGCAGGAAGGAGGAAGTCGG
> PA0810, 888285-888314, PA0811
CGTGCCTCCTCGGCCGTGGCCGTCATCGCT
> PA0812, 890855-891141, PA0813
GGTCGTCTTTCCTCCATTCATCATTCCATTGAGGGCGGAGCGGTCCGCGGCGGACCGAAAGGCTGCCCAGGGCGTCGAAAGTCGTCGGTGTCTCAGGCAGGTGAAAGATGTCGCTGGCGGGATCGTTATGCGTTGTTCTACGAGAGGGATTTAAACCGCATGGCGGCGGCCGTGCGCGGCGCATTCGGCAACGCTCGTTGCCGCCGGCACAAAGACCTTGCGCAAATCGCCCGGCGTTGCGCCAACGCCGGCACGGCGGCGCAACGTTGCCATTCGCGCAAGGTCGC
> PA0814, 892821-893040, PA0815
GGTCCTGTCCTCGTGGCGGACCCGCCCGGCCACGATGCTCGGGCGGGTCGATGGCTGGAAAAGCGCGACCTCACTACTGTGGGCCGGTTTTCCCGGTCTGTTTTGCGGGAGTCGACGAGCTGCTTGCCAAATCGGCAAAACAAACCGAACTTTAGCCTTGCAACAGGCACCGCCGCGCGAAGTAGACTGAAAACGCCCGACCGTTGAGGAACGCGCAACG
> PA0816, 894852-894951, PA0817
CCAAGCCTCGAAAAAAGTGTTGCTCAGGCGAAATATTATGCGCTTTCCATCGAAATCGGCACGGCAAATAATCCCGGCACACCCACAGAGGAACCGCGCC
> PA0817, 895378-895395, PA0818
GATTGCCGGCGCTCCACC
> PA0818, 895669-895823, PA0819
AGGGTTTCCGGTGTGGGTGGCGATGCGCTGGAGCCGAGCACGGCATCCCCGCATGACGAGGAATCGAAGCGGCCATTCAAGGCGATTGCGTGTTGGCGATGGGATGCGCTCGCCCTCTGTTTGGCATTTTGTGAAGCGCTTCGCACCTTGCCCGA
> PA0819, 896118-896415, PA0820
CCGACGGAGGCGGTGCCCCCGGTGAGGCCGGGGGTTGGAGGAGTCTCTAATGTGAGCTGGTATGTCCATTGAGCCGAATTCACACAGGCCTTAACTATGAGCGTCTGTGCCGTACTATCCGCCTTGTCTGGCTAGGCTGTTGTGGTGAATTGGGCATGCCTTTTCGCTACATGCCTAACGATCTCAAGTAGGTATAGGTTTCTGGTAGAGGGGCATTGCTCCCGCTCTTTGCCAGGTTCGATTTTGGGCAGGTGCCTGATAGGCTGTCGCTCAACCATCATGAAAGGACTCTGCAGCT
> PA0820, 897229-897334, PA0821
GTAAGGAAAAAGAAGGAAAAAGGGGACATATTTATTTTTCTGTCAGGCTCGCCTCATAGGGAGTTTAGCCTTGACGAGCACTTTTGATCCCAGAAAACGTAAGCCC
> PA0821, 898424-898439, PA0822
GGGCTTTTCCTCTTGA
> PA0822, 898887-898907, PA0823
GTCGTAGCTGACCTCGGGCTT
> PA0824, 899657-899829, PA0825
GTGCGGGTCCTTGCATCAGTGAGATGTGCTGGCCGCTCTGGCGGCCAATTCGGGATTGAACGAGTCGGCACCTATCGCCAGCGGAAGAAACGCAGAAGGGGACTTCTCCTTGTCCCACCTCCCGGCATTGGTTTCTTCTCCGGCCCGCCGAGGACCGTAGCGAGGTGCGCCGG
> PA0825, 900166-900407, PA0826
GAGTTTTCCCACTGATCCATGCGGAAGACATGGTGGGAATTGAAACGTTGCCAACGGTGTTTTTTCAAGCGTCCAGTCTGAGGATGTTTTTGATTTGTAGTTTTATTGCGGGGCTCTGGAAGAGTCGGCCAGGAGTCGGAACTCCTGGACTTCGTAGAAGTGCTTAAAACAAACTGGCGAGTGGCTGGAGTTTATTGGCGAAAGGCGTCCGGCCGGGCGCCTTTCGCTTTTGTCCGTTAACT
> PA0826, 901047-901745, PA0826.1
TTTTCTTGTCCTTCGAGCGTCTGTGGAGGCCGGTTTATCGTGTTTTGGAATCTCTGTTTTAGGTTTCACTTTCCAAGGATATAAGACGCCTGCTTACCCTGGTAGTGAGTGTCTAGCTCAAATTCTTTTTCTGTGCTTGACGAAAAGTATGCGTCGGTTTCTCGGAGGCTCGTTTTCTTGGGCGGGGAGTTTCGAACCTGAATCCATGAATGTTTTCCTGCCAGCGTTCCAGAACCTTGTTGGCGGCGGAATCGAACGGTCTCATTAACAGATTCGGGAAATATCATTCCACGCGTCCGCAGCCAAAAGGGCGGGCCGGCGAAGCTCGCCGGGTGCCGGTCACGGTAGGGGAGGGAGCAGCAAGGCGAGCCGGCAACAGGAAAGGCCCGGCGCTGGAGGAGCAGGCAAGGAACTGGGCAAAGAAAAAGCCCCTGAAATTCACTAGGAAAATCAGGGGCTTATCTCTTTGCATTTGGTGGAGCCGGGGGGATTTGAACCCCCGTCCGCCAGCTCTCCGCTATCGGTTCTACATGCTTAGCCAGCTCTACTGAGTTAACTCCGCGCCGCCCGAGTGGCAGGGTGCTTGGAGCGAGCTGTATGAGTTTTAGCCGTTACGTCTACAGCGAACTTGGCGGCGATCCTGTTCTATCTGACAGTCGTTTCGGGTTTACAGGCATCCCCTAGCGACTGCTAGCCGCA
> PA0826.2, 901873-901933, PA0827
AAAACCTTGACAGGTCGACGACCAGTCTACGGCAAAGGGCTGCGAGAGTCCAATCCGCCGC
> PA0827, 902813-902899, PA0828
GGACTTTCCTTGCGGGGCGCGTGGATCGGCCTAGGTTAGCGATGGCCGGGGCCGCCGTCACCCCGCGCTTCGATTGGGGCGGACGGG
> PA0828, 903584-903691, PA0829
CAGCCGGGCAGTCGCCGCTCGCGCCTACAGAACCTAGGTTGGGCTCGCAGTCCGTCGTGGCCATGCTCTGATGCCCTGTCATAACAACAAGACGGGAGACGTGCGTCC
> PA0829, 904634-904767, PA0830
TCCCAGGCCTTCATGAAGAAGCCCGCGCTGGTCAGTCGCGGGCTTTTTAATGCGTGGACGAAAGGCCGAAATACCAGGCAGGGCAGGGAAGCGATGCATGCCCCTCTCGCGGCGCGGAGGGGCGGCGAGGAGGG
> PA0830, 905602-905725, PA0831
AGCGGCTCCCTGTGATGGTGAAGGACCATGGGATCGACTATCGCTTGCGGGGGATAGCCTCACAAGGTTATCTTCTGCCAACTTTCCGGTCATATCCGGCCAGCGGTCAGAACAATAAACAGCC
> PA0831, 906746-906846, PA0832
GCCGACGCCGGCGATCCTCGGCAGCGGATGGATGTGCCATGCTTGGCGTTTCATAGAAATCCATGGCGCGCTTGCCGCGCCGACCGTGATCGGAGTCTTGC
> PA0832, 907489-907593, PA0833
AAAGGATTTTTCCGAGCATCGGGAATTTTGCCACTTGGCTATGCTCTAAGATATCGGCCGCCCCTCACGCAGGGGCGTTTCAGTACCTCGAGGAGTAGTTTTCCC
> PA0833, 908308-908376, PA0834
TCGCGGCCTGGACGAAAAAGCCCGCCATTCGGCGGGCTTTTTCATGGGCGCTGGTCGGCGCTCTTCGTC
> PA0834, 909292-909417, PA0835
CAAGGAGTCCTTGTACGTAGGCGCCCGGCCAGGGCCGGGCGCGTGGAGCGGGGCGTGGTCCCGCCGTTCACATGGCACATCCTCGTGCCTGGCCGAAGCCAGTGCCGCCCACTGGGCGGCGTTCCT
> PA0835, 911533-911594, PA0836
CTGGGCTCCTTAAGCCGTGCGTTTGGCCTCACCGCCTGGTTGGGCGGGGGCGTCGATCCAGT
> PA0836, 912780-912790, PA0836.1
CACTGCTCCTT
> PA0836.1, 912862-913085, PA0837
TTTCGTCAAGGACCCAGGCGCGCGATTGCCAGGGCGGTTGGTGGCGCAGGTGTTGAGTATGGCCACAGGACAAGACTGCCACCCAATGGCCTTCCTCGTCCTGATGAAAATCAATCACCCGCGACGGCGCTCGCGCGCCCCGTTCATCAGGGGCGCGGTCGCTTTCGGGGCTATTGATGCGTACACTTACGCATTCATCTTCTTTATCGAAAAGGTTTCGAACC
> PA0837, 913572-913776, PA0838
TCGGCGTTCATTCGCCGATTGATGGCCTGGGCCGTCCGCCGGCGGAACTGCTAAGCTGGTATAGCGAAAGGCGCCTTTGGGCGCCTTTCGCGTCATGCGCCATGCCTGGGCTCTTTACCCCGTCCCTGGGGATGCGCCGCAGCCAGGGTTCTTGCCCGGTGCGGGGCTTGGCACGTTGTGTCGCTGAATGCGCAAGGAGTACGTC
> PA0838, 914260-914411, PA0839
TCTCCCCCGCGGGACGCGTTCGCGTCCCGCCGCTTCCTTTCCTGTCTTGCGCCGGTTCATGACGCAACGCGATAAGTCCCTGCCTGTAACGCCTGATCACCGCCGTTGATAATGCTGGGCGGACGAGACGACCGGTCATATTCTCTCGTTCC
> PA0839, 915003-915042, PA0840
TACCTGCCCGAACCTCCCATTCCCCCTCAGGAGTCCGTCC
> PA0840, 916156-916345, PA0841
AGGCGCGTCCGCGACACACCGGTCCGGCGCTGCGCCGGCAAGGAAATCCCACCCCTCGGGGTGGGATTTTTCATGGCCGTGATTTTTTCCGAAAACCCGCCCTGCGACCGGCTGACTTCAAAGTCCGAAACCGGCATTGTATGACCGCCAACACAACAATAGGCCGAGAAACGGCCAGAGGAGCGAATCC
> PA0841, 917306-917308, PA0842
GAG
> PA0842, 918530-918616, PA0843
GACGTCAGTGTCGACCGACGCCGTGTAGCGGATGTGAAGTTTTGGTGACGCTTGCGTGACGGCGCCCCTGTCGGGGCGCCGTGGATT
> PA0843, 919241-919257, PA0844
GCGATGGACTCCTCGCT
> PA0844, 921451-921791, PA0845
CGTTTTATTTCCCGGGTGGTTTTTTGATTTCCATCAATCTGCGTACTTCTTGTTTCGAGATGATTAATCGTCTTCGCTGTTTTTCCGGCAGGGAATACAGCGAGCCGATGGTTTCATGGCGATAATTTATCGGTTGATCCCGAAAGCGACTTCGATATGACCTTGAGCGACAACTTGAGAAGTTTTTCGGGATAAAAACAAAGGGCATGGAAATGGAGTTCCATGCCCTTGTCGGCTGAATGAAAGGTCACTTGTTCATGTGTTTTAAATCACATTTTATTTGACGACTTTCATGCGTCATAAAGTTGGCTGGCGAATCTCGCAACCTTGGCTGGAGCCCG
> PA0845, 923805-924181, PA0846
GGCGACCCTCTTCTTGTTTTCCGCCGCTGGGCGGGCTGGGGACGGTGGTCATCGAAAGCGGGCCGGAGCCTGCTTCGCCTGGTTGCCACTGTAGTGCCAGGGTGGTGGAGTCGAGGGGGGCGTAGCGGACAGGAAGGGGGTGAGCGCCGGCCATCCTGCATGGACGGCAAGGCAGGCGGGTAAAAAAAGGCCGCCTGCGTGGGGAGGCACCGGCGGCCAGTCGGTTCGGCAGCGTCGAGCCGGTCTGCAAGGGCTGGCGCAGGTCTCGGCTGCGGCCTGCGCCGACGCTCCCGAGGGCATTCGTAGTGTGCCCGACGCCGGCTGTCAGGGCGCTGACGCCCGCCTGACAATGCCGACAGCGGACACCGGGCGCATGC
> PA0846, 924923-925006, PA0847
AGGGAATGGTTCTCCGATGGGATGCGGGCTGAAACCTTAGCAGACTGGCGAAAGCCCGCGACAGAGCCTGTTTGTCCGCGCATT
> PA0848, 927747-927879, PA0849
TCCCGATGCCGGGCGCGAAGTGTGCCCGGCCGACCTTTTCCCGGGGCGACCGCTCCTTCCAAGCCTTCCCCATGTGCTTTGGTGGCCCCGTTTTTATTCGCGCCGACGCTGATGTCGGCAGGAGTCCGACGAG
> PA0849, 928831-929083, PA0850
TGAGAAGACAGCCCTGAGTGCTGCGTGCAAGGAAGGCCCCGCTTCGGCGGGGCTTTTCTTTGTCCGTTCGGAAGGCCGCGGGCAGTGGGTCGTCCGGTTACGCATCCGCCGACGGCGTACATCGGGGCCGAGCGGCGTGCCGGCAGAACACGACTTAAGGACGGCGGACTGCGAATAGAGCAATTGCTCTAGCCGGCCTAGAATCCAGACGCTTCATCCTTCCCACGACAACACAATAGAAGGAGCGTCATCC
> PA0850, 929504-929513, PA0851
CGGCGCCGGC
> PA0851, 930477-930652, PA0852
GCGTGGTTTCCCCGTGCTGGTGGTCGGACCAGCCTAGGGAGCGCACGGCAGCTTGAACAGGCACACGTAGCCAGGGTTTCGCCGGGGGACTGTACCGTTGCGCGGATTCGCCGTCTCGCGGCGGGTGCCTGGCGGCGAAAACGACTGCCGCCCGGAGCGGGCGGCAGTCGAGGGCG
> PA0852, 931823-932101, PA0853
GACAAGTCCTTTTTTCCAGAACCGGATTCATTTCGAAGCGGGCTGATCCTAGCCCTCGGTGCCGGTTTGAGGTCCCTACCAAATGTGACGGGCCGGTCAGATTCGCTACCCATTCCTGATGGATGTCGCGGAATGCAAAGCGGTCGGCACCCGCACTGTGAGCCGGTAGAGGCAGGCAAAGGGCCGCCATGGGGGCGGGGAAGGGAAGCCGGCGGGAAGGTGGCGGACCTGTCAGAACGATCAGTGTCCGCGCCCGGCCGCAGCCGGGCGGGAAGGGAA
> PA0854, 934113-934240, PA0855
GAGTGTTCTCCAGGGTGCGTATCCGGCAGTTTAGGCCTTCGCTCCCGCCTTGGGTTCCGCTGCCGTCGCTTCCTCGTGGGCATTTTTCGCCGCGCTGCGGGTCGGAAATAGATTGCCCGCCGCCGGCC
> PA0855, 935261-935426, PA0856
CTAACACATCCATGTGACAGGCTGACGCAAGCATGCCGGCTGCGGAAGGAAGGCGGCAAGTACCCACTACAGAACTGATAGTAGACGGCATGGAGCGGCGGGCGCCGGATAGGATTCTCCCGATATTCGGCGCCGCGCTTGAGCGGATTTCGAACTTAGGCGCAGA
> PA0856, 935976-935988, PA0857
GTCGTGATTCGCG
> PA0857, 936295-936458, PA0858
GACGGCGTCCGTCGCGGCGGGGTGCAGAGCCTGCCCCTGCTGCGCTAGACTACGCACCCAGCGCCGGCCTTCCGCCGGCGTTGTCGTTTCCATGGCGCCAGCGGCTGGCGCTTTTCGTTCCGGTCCGCCCTTTACGCGGGCGACCACCTGGAGGCTATATCCCC
> PA0858, 937398-937436, PA0859
ACCTTGGCCAAGGCCCGCCTGCTGTACGTGATGGACCCC
> PA0860, 939823-940116, PA0861
GGCGCCAGGCTGTCGCCTGGCGGTTTTTCTCGTATATTCCATATAAGACATCCGGTTTTTATTGGCTGCGGCAATAAAAAACGCTGTCTGTTCCGCCAGGTGCAGGGCAGGTTCGGCAAACAGCCACTAGACTCCTACTGTTTGCCGGGTGTCCGCCTCCTCCAGCGTCGTGGCTGCCGGCAGGCAAGGCCTCGGGAGTTCTGCGACGGGATCTTGAGCGGCCGACAGGTGATGCAGTCAGGGGTGACGGAGACGGCACCCGATCGCTTAGCGCCAGTTTGAATGGTAGATGGA
> PA0861, 942574-942647, PA0862
GTGACCGCGGGGCGAAGAAAGAGTAGTTTCGCTGCTATGAGGCCGTTGCCGACAAGAAGAGAAGGGAGACGGGT
> PA0862, 943431-943481, PA0863
TCTTGCGCGCAGCGGAATCCCGGCGTGTTCCGCCGGGATTCCGCCCGCTCC
> PA0863, 944442-944723, PA0864
CGGGGGCTCCGTGTCGTCGCGGCGATCAGTGCAGCCACTGCTGCAGCAGGTCGCGGCCAAGGGGGAAAAGCTGTTCGCCGAGCTGCATGCCAAGCAGGCCGACCAGGGCGATGGCGGGGGGCGCCGGCGAGCGGAAGTCGAGGACGGCGTAGAGCGCGCCGACCAGCAGGCCGATGCCGAGGGAGATCAGGTAGTTCATGGCGGCTGACAGGGACGGTGAACGATGGTGCCAGTCTAGTTGGCCGAAAAAACATCTATCGGCCAATCGCTATCGAATACCGG
> PA0864, 945513-945833, PA0865
GGGAATGCCGTCGCGGAGGAAAGACGCAGGTTAACCGCTTGACGCCGATCATGCAGCGCCGGCTTTCAGCGCAGCCGTGACAGCGCTGCTGGCAGCTTTTCGCACCGCACTGTAAAGATAACTTTACGAAGACCGGGCGTTCGCCATGCATGCCGCCGGCGCGTAAGGAATAGTTGCCAGAAACCCTGCGCCAGGCCCTGTGCCGGGCCCTGCCGACGGCTTGTCCGCCGCGCCGCCACGGGGTGAGATGAAGGCATCTCCCATGTCGTCGGCCGCCTGGACCGGCGGCGGTCCATTCAACAAGAACAACGAGGAGGCCGG
> PA0865, 946908-947204, PA0866
TCCCGCTGCCGCCAGCCTCTTCCGGGGCTGGCGGTTTTCCTTGCGCTCCGCGTTTCCGTTCCAGCGGCGCCGATCGCGCCAGCCTTGCCCGCACCGCCGAGCCACGAGCCTGGCGGCCCATTCACGTCACGTACAACAACAAACAGGTGACGCATGATCCGTGAGTCCTCCCTCCGCCCAGCCGACCGCCCGCCGCCACGCGCCCCGCATGGCGCCCGCCGTGCGCCTGCCGCCTGAGCCGCACGGCCCCGTTTCGCCTCCGACAACAATAAATTTCCACTTGCGTGAGATAATTCA
> PA0866, 948624-948775, PA0867
TCGATGGGGCGCCGGCGCGCAGAGGAGAGGGGAGCGCTCCTTTGCGTGTCCCGGCGGCCCACAAGACTTTTTCTAGGGGCGCCTGTCGTTGACGCGGCAGGTGCCGTATTCCTACAGTGGCAGCGCCATTTTTTCTCGTTAGAGGGATTTCC
> PA0867, 949160-949279, PA0868
GTTCGACCTGGCGCCTTAGCCGAAATGAAGGAACCCGGCCGCGGCCGGGTTTCTTTTGGCCTGCTTTTCCGCTCGGCAAAGGGGTTATGCTGGCAGCCCGTTGGTCCACCGTGCCGCCCC
> PA0868, 949694-949715, PA0869
GCCGGCCGGTCTTCGCGACGGA
> PA0869, 950649-950961, PA0870
GTGCGTTGCTCACTAAGACGAGAAAGTGGGGGCCGTGGGGCGCAGTGTGAACTGGTGCCCATAATTGAGCATTTTATGCTCTTTTGTAGGAAAAGCACGTAGGGCTTTGAAAGTGCTGACTTATGGTTGGCCCGGTTCAGAGAGGTTCGGCGGATAACGCCTGTGGCGTTATTCGCCCTACGCCCACAAGGTCGTGGTGCGGTAGGGCGAATAACCGCAACGCGGTTATCCGCCGCCTCGGCGGGAGTGCGCGGCATTCGCTGGGGCGAAAAAAAGCCGGCCATCACAGCCGGCTCAGGGTAACCGTGAGGGT
> PA0871, 952515-952618, PA0872
GGTGGGAGTCCTTGGTTGTCGCATGTGGGAGCGGCGGACGGGCCGTGCCCGTCCACCATAGTACAAGGCCGCCGCGGGGTCAGCCGCGGCGGCGGCGTTTCTCG
> PA0872, 953408-953690, PA0873
ACGGACTCCATGAGCGGCTTGTGGCCGCGGGGTCTTTGTTGTTGTCGTTGCCTTATCGATACCGCGTCGGGACGGTCCGTGCAGCCCCGGATAGGGACCGGGCAACGGGGAGGAATCGGCGTTTTCGTAAAGTTTTCCTTACGAATTGGCCTGGGTCGCCTGTTCATTGGGTCAGGCATTGTTGCTGGTGAGTCTAACTGTCACATATTCTTGACGGAAATTTCCGGCCGGGAGTTAAAAAACCGGCCGCGAGCCCATCAGAACGACAACACCGGGCCACGCC
> PA0873, 955251-955455, PA0874
GCGGCATGCTTGCCGGTTTGTTGCAGGCTGGGAAAGAAACGGTGGAGGCGTCGGCCCTTGTGAAAGGGCGGCAGCACGATGAGGCGTGGGGAAGACGGCCAGGATGTTCGCCGAGGGGCGGGATTGTCGCCGCCGAGTACACAATGATCGCGCCGGATGGGCGAGCTGCCCCTCGTGGCGCGATCCTTCGGAGGTCGAGCAGAGT
> PA0874, 955723-955990, PA0875
TACTATTTACCTGAGTAGTTTCTGAGTGGGTACGATCTGCCGTCGGAAGACAGGCGGACAGGTCACCGGGGCAACTCGATAAACAAGGCTGGGTAAGTAAGTCTGCAATCAAGTTGCGGAGTCGAAGTTCAACGGGAGTTAACTTCGGCTGTTGGGTTTATTGTAAGTTGGGATAGGCTGCGACATATAGACTCAGTCAAGACAAGAACCTTGTACGGATCGGTAACAATATCCCTGTGGCCTTCTGCGCCGCGGCTTTGCGACCGGC
> PA0875, 958187-958405, PA0876
TGCTGCGAATCCTGAACGACGGCGAGGGGAGGCCGAAACGGCTGGGAATTCTAGGAGCGCCCGCGCTTGCGGATAAGAGCTCGGATAGGTGAAAAATTTTTGTCACAAAAGGCAATAATAGGTGGGTTGACTCGTGACAGAATCTGCGCCGCCTTGGGGTGTCCTCCGGGTTGCGTGGAAAAGAGACGCGCCATAAGCGTCAGAGCCTAGAGGGCCGTG
> PA0876, 959351-959483, PA0877
GCGGGAGTGGTGGGCGGCGCCCTTCGCGACGATCGCACCCCGGCTTGTCGGGAGTCGTAGGGCGGATAACCGCCTGGCGGTTGTCCGCCGATTCTCCGGAGCCCCGCGGATAACGCCAGGGGCGTTATCCGCC
> PA0877, 960381-960496, PA0878
GGGCACTCCATGGCGTTCGGCAAATCCGAACGCGCCATTGCGTAATTGCAAATTCTCAAAACGCTAGCATCCTATCATTCTCCTCCCATCACCCCCTAGGTCATGGGAAGCCACGC
> PA0878, 961325-961369, PA0879
AAGGGCCCCAGCGCCCATCCAACGACAAGAATCGAGGAGTCACCG
> PA0879, 962531-962544, PA0880
AGCGGGAGCCGCCC
> PA0880, 962926-962963, PA0881
GCCGCGTGCCTCGGGACAACTACAAGAGAGCGTTGGTC
> PA0881, 964317-964371, PA0882
TCAACCGAACCAGCCGCACCTCGTCTTCGACGGACGAGGGCAGGGAGTCCGACCC
> PA0882, 965575-965584, PA0883
GGAGGCGGAC
> PA0883, 966413-966525, PA0884
ACGCGTTCGACAGACGCGAACGCGGGCTTGAGCAATGGCGAATTCTCCGAACGCGCCGGCTGCGTCAGGCTCGTCGATACCTCGAAAGCACAACAACAATCTGAGGTCACGAA
> PA0884, 967522-967569, PA0885
CCCGTCCGGCCCCGCCCGGCCGGGCGGGGCATTGTGGAGAACGCTGCG
> PA0886, 969489-969669, PA0887
GGTCGCGGCGGCGGGGCGCGGGACGCGCTCCGCCGCTGGCGCAAGGCTACGATCGGCGCGGCTTATAGCTACTATCGGCGCTGTCGCGCAGTGGTAAGACCATGGTCGTATGGTTCGTGGGGTGTGCGCTCGCTACAACTGGGCACAACAAAAACAACACTCACGTACCGAGGTTAAAGCC
> PA0887, 971626-971857, PA0887.1
CTTCCGCCTGATCCGAAACGACCCCGCGCGGTGCGAGCCGCGCGGGGTCTTTCATTTGGCGCGGGCCGAGGAGGAGGGCGTTTCGAATGGGCTCGCGCCGGGAATGGGGCGGCGGTAACACTTCGGTGATGCGCGCCTGCGCATAATTGGGGCGAGAGGAAACGCCACGCACAGCCAAGGTGCGACACGGGGTAGCAGTCGAGGCGAGTCGTAGCGGGCAAGCCATTGAAGG
> PA0887.1, 971973-972165, PA0888
TTTATAATTAGTTGTCGCATTGAAGAAATAACCACTTTCGGCCTGTCGCTAGAATGCCGCTCACCCCAGCTGGCGCCCTGTCCACGAGAAGGCGCCATGCGCAAGAGCCGGTGATCACGCATATCCGTCGGCAGCCTGGGCAAGGTTCTATTTCTCCTGCCAATCGATGCCATCCCCTTCGAAGGAGTTCCAG
> PA0888, 972946-973063, PA0889
CGCTATCCGTCAGAGGTGGCACAAACGTCCGCGACGCCTCGCGCTGTTTGTGCCACTTTTTTATTGACTGGACGCCACTGCTTTAGCGCTGCATTAGCTGCATAGAGGTACCGTTTTG
> PA0889, 973754-973769, PA0890
GTCAAGGGGCCCTATC
> PA0890, 974469-974481, PA0891
TCCGGAGGACCGC
> PA0891, 975595-975612, PA0892
TTAGCCGAGAACACACAC
> PA0892, 976378-976409, PA0893
CATTCATCGCAGAGGCCGGCTAAGCTGCTCCC
> PA0893, 977400-977419, PA0894
TCGCCAACGGCGCGGCGGTT
> PA0894, 977744-977909, PA0895
CGCGCGTTTACACTGCGCCTTCCCGATGCTTTCTGTCGCATTTCCGAAAGCCGCGGAAATTCCCGGGTTGGCGCTATAACAAGTTGTCGCATGGCGGCAATGCCGGCCCGGTCCCAATCCCTACAATCCTTTCATCGATAGCCGCCTTCAGGCAGGAGAAACACCG
> PA0895, 979131-979328, PA0896
GCGAACCCACGGGGCCCCGGCGCAGGCCGGGGCACCCGATGCGACATCCCGGAGCGGCCCGCGCCGGAGCCGGGAACCGTGCCGCCGTGCGTGGCGCGGGATCTTCCCTGCTGGACGTTCGAAACCGTGGCACAGGAAGGTGCCGCGGTCCCGCGCATGGATGCGGCAATCATCGTTGTCTGAGAAAGGAGTGACGCC
> PA0896, 980346-980356, PA0897
AGGAGCCAGTC
> PA0897, 981380-981421, PA0898
AAGCCTGATGGAGGCGTCCCGGCGAGGGCGCCCGAGGAGTCG
> PA0899, 984232-984244, PA0900
GAGCCTCGCCACC
> PA0900, 984536-984548, PA0901
CTGAGGACATCCC
> PA0901, 985548-985691, PA0902
GGCGTATCGGCCTTCCCTCTCGATCATGACGGAGCGCTTCGGCGCTCCGTTTCCGTTGCGGCCGGGAAGATTTCCCGACTTCCCTTGTGGCTGTCGGTAGAGCGCCGTAGGATCGGGCTTTTCCGCCGAACCGAGGAGCCCTCC
> PA0902, 986697-986817, PA0903
GCGAAAAGGTCGGCAATAGGCAATAACTATCGCGCAAATACACTACAACCTTGCCCAAGGGCCGATATAATGCGGCCCTTTGCCGGCGATTCGTGGCCGCCAATTTTCCGTGGAAGAACCT
> PA0903, 989443-989589, PA0904
TGCCATGCCGGCCCCGCGCCAGAGCGACGCGGGGCCGGGCGGCCAGCGCCCCTTGATGCCCGGCCGGCGGTGCGCCCCGCCAGTCCGGGTAGCGAAAGAATGTGGCAGGTTCAAAAGGGCGCCCTTCACGGAATCAGGCGGTTTGAA
> PA0904, 990829-991012, PA0905
CGCTGACAGGCGAAAGGCGCGGCAACCCCGCGCCTTTTGTCGTTTTTGACCGTTTGGCAGGAACTTTCATTCCGGCGGGACTGGTCAATACTGGGTGAAGGATCGCGCTCTTGATTTCTGCGGATCCGCCGCCATTTCTTTTTTGCAGACTGTTGTCCTGAAATATTCGCGTGAGGAGAAAGGA
> PA0905, 991199-991259, PA0905.1
TTTTTATCTAATTTTCCCTTTGCAAACGGGGTAAAGATGGGTATCATGCGCCCCGTGTTGC
> PA0905.1, 991351-991467, PA0905.2
TTCAAGTGTTAGAGGTTGATTCAGGCGGCGAAAGCCATCTTGGTAACTAAGTTACTGATTTGATTGAAAAAATCGCTTGACGGATAAAATCCACAATCTATAATGCGCCCCCACGAC
> PA0905.2, 991545-991655, PA0905.3
TATTTCGAAGGGTTCCTCTCGTCAGGGGCTCGGCGAGCGAAGGATCGACAGTTGCGGTCTTTCACGGTAAAACAAGCGTTACCGGCAGGTGGCCGGAAAAAGCACCGACAC
> PA0905.3, 991733-991829, PA0906
TACCGAAAGGGCCTGCAGCAATGCAGGCCCTTTTTCTTTGCCCGGGATTTTTCTTCCGCCGGAACGCGGCCCCGTCGTCAGGCGGGGCGGGAAGGGG
> PA0906, 992544-992713, PA0907
AGGTGGAAAGACTAAGGGTGTGCCTGTGGCATTGCAAGCGTCCGTATATGGGTATTACCATAATTTCAGCGCTTTCCTACTCGCGTCGGGTAGGACGGCGGCCCAACACAGCCACTGCGGGTGGCTAATGCGAGCGGCCAGCCAGGTGGGCCGGCCAAGGAGGGAATACC
> PA0907, 993245-993408, PA0908
AAAAATTTCTGCATGAAAACGGGTTTTCCCATATTGACGCTATGGGACGATAAAGGTATAAATTCTCCACGATTGAAATTCCTCTGGCCGAAGCCCGCCGATGCGGGCTTCGGCCGTTCCGGGCCCGCCTTTTCGGCGGGCCTTTGCATTTCCGGGAGTCATCC
> PA0909, 994052-994142, PA0910
ACGAACGTACTTCGCTCCGGCCTGGCCGGCGGTTGTATCCGCCGCGTCGGTGCCTGTCCGTCATCCATCCATCCTGAAAAAGGAGTTCGCC
> PA0910, 994647-994698, PA0911
AGGTCGTTGCGATGCATCGTAGCGATGCCATCCATACATAGAGGAGAGATCC
> PA0911, 995152-995171, PA0912
GGGCGATGCCGGTCCTGCTT
> PA0912, 995712-996037, PA0913
GGGCGGCACTCCGGGTCGGATAAGGGTGAGTGCAGGCTAACGCGTTGCCTTTTTCCGCGGGGCCGAGTGTCCTGAGTGAAATTTCCGGCGTCGCAGTCAGGCGTCGAGTGACGATGAACTTTGTGCCGCAAGCGCTTGTTCTTGCCGCCATTTTGTAACGCGCAAAACGCAAGCGGAGTGTTATCATTATCCGTATCTGCCCCGAGAGGGCCCTTGGAACACCCCCATGGACTTACCCAGTAGAAACTCGAACAGTTTCCCGTTTGACCAATCACGTTTCTGATTGACCCCTTTGGCGTGCTCCGCTACTGGGGGTGGAGCGCGCT
> PA0913, 997487-997535, PA0914
CCGGAGCGCCACGCGAGAAGCCGCCCACGGGCGGCTTTTTTCATGGCGG
> PA0915, 998383-998443, PA0916
CGTGCTCTCCGGAACGGTTGGCGATGAAAAAGCCCCGCGGGGCGGGGCTCTTCAGGGGGGC
> PA0916, 999767-1000012, PA0917
GGCTAACCTCGGTAGGCGGGCGCGCTTGCTGGCGCCTCTGATCAAAAAGTGCGCAATTCTAGCGGCAGCGCCGCGGCTTTTCCAGTCTCCCGTGCAGCTCTTTTCCGGCCCTGGAAAAACTCACCGCGGGCGCTCGGCAATCGGCTCCCCGGCCTTCTATAGTCATAGCAGTCCGTGGCCTCGGCGCTTGCATCGCGGACGGCATGGGCGCAGCATTTGCCGAATTTTTCCGGGGGAAAGCGTTTC
> PA0917, 1001918-1001971, PA0918
TCCGCTCCGCTGCAAAAAAGCGCGCCCGATTGGGCGCGTTTTTTTGCGCGTTTC
> PA0918, 1002521-1002680, PA0919
CACGGTTCCTTCTCTTCGGCTCTCGGGAGCCCGCTCTGCGGCGGGTCGGCCGGTATTCTCGGCGGCTCCGCTGAAGCCAGCCTGAATGCCCCCGGCAGGCTCAGTCTAGCTGGCGCCGGCCGGGGACAAGAAGGGCGGAGCGGGGAGAGCTTGATCGCGA
> PA0920, 1006612-1006859, PA0921
CAGCCACCTCATGGGAATTTGCGCGACAGAGTATGGCCTCTCGGGCGAGTTCCCAAGTGGTCGCAGCAGATTTTTTCTGTGCGGGGCGGCGTCCTGTCACAGGGAGAAGACCGCCGGGTTTTGCAGGAGTTGCGTCGGCGAAGTGGCCGAAGGCCATTTGCTGGTATTCGTTCAGCGATGGTTCAGCTTGCCGTGGGCATAGTGGCGGCTTGCACTGTCCGACCATTTCCGAGGGGGGAAGGGTGACG
> PA0921, 1007220-1007233, PA0922
CGCAGGCATTGCGC
> PA0922, 1007549-1007726, PA0922.1
CTGTCTGTCCTTTCCGTATCCGTTACCGAGCATTCATCGAAGGCTGAGCTGGCTGTACGAATATACAGTTAAATGTGCGATGATGCGAGCGAACGGAGGGCGAGGCGATGCAGTGGAACAGGAGGGGCGGAATGCAAAAAGCCCCGGCGCTATCGCTAGTGCCGGGGCTTTTCGAATG
> PA0922.1, 1007804-1007949, PA0923
TCTGTGTGGGCGCATTCTACGGACTCTCGTCGGGCTGTCAATCGATTTTTCGAAAAAAGTGTTTTTTCTTCAAATGCTTAGCGCTTGCCCAATGTTAGAATTCAGCGCTCCGGGGCAGGCCCGGCGGGGCTTGTAGCGAGATTCCG
> PA0923, 1009000-1009005, PA0924
TGCTCC
> PA0924, 1010935-1011046, PA0925
CAAGCGTCTCCGGGCGAGGATGCGGAAGCCTAGGGACGTGGTGGTCAAGCGGGAATGAAATGGATGTCAAAAAAATGTAAACGGGCGGCGCCGGGTAGCGCCGCTTCAGGCT
> PA0925, 1011455-1011521, PA0926
GGCGTTTCCTTTGCGCATTTCGTACGGGCGATAGTTCACAGACCGTCGGTCGGACGGGGCGTTCGCC
> PA0926, 1011948-1011982, PA0927
GGAGCCTCCAATCAGCCGCGCATGCTACCACGCCA
> PA0927, 1012973-1012974, PA0928
GG
> PA0928, 1015753-1015937, PA0929
ACGTCTCTCCGTCGAGCCAGATCGGGATGGCCGACGCTCCCCGGCCATACGTTTACCCCGCGCAGTTTAGCGGGTCGCGGAAGGGGAATCTGCACCGATGTGCGCAGCCCGGCGGATTCGGCTTGCGACGAAGCGGAAAGATCGTGAATACTGGCACGATTGCTAATCAATCTTATTTGGCTGCC
> PA0930, 1017995-1018229, PA0931
CGAGGCGCAGGTGCCTTTACATTTGGCCTGGATGTAAATGATCTTTACTCTCTTTTGTTAATGATTATCATCCGTGCCGATCTCCTCGGCCGGCCTTGTTCCGGGTCTGCGCCCTGTCCTACCCGTGCCGAGACGTCACCCGCGCAACGCCGGCGACCCAGGCTTCAGAAAAAACGTCAACGTATCCCTCGTGGCTCGCCTGCTACCCGTTTTCCCTCGACAGGAGTAGTCACGC
> PA0931, 1020459-1020707, PA0932
TCGCCGCGGCCAACGCGCTTTCACCGGCAGGCGCAACGCCTGTCGGACCTTTCTTTGGCGTTGGTCAGGCATCGGCTGTCCAACGCCAGGTTTTCTCTTCGGACGCCTCTGGTCATCGCATCGCATGCCGTTTCGGGCGGTCTTTCGGCTGAATCGGCATGCATGACCGGATATTGCGGTGCTAGGGTCCGGCCCCAGTTTCCCGGTATCATGCTCAGCCTTTACCGTCAGTGCCGAACGAGTGCCTCC
> PA0932, 1021608-1021615, PA0933
GCATGTCC
> PA0933, 1022969-1023052, PA0934
GATGCCTGCGTAATCCGACCAGCCCGTTCGAAGGCTGGCGCAGTCATCGGTGGGCTACGCGCACCGTGGTAAAGGGTAGGCAAG
> PA0934, 1025297-1025400, PA0935
GGCGAGGCGGAAACAGGCCACGGGCGCTCGCAGGCTGCCCGTGGCCTTTTCGTTTCCGGAAAGGGCAGAATGCCCGGACCGTTCACTGAAGACCCGAGATACCC
> PA0935, 1026232-1026273, PA0936
TGGGAAAATTACCGTGGCAGCCGGGCTGCCACGGCATCTGAA
> PA0936, 1027213-1027444, PA0937
GCCTTGCTTTCCATGCCTTCGATATCAGGGGCCGGGAGGAGTGCCTGCGGGTGCTCGGGACGGTAGGGAGGGGTCTCCAGGGCATGCGTGGCAGTTTGCGAGCCGCCGAGACTTGCGTTGAGGCGGCTGAGGCTGGAGGATTATACCCCCTGCGAGGGCCGGCTGAACCCCAGTCGGCTGGAAGATTATGCCGCACCCCACCGGGCGTGCCACGCGAGCGAGTCGTTGACGA
> PA0937, 1027985-1028171, PA0938
GGCCCGCATCCGGAGTGTCGCTTGACCGGTACGGATGCCGGTCAACTACCAATTCTGGAATGCGAAGCAGTTCTAAAATAACTACCGATGATTTCGTTTCGATAGCATAATGCCTTTCCTCAGAAATATCCCACGGTTGCCTTTGCGTGCATCTGTGGGCTAGCCGCCTATCGAAAAGGACGTTGGT
> PA0938, 1029501-1029824, PA0939
GATCAAAGGTGCGCCCCCGAAGTACGCGGGGGCGCATGGTTCAGGCCGATTCACCTATCTGCCGCAGTTCTTCTTCTTTCTCCAGCTTGATCCGATAGGCGTGGGCGTCATCCTCGTTATGGAAGACGCCAACCAGCAGTCCCTGCTGATGCACGTCCCAGCAGCGGCGGCCAAGCGCACGCAGCTCGCGGGATTTGTGGTCATCGTCACGCTCGGTCACTGTCACACTCATCTTTCTGCTCCAGGGTTGATCTGCATCAAGGCAAATCCAGCCTATTTCAATAGCAGGCTAATCAAATAGCCCTGGAATTGAGAAAAACCTTT
> PA0939, 1030152-1030156, PA0940
TGGCC
> PA0940, 1030412-1030422, PA0941
GGCCGTTCTCC
> PA0941, 1030657-1030771, PA0942
GCTGATTCTCCTGTGGGAAGTTAGTATCGATACGATACGTTTTCAGCCTAAACAAGGCGCGACCTCTTTGTCAAACATGTTTTTAGTCGATACTATATTGGCAAGGAGGTATCCC
> PA0942, 1031333-1031385, PA0943
TCCGCGGGCAATAAAAAACCGGGCAATGGCCCGGCTTTTCGTGGGAGGGGGGA
> PA0945, 1033825-1034037, PA0946
AAATCCAGGCCTATAGGGGTAATTCGGAGATCGGCCGGCCGCCCAGGCGTGCAACGCTGTTTGCCGGTTTTGAAGGCGCGCGATTTTATCAGGCTTGCCACGCAGCGGCCATCTCGGTTGCCGCTGGACGGACTGCTGTTTAAGGTATAGGTCCACTTGCGCGGCCTTCACAGCTCGTCGCCGCCGTTCCCATCCGTTCGTCGAGAGCCCTCC
> PA0946, 1035076-1035276, PA0947
GTCGGCGCGCCGATCCGCTTCTATGCAACGGAGCGGGCCGGCGCGCGACCGGCCGATGCTCTGGGCAAGGAGCCTCGGCTATCGGCAAACCTTTGATTTTGCTTGCCTAGTTGCTCATTGTGCGGCCTTGCCGAGGCGTATAAACTTTGCAGCCTTTACGGTGACTCCTGCGGCGTTTTCGGATTGTCCGCCCAGCCTGGC
> PA0947, 1035982-1036157, PA0948
GCGTCGACAGTCCGTCGGCGAACTCCCGCATGGCCGTGCCGCAGTCCTTGGGTTTCGCTTGCGGCAGGAAGTGACCGCCTTCTATCCGTCTCTCCATCCATGCGCCGGCAATACTGGAGCGCTGTCCGCAGGCTTCCCGGCGGTCGGCAGGGCAGGAGGGGGCTCCTGCCTTACCA
> PA0950, 1037526-1037649, PA0951
GTCAGGGGTCGCATGGCCGGTGAAGTGACGGCTATTCTAACCGCCTCGTCGACCAGGACTGAACCCGTCGGCGCGAAGTACCGCCCCGAGAGGCGAAGAACCGGCGCGACTTCAAGGAGAGGGC
> PA0951, 1038886-1039239, PA0952
AGTGTCAGTTTGCGGCGAACGATGTGCATGAGGCGCTGCATGCTGCCGGAGGAACCCCAGCAAGCGCAGGGAAAGCGCTGTTGGCACGCTTCTGGCAAACCCTCGTGTGACAGTCGTTTCACTCCGTAGTTCCGCCGAGGTTCCCGTTCATGCTCCCAATGTCGAACAAGGTCGTCCATTTGCATCACAAGGATGAGCAGGCAGCGCTTGAGCGTTTGAACCGGATTACCGGGCTGCAGTTCAGCAGTTGGCCGGAGTCGCTGGTGCCGGCGCGCAGCGTCAGCGAACCGTCGCCTGAGAAAGCGCGGGACGAACCCCTGCTCGATCAGGTGCGCCAGGGCTGAGCGATCCGGC
> PA0952, 1039624-1039967, PA0953
AAGCAGCAGTGTGTCCGTTTAAAAGGGCTTCGGACTCGTCGCTCTCGACTTCTCCCCAAGTCGATCCTGCCGATGCCTGGGCATACGGCCGGTTGAGTCGTCGTGTCGTGTGTGGCACGCGGATTATAGGGGTGGTCCTTTGCGTCAAACTGTGCGGTTCGACGGCGATCGTCGTGACTCTTCTCGCACTTTGTGCCTTGTAGGAAGTATCGGGGCTTCTTCTTCCCATATTCGTCTCCACTCGGTTTTGCAGAGGTGGATGGCTTCCAGTAAGGTCTCGCCATAGTGCCGCGCCGGGTTGCCCTGGTCCGGCCGAAGTTTTCCTGACTCGAGAGGTTCCTGAC
> PA0954, 1040708-1040723, PA0955
CGAGGCGAGTTCGCCG
> PA0955, 1041681-1041688, PA0956
CGTTACGC
> PA0956, 1043405-1043511, PA0957
CTTTGGCCGTTATGTCGGTTGTATCGGGAGGAATGGCTGGGCATTGTACGGTGCCGGTCTGGCTGCGTACAGGGCGCCGGCCATCGATGATGAGGAGTCAGCAGGCA
> PA0957, 1043920-1043982, PA0958
GCGCGTTGCCGCCAAGAAGAAAAAACCCGGCGATGCCGGGTTTTTTCGTTGCCTGTCGGTCGA
> PA0958, 1045315-1045831, PA0959
TGTGATTGCTCCTTTGGTTTTGAAATTATCTCTGCCATCACAGTGCCGCAGTGACGGCTAGTTCTTCTTGTCGGCGCTAACTTATAGCACGCAGTGTTTCTTGGCGATAGTTGAGGTTCCGAAGCGACGGATTCTTTACCGTGCTGTCGCAAAATTGCATGACGCATGTCGCATCTGCGTAGGTGCGCAGTTGAAAAAATGACGTATGTCGCGGGGTTGGTCACTCTTGTTGAGGTCGCTTCTCAAGTCGCTTTTCCCGATTGGCGGGGCCTTGTAATAAAAATGTCATGTTCCGTACGGCCCCTCTTACTGTGATGAAAGAGGTATAAGCAAACTCCGTGCACAAATTGGAAAATGGCTTCGCCTATGTATTCCAGTTGGTCTCTTCGAGAGCGAGGCTATTCTGTTTGAAAGCAAACGAATTATGCTTTGAAACCTGATTGTAATCCGTCTGCTTCAAGGGTTGGTTGCCATCGAGTTGTCTGTGGCGAATGCGTTTGTATCCACGGCATGTCTT
> PA0960, 1046672-1046719, PA0961
ATGCACAAAAAACCCGCCGTTCGGCGGGTTTTCTGTTTTTCGCGGCGG
> PA0961, 1046912-1047548, PA0962
GGTACCGGTCTCCCGGTTGCCGCTGTCCTGGCTGCCGCCGAGGGCTGCCGGGGCGCTGGCGCTGCGCGAGACCGGCTTGCCGGGTTTCAGGCTGCCCGCCAGTTGCAGGGCCGTGGCCAGCACCAGGCTTAGCAGGGGCAGGACGATCGCCGGCTGGTCGGCGATGGTCGGCAGCGGCGCCAGCAGGATCAGTGCCTGCAGGACGACGCCCAGGACCAGCAGGGCGGCTGCGCCGGCCTGCAGCGGGCGGGTTGGATGTGACGATTGCAGTACGGGAGCGAAGAGCAGGTTGATCAGGCCCAGAATGGCCAGGTAGATGGCATCGGGATGTTGCAGGAAGGGTGTGGCTTCGGTTCTTAGGCTGGGAATGAAGGACAGCAATAGGGCGGCGACGCCCGTGACCAGAAGGACGATTTTCAACATGTCAATGAGTTCACCTTGATGGGGTAACGATCAAGTAGCCGGACAGCGCTTCGGTGCATGAAACGAAAGGTGCGGAAGGAAGGCCGGCCTATGCGCGTGACGCACGGCGGCTATTTAACAGGAAAGCAGGAGGCTACTCAAATCAAGCGGTTGGCGCCGGAGGGGGAGGGCGGGACCCTGAGGCGGGCCCCGCTTTCTATCGAGCGATCGACGA
> PA0962, 1048020-1048458, PA0963
GGCGTTCTCCTTTCAGTCGGCCTTGTGAATGGGGCACTCCGAAACAGTTGGAGTGAGGCTAACACAGGGTTTTTCCCAGCGCTCTTGGTCTATGTCAAAGGCGGCGATAGGGAGAATCTATTCCGACTGCCCGGTCAAGCGAATGGTTCGCAGGGGGAGGCGAAATGCTTCCGTTCAACGGCCTGGCTTCCCGCGTGACAGGCCGGCGGGGCTGGCTGCAAGCCATGGATTTTTCAGGCTATAATCCCCGCCTTCAATGCGAAGTGGGCCCGGATGCGGGTGCTTCGCCGTTGCCGTTCACCGGGCAGCGCGGGAGATGTCCTTCCGGGGGCGTACCGATGGTTCCGGTGCTCGGTCAGGGCCGGCGAGAGCCCGGCAATGGTCGCCAGGCAGCCGGCGGCTCCACAGAATCCAAGACTTACGAGAAGCGAACCACACC
> PA0963, 1050235-1050300, PA0964
TTCGAATCAACCCGCGGAGGCGCCGCTTGCGGCGCCTCCTGCCGAGAGAGCAATACGGAGTGAGTT
> PA0964, 1051048-1051131, PA0965
GCCGATCGGAGCGATAACGCGAAGCCGGAAGTGGGGTACGCTTGATGCGTTCGAACCCCGCTTCCGGCTTTTAGTATCCAGCTT
> PA0965, 1051657-1051672, PA0966
ATAAGGAAAGCTCTTC
> PA0966, 1052279-1052288, PA0967
GTGGCGCCCG
> PA0967, 1053348-1053399, PA0968
TTGCATTTGTGGGCGATTGCCGATTGGCAAAGCCGGGACTTGGTTCTAGAGT
> PA0969, 1054544-1054565, PA0970
GACGACTGAGAGGTAAGCCGAT
> PA0970, 1055007-1055008, PA0971
TC
> PA0972, 1057348-1057399, PA0973
CGGTCGCCAACGGTTACAAACTTATACACTGGGGTTCATTAGGAGTTACATG
> PA0973, 1057907-1057915, PA0974
GAAGTCGTT
> PA0974, 1058741-1058811, PA0975
TCCCGTTCCCGATGAACAAACCCGCGCCTGTCGCGGGTTTTTTCGTTAGAATCGGCGCCCCGTGAAGCTGC
> PA0975, 1059607-1059621, PA0976
GACGAGGAATTCATC
> PA0976, 1060297-1060355, PA0976.1
AAAAAATTCACGAGGGGTGTTGTTTTTACGTTAGAAATCAGTATTATACGCCTCGCGTT
> PA0976.1, 1060432-1060509, PA0977
TTTTCTGAGGGGCGAGTTGCGTAGGTCTAGGAAGGGGGTGTTGCACCGTTCTAGCCTTGCAGCCGTCTGGGCCGAACA
> PA0977, 1060834-1061206, PA0978
CCGCCTGATCCGCCTGATCCGCTTGTTGCAGCGGGAGCCGCGGATGCCGAGGCGGCACGGTTCGATAAGTGTTGAGCCATCAGAGTGAACAGCACGCTTTGCTCGAAGGTGTCAGGTGGCTGTGGTAGCGCTTCTGCTTCCCACGCGGTTGGACCTCCCTGAATGCCTTTCCCTGGTGTGTGCTCTCTTGGTTCAGCAAGCTCTGTCCAGGCCTCCGCTGGCGGTACTTCACCCACTCGAGCGAGAGGTTGCCCGCATGGCTTCGGTTTGGCAGAGGCCTGCGGGGAGCCGCTGTAATCCACCTTCCTGACGTTCTCCAGCGCGCCTTGGGCCAGGCTTCTAGCATGTAGCACGGCACGCATGTCTGTAGTGG
> PA0978, 1062035-1062060, PA0979
CGATTCCTGCTCACTCAACTGGTCTA
> PA0979, 1062370-1062600, PA0980
CAGACACCTCTTTCACGGCGAGGATTCTCGCCTAAATCGGTGTCCGGGATCAGTAGACCACTACACTGCCGAAACAGTTATTTTTGTTGCTAAGAGGCAGGAAGGCTGCGCTGAGATTCCTACTAGTGAATTAGATAGTTGTTGTCTTCTGAAACAGAACTGAAGCGAAATTGGGGGTAGGGTTTTTCTAGGTGAAGGGTAACTATTTAGAATTACAAAGGTGTGACGCAA
> PA0980, 1062886-1062920, PA0981
ATGAATAATTTTAGCCTGGAGAGGTCTTTTTGAAA
> PA0981, 1063545-1064554, PA0982
GGATGCGCCTTAGTAGGCTTATATTTCAAGGTGTTCAGCTTGTGAATGTGCTGCAGGGCACTCTATAGAGTGCCCTGCATAGGCTGGAAGTCGTTTGGCTGAGGGCTAGTCTTTCGAGTTCGATATGGCACGTTGATGAAGGCTGGTAAAAAGTCCTGTCTGTGTGGGTGGCAGGCGAGTGGCGCGTTCAGACGCTAATGTGGAGTTCAAGGTAGGGTTCCGACGCCGAGGATCCTGTTTGGGTGGAGTCATTTGCTGAGCCATGCAGTTGTAAGACAGGCTACGTGCTCCATTGACTTGGACCTCGATACACGAAGATTCAGATTGTTCATCCGAGTGTGACTCTGCGGGCGGGGAGGCAACAGCCTGCTGTGCCAAACCAACTATAGGCAACAAGAATATAATTCGAAGAATTTTAATAAACATACCAATCTCCTTAAACCTGAGGGTTGGATGAGATTCAATAGTAACCTCAAGTTATGAGGAAAGATGAACCGCCTATCGTTTTGTAGTCTTGGTTAGGTCAGGCACGCGCTAGTGAGTAGTACCAAGAGTAAGCCGATAGCCAGGGGCGTGGTGGCCCATTTGGGGAAGCGATGAAGAGGTGCGGGCTTGTACCGGTTCGAGGAAGGAATAGACAGCAGACAGGATCGCTTGCGATGGGGCAGCAGGAAACCATCAGCCCGTCCGTATCCAGAACTGCTGCTTGCAGCGTTAGGGGTGACTCCCTCATGTCCTAGAGGGAATAATCCCTGTATGGGAGTGGCTAACTGATATTAAGGAGTGGTCGAAGTCATGGAACGCTTGCTCGAGAGCATTTACATCAATGCCCGGCCGGCTATGGAGTTGAGGCTTAGCCTCACCAGCTCCGGCCGCAAGAGAATTGTAAAGGTTGTGGATGGGGAGGAGGTCGAGGTTCTGTCAGGTGAAGTGCAGGGCATCCTGGAGGCCCAAAAGAGGGATGTTGGAATCCTCGCCGATTTCTTAGCCAAGAGTCTCTTGGCGCGACG
> PA0982, 1065104-1065137, PA0983
TCCCGGCCTACGCTTTGAGCATAGGAGGAAGTCC
> PA0983, 1065426-1065969, PA0984
CGCTCGGGTTCATGCTCGACGGGATGGTTACGTCGATGATCTGGGCCATCAGGTCGCGTTGACCGGCATCAGGCTGGGTGCTGACCAGGGTGTAGCGCCCGTAGCGCACTACGGGCTCTTTCTCCGGCTGCACACCGTTTGGATACAGGTCCGGAGAGAGCAGGTCTGGATTGCGGCTGCTGTCAAAGGCTGGCCTAGCCGGCTCGGCCTTGTGGGTCGTGCAGCTGGCGAGCAGTAGGCACAGCGTGAGAGTGGTCAACTGCCTGGTCATTGAAACCCCCTTTGATGATGGGGCACACAATGGCAGGCCAGTCGCCATGCCTCAGCAGGAAATACTCGGCAACAGGGGAGGGGATTTCTCGATGACTAGGCAGAGGGTGAGCGAGGCAGGCGTAAGGGAAACGGATTAGGAGCGATGAAGGTTTTTCATGTTACGCCTACTAAAGGGAGCTAGGTGGGAATCGTTGTTAGAAATGGATAAGATAGAAGTTCTAATCGTTTAGAACGCTTTGTTGAACTCAGGTCAGACAGAACGGGGTGCTAA
> PA0984, 1066297-1066320, PA0985
GGTTTAATGAGGCCTTGCTTGGTT
> PA0985, 1067818-1068192, PA0986
TTAGACTTCTCCATTGGTGAGTGTGGTACAGAAACAGTGCCGATTCAGTTCTAGAAATTGAACCCCATGGCTTCAATGTGCGGGCAATACACTAAGAAGGCACGTCAATGCGCTGTGATATAGTGGTAATAATCACGGTTGCTTAAACTCGATATTCAGGAGTGGGATTGGCTGAGCCCACGGGATATTCCCTAAGAGTCATGTATCTCTGATAACGAGTTCATGCGCGCAAGATTCACGCTGGGTATGTGATGCTCTCTGCAAAATTCAGCTACTTGATCCGCAACACAATTCAAGGCTGAAGATATGACCTGCTCCCCGATTTCAGTACCACGCCGAACTTAGTAGAGTCCGTTTTCCGAGCAGAAGACGGCA
> PA0986, 1068457-1068488, PA0987
GCCCGACAGCACGGCGGGAGGCGGTGCAGGAG
> PA0987, 1069332-1069768, PA0988
GCAGCGGTACTAAAACTGGGGGCAGGTCACGAATCCTACACGACCCACCATATTAGAAAGGAGTTTCTGTAGATCTCCGTAGAGCTCACAACTTTAGCTTCGGAGCTGCAGTATGTCTTGGCCAGGAAACTGGCCAGAATCGACCGAGTCGATATGAAAAGCCCGCCCGACAAGGCGGGCTTTTCTGTTTCCGCAGTCCGGATATCTCATCCCCAGCGCACCGCAACTCTTATCCTTATCGACATCGGGAAGAAGGCCGGTTTCGCGCTTCCGCCAGTCATATCGGTACTGGCAGCCGCTTTCCCGTTCGTTCTGGCGTGTTCCTGTCAGACCCCGCGCAGCCTGGTGAACTGGTGCACGGCTATCCGAGGATTTGTCAGCGGACCGGGACTCCCATAGAGTGAGGTTCCTTTCCTGGCGACCGGATGAGTGACCCG
> PA0988, 1070174-1070293, PA0989
AGACACATTCTGGCTATTCGTCGCGGCGCTGGCTACGGCCGGCAGGACGCTGCGAGCGGCATGCCGCTGACCTGCTCCGTGGCGCTCCGGAGGAGGGCGGCAAGCCGCCTTCCTTCATTT
> PA0989, 1070855-1071238, PA0990
GAGTTCGTCCTTGAGTGTCTTGTTCCCGACCGCGGAGGGTCATCCAAGGGACGAATCATAGGTGCAGCCCAAGGTGAGGGTCGACTAGCACGGATGAGCTATGGACGAAGCGGGGGAACTCGCTCGGAGTTCGCTCTATCGGCACGTTCGGGATGGTCGATGGCTGGCGCCTCGGGTGCGCTCCGCCACGCATTCGAACGAGAACGACGGGCCGGCTTTACTGCTCGGAAGGCACGCTGCGCCGCTGTTGGCGGCATCAAGCTGCCGGCGATGGGGGAGGGCGGCAGGCGCTCGTCGACTGGCCGGTCGATTTGCCGGGTACGCCTGCTGGACGTCGTTAGGGTCAGGCCGTCTGCCGCGCGATGACTCCATGAGGTCGGGGGG
> PA0990, 1071878-1072461, PA0991
CCTTCCTTCCGTTTTTTCGGCCTTCGCGTGGTCCGCGTCGTGCAAGCCGTCCAATGGATTTGCCATAGATAGAACCCTCGGCGCTCGATGATCTGTAGAGCTGGTTTTCAACCAGGTGTTCCCTGCGTCTTCCTCGTATGCCTGTGTGCGCCAATAGTGGCTTATGCCGCTGTTTCATCGCGACCTGCGCGTAACCCAGACTCGCCTGTCGCAGCGATGGCTCCTCCGCCAGGTTCGCTTCGAACCGTCAGGCGGTCGCAACCGATGACGCCTCTTCGCACAGACTTACCGTAGGAGTTTCCCTCCCCGAAACGAGCGGTCGGGCCGGCTGCGGTCGGCTGGCAAAGGTAGACTCCGTGCCGGCCATGAGCGTTTCCAGGGCCGATTGGGTCCGTTCGAGGAGACGCAACAAGCGATGCTCCCCTGTTTGGACGGCAGAGGCGGAGGCAATTCCCTTATGCTGCTTGCGGATAACTGGCCCGGACGGCATGTACGGCCTTGTCGTTCTACGGATGCCTGAAGTCCCGCAGGCGGGACAGCGCAACGCGCAGTGACCTTCCTTTAAGCATATCGATGGAGTCTGT
> PA0991, 1072840-1073284, PA0992
AGATCGGACCAGATAGAGGTTTCAGAAGCTGCTCAGGTTTCTCCACAACCTGAATCGCATCTATTCTCCAGCATGGATTTCTCGATCCCGTAAGCTCCGCGTCTGCTACTGGGGCAATGGGATAAGTGGGTACTTGCTGGGTTTTCTTTGATTTGCCTTGGCTTTTCATCCTTTCTATATAAGAGGCGCTATCGAAGCTGATGGCGCTTCTTTCGGATCGTTCATTGTCTTTGGCTGTTAGTGGCAGCGAGCTTGTGGTGTCGGAGGGTTTTTAACTACGAGGTTTTTGTCGCTTGTAGGAAACTTCATACAAGCACTGGGGAGATTTCACACGATTGCCTGGGAAGTGCTTCGTTGTCGTTCTATTCGGCTTTTCGGAGAATGTTGCTGGCTCTTATAGAGTTCAAAGATCGCAACACTTTCACTGTCAAAAGGAAGCTCAATC
> PA0992, 1073903-1073959, PA0993
GTTCTGCTACATGGGCGGGGTATGTATATACCCCGTTCCATAAGGTGCGAGTTCATC
> PA0993, 1074674-1074783, PA0994
AGCTCAGAAGAGCAGAGCAGAGCAGAGCAGAAGAGCAGAAGAACTGCTCTTAACTTCCCCTATGGATGGGTGTTTCCGGTTTGTCGGAAATTAGTCCAAGGAATATTCGC
> PA0994, 1077304-1077382, PA0995
AATGTCACCGCTGCAGTCGGGTCAAGTCAAAAGGCGAGGATTTTTCCGGTGAACACCGGGCGCGAGGGCAAGCGGCAGC
> PA0995, 1077905-1078461, PA0996
GTAGGTGTCCTCTTCGGCAGGCTCGCCCAGTGTACTACGCAATGGGATTTCAACAGGGAAGCCTGCAAATGGCAGGCGAGGCGGGGCGGAGCGCTATCGGCCCGATGGATGGCCGCCTGCTTCCAGGCATGCCGTCGCCCCCTTGGAGCCCAGGCCGAGCGCCTCGAACTGTGAGATTTGGGAGGCGATTTGCCGAGCAAAGTGGGTTGTCATTGGTTTGCCATCTCATGGGTTCGGACGAGGCCTCGAGCAAGGGTTGTAACGGTTTTTGTCTGGCCAATGGGCTCTTGCGTAAAAAGGCTGCCGCCCTTCTTGCTTGGTTGCCGTTCTCGGATCCCGCGCAGCCCGGTGGGTGTGCCAAATTTCTCGCGGTTTGGATCGCGCCGATTGCCGCGGCCTACGAAGCCCGTGGTTCTTCTCCCCGAAACTTTTTCGTTCGGACTCCGAATATCGCGCTTCGCCCAGCGCCGCTAGTTTCCCGTTCCTGACAAAGCAAGCGCTCTGGCTCAGGTATCTCCTGATCCGGATGCATATCGCTGAAGAGGGAACGTTCTGTC
> PA0998, 1081900-1081941, PA0999
GGCATCGCCATGTTGAACCACGGTGTCCGAGGAGGGCTGCAC
> PA1000, 1083855-1083971, PA1001
GACGGGACATCCATTGCGGCGATCGCCGCCGACGGCAGCGGTCGCAATTGGGGGAAAAGGGGGGTTACCGATGATGAACATGCCGTTGCGCGCTAGCGTCGCGCAGGCCAGTCGCCC
> PA1003, 1087096-1087842, PA1004
CCCTTATTCCTTTTATTGGGTGGCGCGTGCCGCTTCCCTTGATCGGGTCAGGTTGCCGCTACTGTGGAAGAAGCGTCGAGGACTCGATAGATAGCGCCCGAGTGTTTCAACTTGTCTTCTGGATGACGTTTTCATCGGGGAAACCTCCCGTCGGTCAGTGAAGCGCAAGGGCTGGCGTGCGAGGGTGGAATCGGCCGCCGGCTCGCTTTCTGCGCGGCGGGCGCACGGCACGGGGAGTCGTCGTTTTGGAGGTGAGGGATGACGGCTCTGTTTCAGGATATTTTTATAATTATGTGAAAGAAGAGCTTATTTCAACGAAATATGTTTCATATTGCTCGTAAATTCGACGAAAAGAAAATCCGGATATTTACCGGTTATTTAACGTTAATACCAAGGGCCTAATACCAAAGTATTAACGCTGGCATGCCGGCATGTCGTGTTCGGTCGTGGAGCGAGCCGAGCCAGGAACGGTTCTAAGAAACGAAAAAATTATGTCGCGTAGGTCTAACGACCGAAACCTATGTCTTTTGTTAGCGTAGCCACCGGCCAGGCCGGTACGGATGCCGGGATGGCCCTGGCGCGACCTATGCGGTTAGAATCCGCGGCCTTGCAGGCGGATCCCCGGGGTTTGCTCAAGGGGACACGGGTGCCGTGCCCGAAACCTGCAATCGTCAGTTCCCTGCGGTCCAGCCTGCCGCCGGGTATAAAATCGAGAGACGCGCTGTTGCGCCTTCAGGTGTAGCGACT
> PA1004, 1088902-1089009, PA1005
TCCTGGCGAGGGCGTCCCGCTGCGTAGGGCGAGTAAGCGCGGTGCGGTTGTTCGCCCAACCCCCTGTTTCGATGAGCTTCGCCGGGTGTTTTTCCTCGGATATGCCGC
> PA1005, 1090444-1090605, PA1006
GCAGGAGGCTCAGGTTGGCAAAGGCCTTACTTTAGCCGTTGGTTATCGGCACTGCCTAGGTATCTGCCCGAGACCCGAAGCTGTTGGACTTCGAGCGCCGTTTCAACTGGCCAGCGGCGGATAGGCTTGGGTATGCTTGTCGGCCCTTCGGGAGAGGCTGTC
> PA1006, 1090858-1090890, PA1007
CGGAGCCTTCGCCGTTCCGATTCAGGATTTCCG
> PA1007, 1091965-1092024, PA1008
CATCGGCCGCATGAAAAATGCAAAAGGCCGCGGATGCGGCCTTTTTTTTCGGGGCGGGGC
> PA1008, 1092499-1092509, PA1009
GGCTCGGTTCC
> PA1009, 1093068-1093250, PA1010
TCAACTTTCCTGGAATACGCTGGCGGCACGGGCCGTACCTAAAGCGGGAAGGGTAGCGAAAAGCGCCGCCGAGGGAAACGTCTGCCGCCTGTCAGCGGCTTCCGACGAGGTGGCGCTCGTCTTGTGCAAGGCCTGCCGCCGACAGTACCATTACCGCTTTAATTTCGCGGCAGGAGCGGTTGC
> PA1010, 1094130-1094146, PA1011
TCAAGGAGCTCCACGCA
> PA1012, 1096035-1096062, PA1013
GCCCTATTACCCGTAAGCGGAGCCCATC
> PA1013, 1096774-1096866, PA1013.1
CCTCCTAACGCGCGCAACCATCTGAAAGAACGCGAAAAAATCTTCAAGAAAGCTTCGCGTTCTTCGTACAAGCTGGTATCATGCGCGCCGCAC
> PA1013.1, 1096957-1097295, PA1014
TTACATATGAGCAAAGCCCCTGGAATGCCTGGCGTTCCGGGGGCTTTGTCTTTTCTGGCGAGCGTTCGGGCATCCCCTCTGCGGGGCGGGCGAAAAAGCCGTGCCATGGTTTCGGGTGCCGGCCAGGTCGTGCAGCTTTCCTAGGAATGCTGCGGGCCCTTCCTTCTTCTCTGGGTGGTCGTCCCGCTCTGCCTGGGTTTCGTGGGTGCGCTGAGCGCGCATTTCTCCACCGCTTCCGATTTTCTGTCCTTCGAGCGCCGGGTCGGGCGACCTGCCGGTTTCGATGGTCGGTGCGGTTCTTCTTAGTATAGTATCCCGGCGCTTGAAGGCGCCGCGGAT
> PA1014, 1098289-1098327, PA1015
CGGCTGGCCGGCTAATCTTTCAATGGGTTGAATGCCATT
> PA1015, 1099129-1099668, PA1016
TTTTCCTCTTTTCATTCAGTATTGTGATTGACATTCACGATAGTGAATATATTCTGGCCTTCCGGAACGTACAACCGGGGACGGAAGCAGTATCCGGTTCGGCGTCCAGCGCGATGCACTTTGCAGCAAAGGTCGACAAGAACAAAGGAGAAACCTCGTGGCAGATCTTCCCGATGGCAGTACTCCGGGACCTGAGGCGCAGTACCTTGCGTTTCTCGCCCAGGGCCGTTTCATGTTGCAGCGCAGCCGTTCCAGCGGTCGCCATGTGTTCTACCCGCGCCAGTTGGTGCCGGGTAGCGGCGAGACTGATCTCGAGTGGGTTCCCGCCAGCGGCCTGGGTACGCTCTACGCGATCACTGTCAATCGCTCCCGCGGCGGCAATCACAATGTCGCGCTGGTCGACCTGGACGAGGGCGTGCGCATGATGTCGCGGATCGACGGGCACGAGAGCCTGCCGATCGGCACCCGTGTGCAGGCGCGCATCGTCGAGCAGGACGGTGCCAATGTCGTGGTGTTCGTTCCCCACCAGGAGGGACGACC
> PA1016, 1100821-1100929, PA1017
ACCCCTGGCCGACAGGCCTTCCGGGCGCTGCCGTGGCGGCGTCCCGCGGGCGCGCTCGCCCGCGAGAAGGTTGTCGTGCCGGCCACAGACAAACGGATCAGGTGAACCC
> PA1018, 1103928-1104008, PA1019
AGCGAAGGGCGGCGGCGCGAGGGAACGACCGTCGGGCTGCCGTGAAGATCAACCGAAATCCTGCTTGCGAGAACAAGAATA
> PA1019, 1105365-1105887, PA1020
TCCTGCGGAAGGAGTGCACATCCATGAGTTCTTTTCCACGACAGCCAGCGGCGGAGCAGCGGCCCGCCAGCTTCCAGGAGTTCATCGGCCTCGAGCGCTGGACCGATGCCGACGGGGTGGCGCGGGTGCGCCTGGGGCATCGCCCGGAACTGATGAACTACCTGCAACAGTTCCACGGCGGGGTGTTGATGTCGGTACTGGACGCCGCCATGGCCCAGGCGATCCGTGCCTGCCTGCCGGACTGCTCGATGGTGACCATCGACATGGCTACCCACTTCATGGGGAGCGCCCGCGGCGAGCTTCGTGCGGTTGACAGGGTGGTGCGGCGGACCCGCACGATCTGCTTCTGCACGGCGGAAATCTGCAACGAGAACGGCGAGGTCATCGCCATGGCCTCGGGCAGCTTCAGGTACCGCGCGGCTAAGCCGTAGCGGAGTTCCGGCGGCGCGGCAGCGGAGCCATCCGTCGCGCGTCCGGACCACGGCCTGCGCGGTCGCTCCGCGCGGACAAGCCGGCGCCGCCC
> PA1022, 1108909-1108948, PA1023
GCGCAACCGAACGACATCCACGGGACGAAGAGGATTACCC
> PA1023, 1109867-1109881, PA1024
CCGAGGAGGCAATCC
> PA1024, 1110869-1110946, PA1025
TCCGCTCCGCCACGGCGGTCGCGGCAGGGAGTGGCCGCGGCGCCGTGTCTATCCACTGACGACGAAGAGACAACAACA
> PA1025, 1112198-1112573, PA1026
AGCGGACTTGAGTTTCCCGATGTTTCCGCGCCATTGACCCTGTAGTGGCTACAGCCTTTTCACTGGAAGCCGTCAGATCCAGACGAGAGGGTTGTGCCATGGGGTTCTTCGAACGGTTGTTGATGGGTGGGCGTCATCATGGACAGGGCGGTGGTCATCACGGCGGCGGTCATCACCGCGGTCAGGGCGGCTATCCGCCGGCGCCAGTCGCGGTGGGAATGGCCTGTCGCGCCTGCCGCACCGCGAATGCGGCGACGGCACGATTCTGCCAGGGCTGCGGCGGCGCCCTGGCGCCGCTGCGCTGTATCGCCTGCAGCGCCGATCTCGCGGCGGGCGCGAAGTTCTGCGGCGCCTGCGGTGCGCCGCAGCAGTAGCC
> PA1026, 1113051-1113128, PA1027
GTCGGGTAGGCGGGGGCTGGCCGGCGAAGGCGTGCATGGTACGGGAAAGACGGCGGATCGCGACAGCTCGGAGCCAGT
> PA1027, 1114719-1114773, PA1028
ACGGGGCGCGGCGGGCTCCCGCCGCATGGCAATTAGGCTGGCAGCGGAGTCGCGC
> PA1028, 1116061-1116212, PA1029
GCTCGACCGAATCAAGGTGTGTTTTCAGCAAAATAATGATAGTTTGTTGTAAACACACATGAGGAGGTCGTCATGAGCGCTCTCATCAAGGAACGTCCCAGCGCCGATGCCGTCCTGGCCAAGGCCGTCCTGGCCGCGCGCGAGCAATTGGG
> PA1029, 1116501-1116634, PA1030
TACCCGGCGCGCCTGTACGGGGGCCTACGCCTGTCACGGAAAAGGCTGGCAGCCAGAGGCGACAAGCCTGGCTGAATGGAGACTGCGGTGCCGCTACGCTGGCATCCGACACCACAGGAAGCGAGGGGCGGAAG
> PA1030, 1117391-1117531, PA1030.1
GTGGAGGGGGCTCGGTTGCCAGCGATCCGGGGGCACCGTCTGAAGGCCGCCACCTGCCTGTTGGGCAGGGCTGGCCTGCATGCCCCGAGGGAAAGAGCGGCTGAGGATTTCGAACGGCATTGCCCTGCAATGGGGCGGCAA
> PA1030.1, 1117610-1118157, PA1031
TTTTCATGTTTGAAACGTAACTTATTGAAAAATAACGATAAAAATAGTTGGTGAAAAAATCGTCAATCTGTCCCATAGCCCCACTCCATCGGGGGTTCGGCAGTTTTTTAGGGGCTTTTCCACTGGGTTATCCACAGGATCTGTGGATTTCCCAAGCGCTTGCTCGACAGCACATCGCACGCTCCAAGGCAAGCCCTGTAGCCGCGACAAAAATGCCGTGGAAGCAGAAATGTCCTGGCGGCGAAGGGCGCAGGGCGATGGCTTCCGTTACGGAAGTATCTGAGATGTCCTGCGCATGGGGTACGCACAGCTCGGAAGCGGAGTGCTCGTTCGGCGCGGCGCTATTCGCTCGACGGTCTTTTCCCAAGAACCTAGAATCCGCTGCACGCGCGCCTGCCAGGCGGGTGTTGCGTCGTTTTCCGCTGGAGTGCCCCATGCCCGTCGATCTACCGAACCTGTTGCTTGGCCTGCTGGCTGCCGCGATTCCCCTGGCCGGCCTGGCATGGCAGCTACAGAGAAGGGCCAGCCTGGCGGAGCGCGAGATAGCC
> PA1031, 1119520-1119673, PA1032
GATCAGTTCGATCCCGTGCCCGGGCTTTCGAGAAAACGGAGGCTTTCCGGGAGGGGGATAAAAGAAGGGCGTCCGGAAGGACGCCCTGAAGATGATCATGGAGTAAGTCGGCTGTTCAGAGCCACGGCGCGGAGGAAAGTTCCGCGCCGTCCGT
> PA1032, 1122218-1122339, PA1033
GGGGTGGGGGCTCCTGCGGGAGTGGTCGCGTCGAGAGGCGCTACGTTAGTGAGGAGCGCAGGGCTGCGCAAGCTCCGCCTGCGGTCGTCCGCGAGGACGTCCGCAGGCCGGCTCGGGACTCG
> PA1033, 1122982-1123147, PA1034
CGGTGCGTCTCCGGCTCGTCGATGGGCTACGAACGGAAGACTCTACGCCAGGAACGTAGGTTCGATGCAAACCGCTGTCGCGCATGACGCCCCGGCGGGGCTGGTGGCGCGCCAACGAAAAGGCCCGCTGCTCAGCGGGCCTTCGGATGCCGGCGCGTGCGAAGGG
> PA1034, 1123349-1123355, PA1035
GGTGGAC
> PA1035, 1123851-1124164, PA1036
GCTATTCCCCCCGAGACGCCCCAGTTTAACAAGCAGTGATTGTGCTGCAACTTATTGTTGTATAGAGGAAAGATGTTTCAGGTACAGGCCTGTGTCCATATGTTTCCCATAGCGCAGTCGGGGGAGCATGGAGAAGCGCGTACGCCCGTGCAAGTCTTCCCGTCGGCTGGCGTGACCGGCTCGGCTAACCTGAACGGACCCGCCGGCCGATTTGCCGGACCCAGTCACTCCACGCGTGGCTGTCGATGGGTACAATCGCTCGACGAAACGCCAGGGCCGCCATGCCGAGCGGCCCTTCACTCGGAGAGATGCCA
> PA1036, 1124726-1124844, PA1037
GGCGGGCAGCGGCCTGCGACAAGCCAGGGCGTGGGGCGGATAACCGCGTCGCGAGGCCGTGGCATCGGGGACAGGCGAGGGGTTGGAGGAACGCGTCGGCCAGGGGGCAGGCGCTTGCT
> PA1037, 1125466-1125547, PA1038
GGGGATGGAGCCCGGATGAAAAGGCTGCGCATTCTACCCGAGCGCTCGTCAACGCCCAAACCGCGCAGCCTGGCGCAGCATC
> PA1039, 1126339-1126340, PA1040
GG
> PA1040, 1126839-1126968, PA1041
GGGAAAACACTCTCCTGGGATTCGCCAAGACTAGCCTGAAGCGCCTGCATGGCCTAGTGCTGGCGCTTTTTTCGGCTGGGGTCTTTACTCCCTATTTGTCGGTTACAACCGATCCACGAGGAGAGTTCCA
> PA1041, 1127602-1127716, PA1042
CGCAGGCGGCGCGGAGCAGAACGGGGGCGTCGAAGCCCCCGTTTTCGTTCATGGCTGGCGCCGCGGCGGGCTGGCGAGTATGTTCCCCCGCACACGATGTCTTGGGGGGAGTTCC
> PA1043, 1128819-1128856, PA1044
GGAGAGGCCGGCAGCACGGCTTCCGGCGCATCGCCGGT
> PA1044, 1129322-1129450, PA1045
TCGGCGATCTCCGCTGGCGGTTGTGACGAAGCGCGTTATCATAGCCGCCCTGTCGAACCACTGAAAATTTATCCAGCTATGGCGCGCCGGCGGATTCGCCTTCCGCTGCGCGCCGGGCCCAGGAATTCC
> PA1045, 1131596-1131673, PA1046
CGCGCTGGCCTGCGCGGGAGGGCGCCAGCCTTCACGTCCGAGCCGCATCAGGAATTCCCGGCATTTGCCCAGGCCGGG
> PA1046, 1133948-1134023, PA1047
GCGCGCATTCACCGCCGCCCTCTTGCGGCGAACCCCTCTTATGTCAGGGTTCACAAGGCCGCCGAGGGCTGGAAGA
> PA1047, 1135203-1135407, PA1048
TCCGTTGGTTAACTTTTAACCGCTTGTCGGCTCGACGCTAAATTTCATTGCCAAATAATGGCTTAGCGACACAATCTAAAGCGTCGTATGAGATAGGGCGTTGCCGGGGCAGTGGATCGACTCCGGCATCGCTGCGATGTGACCGGCGGTTGAGCCGAACGTTCCATCGGGCTCGCCTTCTTTCACTTCCAACGGACCCCGACGT
> PA1048, 1136290-1136387, PA1049
GCCGAACCGGGGCAGGGCGCTTGGCGCCATTGTCCCGGATCAAGCGCGAGGCGGAGTCTGCGGTTAAGCTATGGCGCATTTCCCCCTGGAGATGCGCC
> PA1049, 1137036-1137042, PA1050
ATCCTCC
> PA1050, 1138156-1138313, PA1051
CGGGCGATCAATCGATTCACTGTGCAGTCGCACAAAATGTTCCCCTTCCAGCGCCGTCTTCCTCTGGCCGTTGCACAAGGCGTGTCCGGTCCCGACGGAGCGAAAATGACCCGCCCCTGGGCGCCCATCCCACACCCATAACAACAAGGAGGCGGCTC
> PA1051, 1139673-1139713, PA1052
TTGAAGCGGGGCCGGGGACTCCCGGCCCTGCGAGGTGACTG
> PA1052, 1140860-1141267, PA1053
TCGGCGGCGGCGCGCTCCAGCCAGGCCGGCAGGTCGCGCCGCTTCACCTTGCTGGCCTTGGCCTCGGCCAGTCGCTGTAACAGATAGTCACGCTTTTGCGGGTCGTCGCCGGCGAATGACAGCGCCAGGTCGCGGTCCATCCAGCGGCGGATGCGCCAGTAGATCCACCAGTGGAAATACAGGCCGGCGGCGGTGGTGACGACGATGATGAAATAGTCCATGGCTGTTCCTTCTGCGGGCGCTCACCCTAGCCGATCGGTCCCGCCGATGAAAGCGGGAGGGTTCGGTCGAAACTGAACGAACCTGTACCATTGCTGAATCGATTCGATTATCTCGCGCCGGCCAGGTGACAGGAGCGGCTGCGGGAGAGTCTAATATTCGTCAGTTATCCCTTTCGGAGATGCCGTT
> PA1053, 1141733-1142060, PA1054
TTCTTCCCACGTTATCCCGCGGCCGGCATTTCGCCGGCCGTTTTCGTTGTAGCGCCGAACCACTGCCGGCGTTGTCTTGCTAAGCTTCAAGTCGTTGCCGTTGCAGAGTTTTTTTCGGCTTTCCGGCAGTCGGAACGCCTGAATTTTGTAATAATTCAATCCATGACGTTCGTTCGATAGATTGCGATAATCGTAGTTCCGTCGCGCCGCGCCTGCCGGTGGCCGATGGGGCTTCGAGCTGCTGGCGATCCGGCCGCGCACCGACAACCGCGGGGAAGCACCGCCGGCCAGGCATGCCGGGGGCTCCGCCATCGAAGAGGAGTAGCCC
> PA1059, 1147816-1147927, PA1060
GGCCCGGCGCAACAGTTTTGCCCGCTTTCTGTGCCTGTCGGCGCAGCTAGCCGGCTGCCTATACTGGGAGTCCTTTTTCCGGCGCCGCGCGGCGCCCGTGGTGGAGATTCCC
> PA1060, 1148834-1148843, PA1061
AGGAGTTTCC
> PA1061, 1149942-1149951, PA1062
AGGAGTGGAT
> PA1063, 1150722-1150749, PA1064
GGAAAGGGCCGTCGCGCGGCCCCTCGCT
> PA1064, 1151416-1151434, PA1065
AGGGAAGACTCCATCGAAA
> PA1065, 1151909-1151918, PA1066
GAAATATCGC
> PA1066, 1152576-1152623, PA1067
GGATAATCCTGTCAATCGACAACCTACCGTTTTCATAGGGAAACAATT
> PA1067, 1153539-1153636, PA1068
ACATTTCGCCGCGACGCGGCTCTATTGCACTCCGGGCCGCTTCCATGCGGCCTGAAGCTCATCGCGGGCACGTCGTTGCACAAGGAACGTGACGGAAC
> PA1068, 1155548-1155583, PA1069
GAAAATTCGCAACACGCCTGATGGAGACTGAAGCAT
> PA1069, 1157879-1157953, PA1070
CCGGTACGCCTCGGCATAAAAAACGGCCCGTGAGGGCCGTTTTCGTATGCGCTGAAGTCTCCGGCGGGACGGTGC
> PA1070, 1158656-1158657, PA1071
GC
> PA1073, 1161596-1161855, PA1074
GGGACTCTCTCGCTAAACGCCCGCCGTTGTACGGCAGGTAGACGTTCGGCTCGCGGGTGTGGGGCCGGAACGCTGCTGAGACCCGTCACGATCCGGCGCGCGGCGGGCCGGCGGGAGGCAGGGGAAAGCCGCGCTCCCGTCCACCAGGAGTGAACGCTGCCGGTCTTCGCCTGCCCTTGCCGGGCCGCCGCTCGCGGAATCATGCGGGTACTAAAACAAAGCCCACGGTGGGTGACGTGGGCTCCGTACTGCAACGATGC
> PA1074, 1162978-1163275, PA1075
AGTGCTCCACTCTTCTTGTGTGTTGTCATTGTTGTAGTCTCGCGGCCGCGGGGGCCGGAGGAGACCGGGTGATCGTCATGGACGGACCCCGGGAACTGTACCGGTACAGTGTAGAGCGGCGCTTCGTCGCTTGAAAAGCACGGCACGGCGAGCTCCCGTGAGTCGTGTCGCCTGGTTGACATAAACGTATAGAAAAACGGCGCGGACCTGCCTCACCTCCCTGGGCCCGGTTTCCCTTCGGCTGTCGTGGGCTACCGGCGGGCGTTATCATGGCGCCCATGCAATCCAGGTAGATCCC
> PA1075, 1163594-1163659, PA1076
TCCAGGGCGGTTTTCTTTCGCTCGACCCTGGCTAGACTGATTCCGATTCCCACCAGGAGATTCGTC
> PA1076, 1164023-1164274, PA1077
GCCGTGTCCCCGGCGGCCGGAAGCATGGGAAAGGCCCGATATCGACGATATCGGGCCTTTTTTCGTTTGCCGGAGAAGCCGTTCCAGGGGCTTGCCACCCTTGCCGGCAAGCGGAAGCGGCTTGCCGCTTGCCGCTTCCGGGTTACCCTTAAATAAACTCAAGTTATTGAATATAAAGGTTTTTAATAATTTGGCACGGGCCTTGCTGAAGTGTTGGCGACGAAAGCCACACCGGCAAACAGGTTCGCAGCC
> PA1077, 1164683-1164687, PA1078
CCGCC
> PA1078, 1165129-1165140, PA1079
GCGGAGTAGAGC
> PA1079, 1165855-1165881, PA1080
GCCGGCGTTTCCGGCAAGGAGCTATCC
> PA1080, 1167271-1167487, PA1081
TGACGGCGTGCCGGTGCCGTCCGGGCACCGGCAAGGCCCTTGCCGCCAGCGGCAACCCCTGGCCAGGGGTTGCCCCCGAAGCCTCCGAAAGGAGGCTTTCTGTTTTATAAAATCCTTTTAAATCAATGTATTAATTGTTTTTTCGAATTCTGGCACGGCGCTTGCTGGATAACCTGCAAGAAAGCCCGGCGGATTGTGCCGGTGCCTGGAGGATTCG
> PA1081, 1168238-1168283, PA1082
TCACTTGAGCGTGGTGCCATAAAACCGGCACCCGAGGAGCACGACG
> PA1082, 1169070-1169114, PA1083
CGGGCCCTGACCGGGCCCTGGCTGTACGCCGCGAGGTAGCTTGAT
> PA1083, 1169811-1169821, PA1084
GGACGCTCGCG
> PA1084, 1170932-1170941, PA1085
GGACGACGCC
> PA1085, 1172145-1172162, PA1086
GCAAGGAGGAACTGACCC
> PA1086, 1174215-1174239, PA1087
GCGCCTTAACCGAGAGACCGCCGTC
> PA1087, 1175560-1175613, PA1088
GCGGATGACAAGCGATAGCCCTGTAGGGGCGCGGAGTCGACAGCAGGCTACGGA
> PA1088, 1176376-1176379, PA1089
CTCT
> PA1091, 1182698-1183057, PA1092
ATCCGGGTTTTTCTCGAACGAGGCCGGTGGCGCAAGCCATCGGCCTTTTTTCATGCCCGGCGTGCCCTGTTGCACGGGAGGGCTAAAGAAAATCGCCGGGGGGTCGATGCAATGGGTGTCGGAACTTCCACCCTCTGCCGGACCAACCGGGGGCGGTTCAGGACCGATATTGGCGAGTCCTCTTCGAAGCATGTAACCCACTGAAGAGGAAGAGAAAAAGAAAATGTTGATTTTTTCTCTAAAGCTCCGCCGGGAAACGCCGATAAACACCATGAACGCGAATTCTTGGGGCACCTGAGCAAGCAGGCCGAGAGATCGCAAGCTCAGGTAACCGAAATAGGTCCTTTGGAGGAAATCACC
> PA1092, 1184525-1184602, PA1093
GCCCGGGAACGGTCACTCACGCGGTACTGGGAGGAAGGGGTGACCCTTCCTCCCTTTTCCCTTTGCGAGGCATGAGAA
> PA1093, 1184975-1185059, PA1094
CGCGCGGGTTGAACGACTTGGCATGGTGCTTGCCCTATCGAAGGGATAGGGCAGTACATGCACGGTTTTTTGACGGAGATGGATT
> PA1094, 1186485-1186605, PA1095
TTCGCTGGCTGGCGGTGCGGCCCAAGGCCGTATCGCCGGCAAAAAAACCTCCCGCCCACCGTAAAGCTCCCGCGCTCCTTGCCGATAACTTGGTCATAGCGAAGCCCACTGGGAGCGGTCC
> PA1095, 1186987-1187008, PA1096
AAGAGATGTAAAGGGATCGGTT
> PA1096, 1187306-1187586, PA1097
GTTTTTCATGGCTTTGTGCCGTTACTTTGGCGCAAGGCTTTTCGGAAAAATTTACATATCCCCCAAAACCCCTGCCAGTACTGCTTTCCATGCGGTCTGTAGGGGTTTTTTATTGCCTCTCCCTGTCGGAAACAGCAAAAAAAACACGCCATAAAATTGACTAATCGTTCACATTTGACTTAACTAGTGGCCAAATGCTGGCTGCTTATTAGAAATAGGCATTAGTCCCAGCCCTCTTTCGGGTCGAGCGAGACCCATTCGATGCAAGGCAGCTGATCAAA
> PA1097, 1189060-1189171, PA1098
CAGGTCGTTTCGCAACGCTTTGATTTTCAAATGAAAAAAATTTAGGCACGGGTATTGCTATATCTCCGTCGACCGACAGAACCATGACGTCGCGCCGACCGAGAGAAACGCA
> PA1098, 1190381-1190384, PA1099
CCCC
> PA1099, 1191807-1192052, PA1100
GTGCTCGCCATGTTCCCCAGGCCCGCCTCGTGCGGGCCTTTTGCGTCCGCCGCCGGTCGTCGCCCGGGGCTGTTCGAGCGTGCGCGCCTGCCGATAACCGGAGCAGGGACGGACCCTGCAGCGGTCGCGGGCATTGGCGGCGAACGCCGATGCCGGGCCTTGGGGCCGACTTGGCACCCTTGTTGCTAACTCCTCTGCAAAGTGCCGGGCGGCGTCAAAAAAGCCGCGGCTGTTGGAGGAAGAGTC
> PA1100, 1192383-1192404, PA1101
GCGGCGCGAGGATAACTAGTTC
> PA1101, 1194202-1194206, PA1102
GCGCC
> PA1104, 1197377-1197389, PA1105
GGCGCGCTGAGGC
> PA1105, 1197834-1197837, PA1106
CGAC
> PA1106, 1198552-1198749, PA1107
GGTTCTCCCCTGGTAATGCGGACAACGGCGCTGCGCCGGTCTTCCCGCACGACGCCAACGGCAAGGCCGCGGCATGGGGCCGGGCGAGGTCGGGCAGGTCGGAAGGGCAGGAAGAGCGGCGAGCTAGAGCGCCACGGACCATCTTAACCAAGGTTCGGGCGGCTGACCGACCGCTCGTCAGGGCCGGCCGATCAATTG
> PA1107, 1199947-1200062, PA1108
GTTCTGCGGGTCCGCATGGGCGCTGTGCCATCACAGCATAGCAGCGTCGCGACGGCCGCCCTATCCGGCTTTCCGGGCCGGTCGTCCGGTTTGCACGGGCGTACCTGGCGCCGCTT
> PA1108, 1201221-1201309, PA1109
GATGGCTCCGGAAAAAAGAGCCAAGCCTAGGCCGCCTGCGCCTGGCAGAATGCTGCGGTCAGGACGGAAAACATCGCGAAGAGGACAAG
> PA1109, 1202090-1202093, PA1110
GCGC
> PA1110, 1202805-1202916, PA1111
GGCGAGGCTACTGGAATGAAAGACCGCCAGTTTACTCGTTGTGGCGATGGGCGCCGAGGAATGATTCGGCGCCCGCTCGGTCCCAACTTAAGGAACCGGAGAGGAGACCCTC
> PA1111, 1203541-1203632, PA1112
GGGGCGGGTTTGTTACAGCCCGTGTGCGGACTGCCAGGCGCGGCGGATCTGCGACTAGAGTGGTGTTTTTCGCTTGGGGAAGGAGAGAACGC
> PA1112, 1204782-1205770, PA1113
CCTTCAGCCTTGGTTGCGCTTGAGCTGGACGTAGAGCGCCTCGACCTTTTCCCGGGCCCAGGGCGTCTTGCGCAGGAAGGCGAGGCTGGACTTGATGCTCGGGTCGTTCCTGAAACAACGAATGTCGACCCGTTTGCCAAGCTCCGCCCAGCCGTGGTGGGCGACCAGTTCGGTGAGCAGTTTTTCCAGGGTGACGCCGTGCAGTGGATCGGGATGGCCAGGCATGAAGGGCTCGGGATTCAGGCAATGAAAAAGGGGATGGAGCGTGGCACATCTGCGTGCCGGCCTGCCATCCCCTTCGTAGTCCCCGGCGAGGGGCGGGCGATCAGCGCTTCTTGCTGATGGTGATCTGCCGCGACGGGCCGTAGACCTGGCCGCTGACGCCCTTGGCGATCTTCTGGATCTCGCCGCCGGCCTGGAGGAAGGCGGCGACCTGCGCTTCGATGGACTCGCGGGTTTCGACCGCGGGAGCCGGCTTGGCGGCTTTCGGCGCGACGGTTTTCTTCATGATGGCCATATCCGGGGACCTGTCTCTGCATTAAATATGGCCGTTCATTATAACCGAAGCGGCGTTTTATTTCATCTTGAATATTGTCGATCAGATTTCGGACGTAACCTGCTGTTTTCTATAAAGTCCGTTAGGCAATACCCGAGCGAGGCGCTGCGGCATTGGCGATCCGGCGGTGAACTGCTCGAGGTCTCCGCGGCTGGATGTTCCGCCGACCCCGGGCGACGCAGGATACCGCCAGGTGGATAACTCCCTTCGCGCATCCCGGCATGAATTCCAATGTTTGCATTAGTTGATGCGAGAAAGTTCTCCGGGCCTCTATCTCACCTATATCGAGAATAATGAAAAGTTCACGATTAGTTATCGGCTAAGTTGCCCGGATATATACGTCGATATCATCGCGCTGCCGGCCGGGGCATGCATCGCCTCGCTGCGTTCCCGGTGCTAACCTGCGGAACCCCAGCCGCCGAGCGAGCGCCGC
> PA1113, 1207538-1207539, PA1114
CT
> PA1114, 1207876-1207978, PA1115
GCCGTTCTCCGTTTCGCCTGGTTGCTTGCGAATCTTCGACGCCCGCGACGGCGCTGGGTTCAGCGGGGAGCGCGCGGCGGCCGGGCGGGCCGCTCCGGCGCGG
> PA1115, 1210304-1210557, PA1116
AGGAGCTCCTGATGAGCGGCAGCGAGAATCCTTGATAAGGATGTTCCAAAAAAGTCTTTAGGGTTCACGATTTTGAAACATCGTTGTGCTTACTGCCAGTAGACAGTCGGCATTTGGGAAATGTCCGCGTGGTTCAGGATGTTTCGGCGCGAATGGCCGGCAAGGCGATGAGCGGCGTCGGCGTACCGGCAAAAACTTCCGCCCGCATGCGTGGCGCCCGGTAGAATGCCGCCCCTTCGACAGGGGGAGACAAC
> PA1116, 1211398-1211406, PA1117
GGTTTCCGC
> PA1117, 1211782-1211887, PA1118
GGAGTTTCCTGACGGGCCGCGCCGGCCGGGATGGCGGGCGGGTAGCCGGATATTCTAGCAGCCGGAGGGACGCCGCAGGACCTGCGCGGTGCGCAGGCCCCGCCGC
> PA1118, 1212572-1212716, PA1119
TCAGTCTAGCATCCGCGGCAGCGGCGGCCGGTACGCCGGTCTGCTGGCTTCTTCCTTCAACATAGGCCGGAAGCGGGGTAGTGGCGGGGCCGGGCGATGGACGGGCCAGGTACGGGTGGGCCGTACGCAGCCCGCGAGCGCAGGA
> PA1121, 1215075-1215283, PA1122
AAAGGTTTCCTCCAGGAAAACGTAGCGGGGTGGCACGACTGGCCAGTGTAGTCGGTGTGCGGCGAATATTACCGGATGTGCCGGGAAAGAAAGCCGTTCGGTGTCAAATCAATGGCGCAATTGCCGGAGATGGAAGCGCTTTGCGTCTTGTCCTGTCTGGTTTTCTGGCTGAGCATGTAGGGCGTTACTGACCTTTATCAGGGGGCGGC
> PA1122, 1215728-1216119, PA1123
TCGGCCGCCTGTATCCCTCGCGAATCACCGACTTCAGCAAGTTCGGCTTCACCGAGGTGCTGTTCCCCGACCTGGACCCCGCCGCGGACGATTGAGCGGTTGCGCCTGCGGCTCTGCTCCGGCCTGGCTCAGCTCCGCGATGGGGTGCCGAGCGGCGCCGCCGGAGCGTGTTTTTTCGCTCGTTTCGCCAGGCGTTTCTCCTGGGCGGTTTTCAGCGGTTTCCTACGAGTTTCCTTCTTCGCGTTCAGTCCCTTGCTCATGGCGTTCACCTCCCCAGGCAGCACCTGCGTGGCGCGCCGGATGGCCGATGGCGTCCGCGGCGCCGGACGGCGGCGGACGCTTCCAGCATAATGCGTGGCGCAGCGCCCGGCGCGGGCGGCGATCGACGGCGC
> PA1123, 1216441-1216670, PA1124
GCGGAACCTCCCTGAACGTTCCTGTTTCTCTGGGCGCACGCATGATCGGCGGCGCCCCCGTTCTGCGGCGGGGGTCGCTGGTGCCGAGCGGGGTATTCTGCCAGTTGCCGCCGCCCGGGGAAGAGGGGGGATCGCGAACGGTAGTGGGACGGATTGTCGCGACCTTGGTTAAACCGCCGCCACGCGCTAGGCTCGGGGTTCGCAGCCGACCGAGTGGAGAACAGCGCCAG
> PA1124, 1218168-1218180, PA1125
GCGGAGGAGCGAG
> PA1125, 1218934-1218939, PA1126
GGCGGC
> PA1126, 1219528-1219620, PA1127
AACTGATCCGGCAGTCCTTGAGAAAAACCGCCATTTTGCCTTCCGCCGCTCCGTCAGGCCAGCGGCCAGGGGCGTGCCGCCCCGGCCGTCCGA
> PA1127, 1220611-1220744, PA1128
GGAAATACTCCTGCAGATCGGGAAAACGCTTGCCGGCAATGCGCTCGGCGGCACGGAGCGATTACTCTAGATCACCCGAGATTGAATGTGGCTCAATGCTGCATTGACCTCCGAGAACTGCCAGGAGCCCTGGA
> PA1128, 1221657-1221690, PA1129
ATCGACCTCCCGCCACATCTTGCAAGGAGCCCCC
> PA1131, 1224329-1224640, PA1132
GCCAGGATCCTCCCGGCGAACACAGGAAATCCTGATCTTGGGACGCCAGCGAGGGCAAGGGAAACTACCGGAATTCACAGGTTCGACGAACGGTCGCGGCAACGCCGGCGGGCGGCGTGATGTCATAATGATGCGACCCGTGCGCCAGTCGGGTATCCTTGCCGGCCTCTCAACGTTGTTTCCTAACGATATTTTCCTCCTGTCGCGAGCAAAGGGATTTCAATGACGCCCAGAAAAGGAAAGCTACCTGCCGTGCTCGCCTGCATGGCATCGCTGGCGGGCTGCAACATCAACCCGGCGAACCAGGGCTAG
> PA1132, 1225331-1225339, PA1133
GGCGCTCGC
> PA1133, 1225691-1225756, PA1134
GGCAGGTATGGGTCCGCAGGCTGGTGCGCAGGCAGCATAACCCGCCACGGCCAGTGCGGAGAGGCG
> PA1134, 1226279-1226426, PA1135
CGATTCGTCTTTCGCCGGACGGCGTCGGGCAACGCGCCATTCCTCTTCCTGAAGGACGATGCTGCGCCAGGCCGGTTTAAGTTCGATGACGCCGGGACGAACGGGAGATGTCCCCGTCCGTGGGGCACGGACGGGGCGCGGCGGGGAA
> PA1135, 1227303-1227473, PA1136
GGCTCGTTCCTTTCTGCGTGATGGAGGTCGTACCAAGACGATAGGCGGGGTCGCCGGCCGGCGAAATAGGGGAAATCCCCTAACCCACGATCGGTCGCCTGAGGGTTTTCCCCTATGGGCTTTTGCCGGCAAGCCGGGGATCATGCGGAAAAAGCCAGGAATGCCCGCGCC
> PA1136, 1228206-1228211, PA1137
GCGGCC
> PA1137, 1229199-1229343, PA1138
TCGTTCGGGAAATCGGTTCGTACTGCTCATCGCATGCTCCTGGGAAAATGGTTCGGACCTGGTTCGCATGGTAAGCAGCGCGGATGCCGTGGTCGCGCAGCGCTTTTTCATTAGACTGATGCGAAAATGCATCAGGAAAACCGCC
> PA1138, 1230220-1230309, PA1139
GCCTGCAACGCCGGCGCCGGGTTCCGGTCGAATGCGGCGGCGCGCCGCGGAATCGCGCATCATAGGCGCCATCAGATCGAGGAGATTTCC
> PA1139, 1231159-1231255, PA1140
AGTCCTCCGCGCCCGGAGCTGACGACGGGCTGGGCGCCTTCCGCAAACGAAAAACCCGGCGCCATGGCGCCGGGTTCCCTTTCAGCCTGTCCCGCCC
> PA1140, 1232093-1232228, PA1141
GGAGCGTTTCCTCGTTGTTGTCTTGCTGCCGGCTCACGCGCCGCCGGAGCGAAACGGGCGGGCGCGAGCCGTTGCTGACGGCAACGATATCCAGCGCCTGTCGCATGCACAAATTAAATGTTGGAATCCAGTATAT
> PA1141, 1233132-1233296, PA1142
GGTCGTATCGCATTTTCGAATGTCGTCGCCGCTTTTAGCAGGCCGTGCCGTCAGCGGCAACCGCTCAGCGTCGACGCAGCGTGCCCAGCGGTCGACCAATGCGCTGGAAGCGGCGGGAAACCCGCCAGGCGGTCATGCATGCGCCAGGAACAGGACCGCGGAGCG
> PA1142, 1234014-1234094, PA1143
ATCGACGCTTCTCCGCTGGGGCTCCGGGGGGCTACAGGGTAATGCTTCCGGGCCGCCGGCGGTATAGCGCGGCGCGCCTTC
> PA1143, 1234749-1234815, PA1144
AGGCGGTTCCTTGTTCGCTAGGGATTGGCCCGGCACGCCTGGCGCCGGGCGGTGGTTCGGCGAGGTT
> PA1144, 1236151-1236643, PA1145
GTGGGTCCCTATGGGTCTAGACAGTGCGGGGAGGTTGTTCTTGTTGTGCTGCTGCAAAGCTGTCCGGATGCATGGTCTAGGCCAGATGCCTTTCCCATGACTTTTTTCGTGCGCAAGGTTGGCTGTCGACGCGCTCCTGCTCGGTCCTGCCGAGGCTGAGATGGATTGTGAAGGCTTGGTGGCGGTGCGTGGCGCCGATCCGGTCAGGCTGGGCCGGCTGGCGAAGGTCAATCTAGCACCGGGTATTTTTATGGTCTAGACCAAAAGCGGGGCGAAACGATTCGATTTTTTCGAGGGATTGCCTGGGATTGGTGCATTTTCTTGTCCTGGCGGCACCTTTTGGCGGGACTTTTCTACGTATTTTCAAGAAATTGGAATAGACCAGATTTTCGATGATACGCCAGCGCCTCTGGTGCGCCGTGCGCCGCCGCTGGATGGCCGCGTGTCGCGGCGCTCGGCTAGACTGCGGGACCTCGCGCCGGATCGGACCGCC
> PA1145, 1237547-1237550, PA1146
GCGC
> PA1146, 1238733-1238833, PA1147
GGCGATGCTCCGTGAAAGCAGGATGAGCCGGGCCCCGCCGGGCGCGAAGCCAGCGTGCGGGAACAACCGGAGGAGGCGCCGGAACGGCCGGCGCGTGCGGG
> PA1147, 1240325-1240583, PA1148
GGCGGTCTCCGGGCGAGCGCTGCGGGGAAGGGGAAAGGCGGATGCCACCGATGCGATGGGTGAGCATGGAGAGTCCTCGTCGGCTATTGGAATTGTTATGGCCGCTTCCGGGACGAGCGAAAGCGTGGCAGACGCAGGTTAGGCGGATTACCTATCAGGATGAATTCATATTCGATTGGGCTGGCATCAGGAAAACCTGATGTATGGCCAGGCCCCGAGAAGGCCGGCTCCTGCGAAGGGAGCCGGCCGGTCGCGGCAG
> PA1148, 1242501-1242749, PA1149
CGCGATGGCTCCTTTGATGGGTGAAGGATGAGGCTGATCGAGCGGTTGGTTTTTCTTGTCGGGCGAGCCGGCGGAGAGCGGCGGGGCGTCTAGGGTGCGGGTTGCGGGGAGGCTGGCGGGGAGCGGAAGAGAGCTTTTATGGGATTTATGAACTGGATTGCAGAGTGGTGAATGTGCGAACGGGAGGCTTGCCGATCGGAGGATACATGCAGGGCGTCCATCTCGGCCTGGTGGTGGCAGCCCGGCCTG
> PA1149, 1243119-1243593, PA1150
GTCGGGGTTCCGCTGGGGATGGAAAGGGCATCATGGCTGAGGTGGCTTTATTCGTCGAACAATGGCTGGCCCTGCCGGTATATCGGCCAGGACTTCAAGCGTTGCGGAAACGGCCTGACCAGCTGCAGCGGCTTGCAATCAAAAACGCTGGGCTCGCAATCAGCGTGGCTTTGTCCGGAAGCTCGCGAAGGGGCGGCATGGATGAATTTTGAAAGTGGGAGTTCGTTAATGAACCGAAGGTATGCGGCTTCCGTGACTGGCCGGGGTAGATGAGGTGTGCGTTAAGGAAATGACCGTTTGACGCAGGCGCGATTATAAGAGGCGAGAGAGCGCACCTTCTGGATCATCTAAACACGGGATATTGAAGTTGATTGCAGTGTATTGCCGATGCATTGGGGCTTATTGACTGGGAGAGGGTTCTCTAGGTGGGAGTCGCTCAATACATTACACTTTCAAATTAATGTAGGGGCGATCT
> PA1151, 1245929-1246443, PA1152
TTGGCCATCAACAAGCCCCGTTTCGACGGGGCTTGTTCCATGTTGACGCTGCTCTATCTTGACAGTCTGTCCTGAATATTCTTGAAGACAATCACATTATGAGCCGCAACCACCGCAAAACACCCATCGTCGGGCGCACGAGCTGCCGTAGCGAGCTCTCCACGTTGGCCAGCAGCCCACCTCTCCCTACTGGAAAGTCAGGTCAATAACACTGGTGCCACGTAAGGATGGGCGTTCCTACTGGCCCCTCATACGCCAGGCTGCTACGGCAGATCGTGTCGCTAACCTCAAGGGACACAACCCGCAAGAACGCGCGTCCCTGAAAAAGCGCCTGCTGCGCAAGTGGATGAGCAAATGAGTACATCCAACATCCAGGCATTGGCCAGCACTGGGCACAGCTCGCCAAAGAAGCGGGATTCCGAGCCGACTATGACAGCACATCAACGCCAGAAACACATCTGGTCTGCGGAGTAACCCAAGAGTGGATTCGAGAACACATCGTTGCCACCAACGAT
> PA1152, 1246789-1247931, PA1153
GAATGAGGTGATTTAAATGAGCATGGCACTTATTGATCTTGCAAGAGATTTTTTGGATGGATCGTTAAGCGGAAAGAGTTTCACAAAAAAATTCTTTGAAATGTGGCGTAGCGAAGGTGCGTCAGGCTTGCTGAAAAAGGATGATGATAATCTTGGCGCTTGCCTCAGGCTTATGTTTGGAATGGCAGATTGCTTCACGGATGGACCGAAGGATAATGATGGTGAGATAAATGAAGAGGAGCTAAAGCAGGAAGTTAGAGGGCTTTTGAAGAAATATAAATATATCTAGCTGATGATCCTTTATATCCGAAGATATAGATCAGGCGAAGTCAGTTTATGGGCTTCGCCTGTTTCTTAGCCAATCCATGCTTCGAGAGCAGATGTAAATCGCCGAATTGTCAGTTAGTGCGTCAGTCGCAAAATGCGTGAGTCTGCGATTTTGAATTGAAAGCCTTGTGTATTACTATCCTGCTCCGGCAACACTACCTGCCTTCCCCGACGCCTTGAGAGCTAAGCCAAAAACTTCTATTCAAGGTGGTGGTGGGTTGCGGAAGCACTGGAAGGATAAAAGGGAATATCTATAAATGGGATTCTCAGCATGGCAGTTTTGAGATGTATGACAAGAGAGGGTGGCACTTGGGAGGGTTTGATTCTAATGCTGGTGCTCGCACGAAGTCTGCTGATCCAAAAAGGAGTGTAGAAGCATGACTGTATTGATTTCTGGGTACCTACCATCGGGAAATGATGAGTCCTTGAAATATGAAAAAACTGTTCCTTTCGAATATATTTCGAAAGTTATGGAGGTGATGCGTTGGAAGAAGGGTGAGAATATTGAGGGTGAATATCCTATTAAGAATGATGATGTTGTAAGGATTGAGGAGGTTATAGGCGAAAAGCTTCCGGTTGGATTGGAGTATTTTATTGGGGTTTACGCCTAACTATAGATTGTAGAGGAAGGTCCTGCTGCATGGGGGTTCTTTTTAAATTTAAAAATATTCTATTTGGCAATAGAGTGCTCTTCCTTGGCCTGATAGTTGTAAAGAAAGAGAGCGTTACTGGAAAAACCTAGATTTTTAATGGTCATGAGGGAAAAGATCACTCTGTTGCTTCAAGCCCTGACTCCTTTCAGGGCGTATGACGGGG
> PA1153, 1248487-1249018, PA1154
GGCGCACCTCCGGGGAGGTGGTGTTGGTGTCGTGCCGCGAGGGGATGAATGGGGTGGGTTGAAAAACGAATGGCATACGCATTTCCTCAATGGAATACACCGCTACTTTCGGGAACGGTTTGCCGCTGGGTGGTATGCGTTCTTAGCGCCGAAGAATGATTATGGAGCGCACCGATAGCGGTCAACGGTAGGGCGAATAACTGCAAAGCAGTTATCCGCCGATTCTCTGAAGCCATTGCTTGTACATCGACTTGACGAAGTTCTTTCAATCCCCCGATGCTCGGGCGTTACAGGAAAATCCTGTGTAGCTGCGGATAACGCTTCGCGTTATTCGCCCTACCTCTTCCAGAGAAACATCCGATGCTCCGGTCCGCCCTATCAGGAGGCCGAGCGGAATCGTCGTGTAGGAGGCCGAATGCAGGGGCAAGCGCTTTGGTTACTTTCTCGGGGCCGGCCATCCTGCGAGGCCGAGAAAAAGACTTGGTAGCCGGGGTAGGGCGAATAACGGCACAGCCGTTATCCGCCAGCAGAC
> PA1154, 1249553-1249906, PA1155
TGGGGATCGTCCGTGTATCCAGAAGGATTTCGGAGCGTACCTTGGCCAGCTGGCGGATAACGCTGCGCGTTATTCGCCCTACGGAGATTTCAGATTGAGCGAATGGTTGAGCATGTTTTTATTTCTTGTTTTCTAGGGCTGTTTGACTCAAATAGTCTGTCGATGGTGTCTTGGGGATAGTGAGCTTGGCACATATCTTCTATTTGATTTGGTGAATTAACTTGCTGAACACCTTGGGTTTTTATTTCTCTTTAATGAAGAACCCCGCACAAGGCGGGGCTCTTTATCTCTACCACTGTCCCGAAATCCCTTTCCGGCGACAGCGTCTAACGGTCTTGACCTAAATCGAGAATC
> PA1155, 1251155-1251417, PA1156
CTTGCTCTCTCCTGGTCTGGCGGCCGTCTCGGCGGCCTGGATATGGGGCGTGAGGTGCACGCGAAAGCGGTGGTCCGGCACGGTCTGGCCGGGCCGTTCTTCTCCCCCGGAGGGAAGAAGGGGATTGTTCCTGGCCCTGGCGAGGGGCCTTGCGCTGCCAGCGTGGCGCTGGACGAGCGACCGTCAGGCGCCGGGCAGGCCGAACCCACGCGAGGAGTCCGGCTTGCCCGGCCGCGACACGGACGCCGTTCAGCGACGCGCGA
> PA1156, 1254310-1255041, PA1157
GGGTGGGTATCTCCACGTTCTCGTAATGGTTTTGCTAGCGGGCGCCGGGGCGCCCATTCCCTTGAATCGATAAAGAGCCGGGCAGCCGGCCTCGCGGCGGCTGCTTCATTCGAATGCTGAGGGTGGGGACTGTGAGTGCCTCCCTGGCCCTGGCGGGTTCGTGGCGTTTTGCCGTCGAACACAATACCTAGTGGTGTTGACTGTCTGTTTACAGCGTCCGTTGCAACACCCGTACCGCTTTTCCAACGTCATGAAGGGCTCCTTGCGATGAGCGCCGTCGATGCTTTCAGTACGTCTGGAAAATGCTTTTTTGCGGAGCCGCCGGAGCCATCAGAGTGGTCCGTGCGCGGTTGGTTCCGTTGTAGCCGTTCGTGCGCTCGAAACCCAAGATATAGGGGGTGGCGACGATGGGGATACAAGATAATGCGCTAATGGGGTGTTTGCAAGGTGACAGTCTGGGGGAAACCTGTGGATAAAGTGTGGGTCTTCTGTGCGTGAGTCCTAGGAAGCGTCCGTAGGCCGCGGCAGCGCTGGAGAATGCCATTCGTCGCCCTCGGAAAGCACCGGCGCAGACCTACTCCCCAACCTTTCGGGGCGCGCACCCTACCCACAATATGTAGTGTTTGCAAGATGTTCCTCGCGTGCTGCCGCGCGGCCCCCGTATTGGCTACAATGCGGGCCGCTCTGAGGGGGCCGCACGGCGGCTCCGGGACCGCGATACGAGGAGGCTGT
> PA1157, 1255753-1256093, PA1158
GGCGCTTTTTTCCTGCGGGCCGGGGCGCGGGCGTCCCGGTCGGCCAGAATCAACAGCAGCGGACAACGGCCGGGGGCTCGCCGATGAAATCCATCTTCCTGCGCATCTATGGCGGCATGCTCCTGGCCCTGCTGCTGGTCAGCGGCCTGGGCTTGCTCGGCCTGCACTGGATCAACGAGGTGCGCGGCGAGCACTACCGCGAGGAACTGGCGCGCGGCACCTTCCGCCTGATGGCCGACAACCTGCAACCGATGACCGCCACCGAGCGCAAGCGCGCCCTGGCGCAGTGGAGCCGCTTGCTGGGGATTCCCCTGCAACTGCGCGGGCTGGATGAGCTGCGG
> PA1158, 1257453-1257771, PA1159
AAAGCCGACGGAAATATGGCGGCTAGCTATCTGCAAGTGCATGCGCAGACGTATTCCAGGCGTAGCGAAAACATATCGAAAGGCCAGTCCCGCCGGGCGTGGCGAGTATTCCGCCAGGGGCTAAAAAAGTCCTTTTCAGTTGGACTCGTTTGTTTATACTCCGGGACGCGGTGGCTAGTGGAACGCCATTCGAAATGCCCGCTCCAACGGCATTTTGCCGGGGTCGGATAACAAGAACAGCGTTGCGCAGCCGAACCGTCGAAGTCTTCCCGGATTGGGAAGGCCACTTATAAAAAATTGCAAGTTGGAGAGTGTGGTA
> PA1159, 1257982-1258086, PA1160
TTCCCGCAAGCAAAAGCCCGTCGCGAGACGGGCTTTTGTCATCCAGCGCCTCCACCCCGCCAGGCCCCCGTTGGGCGGCCCCTCGCAGCGCGGGGTTTTCGTCGT
> PA1160, 1258471-1258487, PA1161
GGGGTCCTCGGGGACGG
> PA1162, 1260443-1260556, PA1163
GGGGAGGGCATCCTGAGCGGGTCGAGCGGAAAGGGGGAATCTTAAAGCATAAACGTGGGCGAAGGGACGCCGTTTAGGCGAGCGGGGCCGGCCGTCCCGACGCCTCGCCCGACC
> PA1163, 1263167-1263377, PA1164
AGAGATGAAACCAGGTTCCGGATGTTTCGCTGAACACGGGGCGGCGCATGCTACCCCGCACCCCCCGGGGTGTACAGGCGCCGGGCCGGCGGGTCTGTTGCAAGTCTAGTCCGGCCTGCGCGACGAGCCGTAAGAACGCAGGCGACGCGGCGGCCGCGGCTTTTTATAATGCGCGCGGCAATCCGCGATTCGGTTTCAGAGGTGGTTGGTG
> PA1165, 1264920-1265146, PA1166
TGTGCCGGTTCCCGACGTGGCCCACCAGTCACGTGGCGCTTACACAAGATTGCAAAAGCGCAACAAAGGAAAACGGACCGCAAGGCCCGGTTTTGACAGACTGCGCCGCGCATTCCAGTGGAATGCAGGTGAGGTTGTTTGTTGATGACGGGATACTGTCCTGTCTCGACCTTTCAAGACGGGAGTCCCTCCGGGGACTCCCGTTTTTTTATGCGTCGGCGCTGGGT
> PA1166, 1265936-1266110, PA1167
GGCATCTCTCCGTGAAAGGGTCCCCGATCAAGATAGACGCTTGTGCGCGGGACGCGGGGAAAACCCTCGGTGCCGGCCTTGCGCCGCTCAAACGCGGGCCATTCGGCCAGGCAAAGGGTGCGCCGCTCATCTACCCTATGGGCGAGTCCCTTCCCCTCGCTAGGACACCGTCTGG
> PA1167, 1266783-1267281, PA1168
GCGGTCGAGGCGTCTGCGCCGCGGACTTCGCGTTGTCGTGGCGCTTCGCAACTGCCAGATCTGGCAGGCGCGGAAGAAGGAAAACCTGGCCCGGAAAAAAATATCCGTATTTTTCCAAGGGGAAATAGGCCGCGCGATCTGGCGATTCTGGTACTTCAGTACAGGGAACCGCCTTGGCGTATCGTCCCGAATAAATGTGACGTTTTGCGCAGCGCCCTTCCGGGTTTGCACGATTGGTATAGCCCTGGCTGGATGAAATTCACTCTTGCCGCTGGCCAGCGTAGTTCTTTGCAAGTCAAAAGTTCGCCGTCAATAATTATTGTGGATAACTATTGTTCCAGGCTTTTCCTGTCAACTGTGCGAAGCGTCAGCTTATTGCCGGTTTTTTCTCTCGCTATTGCTTTCTCCACGTTCCGAAGAAGTTCGGGCGTGCAGGTTTCTTTGCTGTTTTCAGCGAGAACCATTCGTTTCAACAATTCGAATATGTGGAGATTCAGAA
> PA1168, 1267603-1267679, PA1169
TCGCAACCTGTTGAAAGAGCGATTCGATGCTCAGGCATCGAGTCGTTCCTGGTTAATGCATTGATGGAGTCGATGAT
> PA1169, 1269738-1269780, PA1170
GCCGGAGAAAGAGGACGGGGCGCCCCTGGGCGCCCCGTTGCTC
> PA1170, 1270516-1270971, PA1171
GGTTGTACTCCGAAACGTGTAGTGAGGGTGGAAAGCCCGGGGCGGTGGCGGGTGGCGGCCGCCCGGCTTTCCTGCGGTGGTCTGGGACCGTCGGGGCCGGCTCCGGCTTGTGGACGGAGGCGGGGAACACTGCTTGGACCGGCGAACGCCCGGCCAGTGCCCGGAAAACGGACGCGCGGGTGGCGCAGCGCGTTCGGGCACGGATGTGACGCGGCGGATCGGCCGCGAGACACCCGGCATGCGTATTCCATCGCCAGTCTGCCCGAGCAAGGTTTCACCCGCCTTTCAGGGCGGAGATGGCGCCGCACCCGGCGGGACGGTAGGCTAGTGGCCCGTGTGGCTGACTCGACCAGTCGAACGCCGATCACCGAGTCAACCGTACAGGCCACCAGGCCTTCGGCGCCGGGGGAAGCCCGCCGGTGCCATGGATGACCGTTCACCGTACAAGGAAACCCC
> PA1171, 1272169-1272199, PA1172
TTGCGCCGCGCCGCCCGGTCCGCGGGCGGCG
> PA1172, 1272797-1272806, PA1173
GCGGCCTCCC
> PA1173, 1273299-1273308, PA1174
GGCGCGCTCC
> PA1176, 1276609-1276616, PA1177
ACCCGACC
> PA1177, 1276785-1277005, PA1178
TGGCCCAGCCTCTATGCAGGCGACTGTAGAAAGCCTAGACCCTACTTGTAGTACGGGCAAAAACCTCGCCGAGCCGGCGCGCGGCAGCCTGGAAACAGAGCGTTCGCCGGCAAACGCGAGTCGTTCAGCCCGGGTTCAGCAAGCGTTCAGGGGCGGTTCAGTACCCTGTCCGTACTCTGCAAGCCGTGAACGACACGACTCTCGCAGAACGGAGAAACACC
> PA1178, 1277609-1277687, PA1179
ATGACCGCGCAGCGCCCGCGAGGGCATGCTTCGATGGCCGGGCCGGAAGGTCCGGCCGCATCTCATCCGGAGGAACCTC
> PA1180, 1279709-1279809, PA1181
GACTTGGCGGCCGTTCCCTACGTCTGAGGTGTTTCCGCGCTACGCTGAAGTCTGTTCGGCTGGCGCAGTTCCTTTGACGCAGGTACCGGGGATTCGAGCGG
> PA1181, 1283173-1283175, PA1182
GCT
> PA1182, 1284178-1284512, PA1183
GGCGGCGTCCTTGTTGTTGGAACGGCGATGGTAGGGCGCCACCCGGAAGACGACAAGGGTGGTGGCGGACTCCCGCCATGCTCGCGCGGCACAGCCGGCCCGCCGGGCGGTAATCCGCCACGCTTAGCCCGCTATGCAATTTTCATTTATTATTTAACTTGTTGATATATAAGGATTTTATTTAGATAAAGAGCATCCTGGCACAGCCTCTGCAATGCCTGGGCAAGGTTCCGCCGCGGCGGTTCACGACAAAAAATCTCCCCAGCAAGGGGGGTAACGCTACCGGTGAGCGCGTTCCAGGGAACTGGCGAAGCGCCCCCGTGAGGACTCTGCCC
> PA1183, 1285824-1285897, PA1184
GCTCAAACCTGTTCGGCAGGGGGAAGTGAAGAGCTCCCTGCCGCCCTTCGAACCCGCCCTCGTGGCGGGTTTTT
> PA1184, 1286789-1286989, PA1185
GAATTCAGTTTTTCTATAAACAGGTTGTAGAAAGGATCGTTTTTCATCCGCCGACCTGGGCTTCAGCATGTGTGGCGAAACGAGAGACTTTAGCCTAGCTGCTTTCTTCGGTGTGCGGGAAGCGGCCGAGGCGGTTTCCCCGGTCGGCGCCGCCCCCATCGCCCAGGCGCCGGATAGTCCAGCGCTGCAAGGATACTTTCC
> PA1186, 1288636-1288736, PA1187
CTGACCGATTCGGTCAACCGAGCCTGAGCGCTCGCGTCATTGAGGGCGCCGGCCGGCGCCGCCTACCCTGCGGAACCACTGACCGCAGGGAGTCCCCGTAC
> PA1187, 1289877-1289964, PA1188
CGCCACGGCCATGTCGCGCCGCGCGGCGGGTGGATAGGCTGCTCGGCAGGCGATCCCGACCAATGCCCGGCGACCCAGAGGAGGGAGC
> PA1189, 1291646-1291812, PA1190
TCGGGAAGACTCCAGCAGCGGGCGATTATGCCGGAGACAGGAGGGCGGGCGCAGGCGTCGGGACGACCGCTCGTCCGGGGTGCAGGATCAGGCAAGCGCGGCGGCGGGCAAGAAAAAACCGGGCGGCGGTTGCCCGCGGCCCGGTCGTACGATGCGTTCGCTGGACG
> PA1190, 1292413-1292570, PA1191
GCCGTTTCCTCCTCGTTCTTATGTGGTCGCCCCCCAGCGAAGCGCCGGGCGCGCATGGACAGCGCCACCCGGTGCTCGGCCGACCTATGCGACCTTATGTCGCAGTATAGGAACGGCCCGAGCCCGCGTCGCTCGCGGGGTTAGAGCAAATCGAAGCT
> PA1191, 1293165-1293266, PA1192
GGGGCAAGACTAGCATCGGGCGTCGGGAGGGGCTGGGGTCGGCGTCGCTTTGTGCGTAAAATAGCCAGCTTTTCTCCTCGAACACCCGGATTCCAGAGCACC
> PA1192, 1294092-1294137, PA1193
GCCGCGCCGCGGGTCAGTTCTTCTCTCCGGTCTGCAAGGATTCCCG
> PA1194, 1296230-1296333, PA1195
GTGGCACCTCCGAAACTGCATCCGGTATGTCGCGCCCGGCGCAGGCGGAGCCTGCGCCGGGGTGCGACGGCGGGAGGCGGCGGGTCGGTCCGCCGCGGCATGGT
> PA1195, 1297099-1297308, PA1196
GACGATTTTCCTCGTGTGGGGACGACGAGGTCGTTGCAAGCCACGCGCCAGCCAACGCCCGGGAATTGCCTTGGAAATCCTTGATAAATCGGAGGATTTTCCTGGTTTTCCGAGGGCTTGGTTGATCCACGCCAAGGATGCTCGGTCGCGCTGCGTCGAAGATGGGACAACTGACGAGATTTCGACATCCGGGAAACCGAGGGGGAGAGC
> PA1196, 1298710-1298721, PA1197
CAGGAGCCAACC
> PA1197, 1299493-1299557, PA1198
AAAACTTGCATAGGATTGATCGAGAAGGCAAATTAGCCCGCTAGTAAAACTAATGAGACACGGTC
> PA1198, 1300176-1300257, PA1199
ACTTAAAGTTTTACTTTAAGTATTGCGTTTAACTCCTTGTCGTAGCAAAGTGGAAGCATTCCTCACCAGGAAGGCTTCCACT
> PA1199, 1300792-1300810, PA1200
GGCGGGGAGGTCCGGGCCG
> PA1200, 1301474-1301480, PA1201
GCGAGGC
> PA1201, 1302396-1302695, PA1202
GGCGAATCTCGAAACAATCGGGAGGCAGACTGTCGCATGCGGGAGAACTCCTGGTAAGGGGATGCGCGCGTCGCACGTACGGGAAAGACAATGGCAGGGCAAGCGTAGCGCGCCCGGGGAATGGCATTGTTCTCGTATCGAGAACACCGTTTTCGCATTTTACCGGGCGGTAAATCGCTGTCGCTGTCACTACTCTTGATGGGCGGCGTGCGCTCCCGAGACCGCCCATGCTTGCCTCCCAGGAGGCGCTTCGTTTCACACCGCGCGGCGACGGACGCCGCCCGAGACCGGAGAAACACC
> PA1202, 1303314-1303456, PA1203
GCCGGCTTCGCCGCTGTCCCGGACACAAGGCACTCCGACCATCGGGTGCCTTGTGTCGTTTTCCGTCCAGGTGTTTTCATCGGAACGCCGCTTCGCCGGAACCCGAGGTTCCGGCACGCCCCCCCATGCACAGGAGAAACCCC
> PA1203, 1303865-1303891, PA1204
ACCCGCACGCACAACGAGGAGCACGGC
> PA1204, 1304450-1304475, PA1205
ATGCCTCGTCACCGGAGAGCCTGAAC
> PA1205, 1305424-1305582, PA1206
GGTCGATGTGCCGCCGGGTGCCCCGGCGGCGTCCTCGAATGCCTGTCGGCGATCGTTGTGGACCTGCGGCCTGGCGATTCGCCGGCAGCGGGAAAACTTTCTGCACCCATCGCCGGTCAGAACTCGCCTATCGCATGCACCGAACAGGAAGTGAGCCAC
> PA1206, 1306057-1306058, PA1207
GC
> PA1207, 1307901-1308066, PA1208
CGCCCGACCCATGCCGGTACGCCGGCATGGGTGATTCCCACGCCTGGGTCCATACTTTGCGGATATCGCAGTACGAAGGTTGGGATACCCGCGCGGCATCCCCTCTGTAGGGTGGAGGGCATCAGCCCAGCAGACGGCTGGACGCTTCCGCCGATCGAGGAACCTT
> PA1208, 1309567-1309582, PA1209
ACCCGGTGGGCGTCGC
> PA1209, 1310519-1310687, PA1210
GGCGGAGCCTCTCGAATTCTTCTGCGGGTAGTGTGAGCGCGAAGCGTGAAGCTGGGAAGAACCCAGTCGGCAGGGCCGGAGGCGTTGCGGCGGATAACGCCGCTGCGTCGAGAGAGGCTGGGGCGCAACGAAAGCAGCCCCTCGCCCGTGGGGGCGAGGGGCTGTCGGG
> PA1210, 1311387-1311503, PA1211
GATCGGATCTCCATTGGGCCCGTCGCCGCTCGTTTGCGCGAGGGTGCGGGCGGTTGATGGGGTCATCATCCGTCAGATCATTGCGATAAAAAAGCGCGTATTTTTGGCTTTATCTAT
> PA1215, 1317203-1317403, PA1216
GCCGACACTGCGGCAGGCATGCGCGGCGATCTGCTCGGCGAGGGCATCGACCTGGCGGTCGGCGTCGCCCCAGGTGTATTCCAGCGGTCGCTCCGGCTCGCGGGCGTCGATCAGGAACGGCCGCCGCGGGTCGGCGCTGCCGAGATGGCGGAGGGTGCTGTCGAGCGATACGGGTACGGGGAGGCTGCTCATGCCGGCTCC
> PA1221, 1324110-1324792, PA1222
CTGCCGGCTTCTTCGGCTAAATGAAGGATTTTTGGTTTTTCGCGAAGACGGCGGCCGAGTCTTCCCGGGCTCTGCCAGTCGTCCGCCGCCCACCGGCTCGCTCACGCGAGCGGCAAGCGTCGAGGCGCCTTGCCCGGAAAAACCGTTATGGAAATACGGAGTGCCGTCGACTCAAGGGCAGTCAACTGCTGCCATGCAGTCTTATCGTCAGGAAAGAGAGAAAAGCGATGAGAATGGATTCACGGTCACGCATTGCACTTCCACCTTGCGTTGGTTTTCCGAAGTGTTTCGCTGTGTGTGTTTTTATATGTTTCGTGGGTATTTAAAATAAGATACAAATTTCCCCTCACAACTATGAGAATTGGTAGTTGGCGAAAGGGCGCCATGAGGGGCGTCGAAGCGTGCCGGCTGATGGCTTTTTGCCGAGGCAGGCGGCCGCGGCTACGCCTGCCGGGGGTAGCACGGACAAGTGGTGTCGGGGGGCCTGGCCGCTGCGGCGAGGCGCGGAGGTCCGGCTGGCGCGGCGATCATCACAGAGGATTCTGCGGCGTCATTCATCGTTTGAATGGTTGCTGCCGCAAGCGCGCCCGGCGCCGTCGATGCTGGTCTGCGGTGTCGGGCGCTCGCTGGCGTTGCGTTGGCCAGCCGTCCCGGCCGGGTGCGTAGGCACCGGCCGGAGGTTT
> PA1222, 1325951-1326045, PA1223
GCCAAGGACTTCCTGGTGGTGGATCGAAGCCCGCTAGCTTGGGCAAAGCGCGACGGTGCGTCAAACCGCGGCGACGACCGAAGCGTATCGCCGCG
> PA1223, 1326940-1327023, PA1224
CCATATACCTGGAATTTCGGATATTCATTTCAACTATATCCGGCGATGGCCGATCCTGCGCCCACCTTTTGCCGGAGACCCGCC
> PA1224, 1327804-1327812, PA1225
CCCCGGGGG
> PA1225, 1328440-1328544, PA1226
GGGCGAATTCCTCCGGGAATTGCGGGAAGGGGGGCAAGTCGATAGTCTGGGTAAAACCTACTTTCCGTAGGTTACCTTTAGTAAGTTACTTTTAGTAGGTTATCT
> PA1226, 1329154-1329191, PA1227
AGGAACCGCGTGCCCTGGAGGAATATCGCCGGGCGATA
> PA1227, 1330041-1330116, PA1228
TGAGGGGACGTGCGGTCGTGCTGGGCAGGACGGATATGCCCGCGTGCGGACATCCGCCGCGAAGTACCGCTACCGC
> PA1228, 1330468-1330576, PA1229
CTGATCCTCCTGGAGAAAAAAGGGCGGCATTATTCCCAGAAGTGCCTTCGAGTGCCAGCCTCGGGGGAGAACAGCTGACGAACTGCAAGACCTTTCCGTCGACCTTCGT
> PA1229, 1331384-1331516, PA1230
GGCAGGTCCTGTGGTTGTCCGAATTCGATTATTTTCTGGCTGAGTAGTCGATATTTGCAAATCGCCACGACCCGTAGCCTGTGCTCCTCAACCCGACAGGAGCGGCCGACCGCTCCGCGCCCTCGATACCCTG
> PA1230, 1331715-1331726, PA1231
GCCGAGGTCCCC
> PA1233, 1334929-1334949, PA1234
GAAGCGGGCGCAGGCGCTGTC
> PA1234, 1335454-1335644, PA1235
GCTGGTTTCGCTCCTGTGCTTGGGGAGGGATGGCGCGGCGGATACGCCAGGCAGTCGCGCCACGCCGGGGCGGCCAGGGTAGCGCGCTCGCCGCGTCGCGGCGAGCGCCGGCGTGCTTCGCCGGGACTGGTCGTTAGCATGGCGCGGCTGGTAAAAAGACAGCGCCCCCACTGCCCGCCAAGGCCCGCCCG
> PA1235, 1336428-1336429, PA1236
GT
> PA1238, 1340528-1340909, PA1239
TGCCCTGCTCCCGTGTCTGAAAGAGCGGGGAACGGTAAGGCAGGCGCGGGCGGCCTGCGCCGGCAAAAGCGCCAGTCATCGTCGCAAAATGGACAGTCGGCGGATTTTTCAGCGTTGTCGCATCAGGTACGGGCCGCAGCCCAGGGCCAGCAGCCCGGCCGGGATGGCCAGCAGGGAGATGCGGGCGATCTGCCGGGAGTAGCGGTTCACCCCGGCAAAGCTGTCGGCCTTGGTGGCGGTCTCCCGGCGAAACCCCGGTCGCGGCTTTCGGCGCGGCTGCGTTCGAGAAGGAACTCCACGGCGACCACGCCCAGCCAGAATGCGACGGCGAACAGGCGAAGGGACAACGGCAACGGGTGCATGGCGCGCTCTCGCTGGTCTT
> PA1239, 1341795-1341850, PA1240
GTCGGTTTCCGCAGGAGAGATGGAGCGGAGCGACCGGGGGTCGACCCGCAGGGGAG
> PA1240, 1342649-1342812, PA1241
GATGCCTCTCTCCTGTGCTTGGGTTGGTGGAGCGGAAACTTCTTCTAGTTACCTACCGAACATTCGGTTTGTAAAAACTAAACAAACATTCGGTAACCGTCAAATTGAGGCGCCAAGGCTTATGGCATAGAATCAACGCCTTTGATCGAGAGCAGGAACCTTCC
> PA1241, 1343374-1343452, PA1242
CCTGCGCCCGCCTTCAACCTGAACGAAGCGTTTCGCCAGGCGGTCGGAACAACAGGTCCCCGTTCCGGAAGCCGAGTCC
> PA1242, 1345226-1345247, PA1243
GGCGTTCCGCCGGCCCGGGGCC
> PA1243, 1347825-1348059, PA1244
GTCTGCGGAGTCTTGCTCGGTTCCGGTTGAGGTGGTGGGTCGTATGGAATATAGGAGGGCGGTGGGTGCGCTTGCGTTCAATCCGGCTGGGCGGGATGGCGCACCGGGGCGCTCCAGACGCTCGGCGCGTTGCCAGGCGGAGTCTGGCGATGATTTCGTACGCGGTGCCCGAGACCGCGATGGAGACTTGGCGTAGGGGCGAACGACGCCACCGGCGTCATTCGCCATGGCCGGG
> PA1244, 1348402-1349415, PA1245
ATGACCTGCCGCCTTCGCTGTCAATCGATGGAGGCAGGATCGCGCAGGGTTGACAGACCGGGAAACGGAACCGGCAGACCACGAGGGTCTCCCCACGCGATCCGCCATGAAGGCCCGCAGTTGGAAAACTGCGGTCGAGCCGATGCCTGCAAAAGCATTCGCTGCTTTCGCATGCACCGCTCGGCGCATTGCGCCGTCTCTTCGGGCTGTCAAACCCGGTCACGGATTTGGCCGTGACGGGCGCAGGATAGGGGCAGGCAAGGCGGGGAGCAAGGGCGGGAACGGGTGACGGCAGAGGCTATCGGCAGGCAAGGCGTTGGCTGAAGCGATTCATGGAAATAACCCGGCGTTGGGAGCGCGCCGTTAATCATCGTTTACCAGGAGAAAACAATCCGCCTGGACTGTTCGATTCAATATTTTGTGATGCGCTTCACGCAATAAGAGTATTCCTTATGAGCCACGCAAAAGTGTCATTCGCTTCTTCGAAGAGGGCGCTGCCGAAGTTGCACGCTAGTTGGGCACGCCGCGAGGGCGGCTCGGCACTTTGGTGCATAAGGATATAACCCTTTCTTCATTTCTGATTTTCGTCAGAGTTCGTGCCGGGGCGACCGTCCGTCATTCGATATTAATTAAAAGCGTCAATAATTCGTTTAGGAATCATAGGCTTGGAAATCCACCTGGCAGAACTGACAGGTCGGTATGCCCAACCAAAGTATTGAACTGATTTAAGTGGTGGTACAAATTTGCCTTTCCCATGTTAGTCCTACTTAACAGGCGAAGCGGTGGAGAGCGCTCTGTTGCGGGCTGCTCGGGATTAAATGGGTTTCGCCCTCGGGGGCTCCTGTCTTCCAATAAAAACAAGTTGTCGCCAGGCCTGATGAACTTTCAGGTACCCGCGTTCCGTTTTCTCGCGGAACTCACTGACTGCGCTTAACCGCGTGACCGGTTCGGTCGGTAAACAGCGACCTGCGCCGGAAACGCGATAACCGAGACAACTCAATCGAGGAACAGAAG
> PA1245, 1350661-1350746, PA1246
CGGCGAGGGAACGCCCGGCACAGGGAGGTGCCATCCGGGCTCATTCGGGATTCCAGCGGCAGTCGTGGCAGAAGTGAGCGCGCTCG
> PA1247, 1353824-1353826, PA1248
CCG
> PA1248, 1355273-1355630, PA1249
GACCGCGAAGGACGTGCGGGCAATTGTTCGCCTGGCGTGAAGTCGATGTCCCGGGCGGGTCGACAGAGGTCGAACAATACGCATGGAATTGTTTTTTCAATAAGGCGCTATTTATATGAAACGGTTTTTATAATATTCCAGTGTCTTCGGTAGTTTGTCTTTCCTGCATGATTTCATATATGCGGAATTCGTTCGTGCATATGCTTTAAGTGCAGCTTAATTTTTTTCATGAAACCTGTGGACATTGGAAAATGAGCTGTGTCAGTTTGGACTTCGGCCTGATCTGGCCGATAACTGCAATTATCCATCCGATAATTGTATCCGAGTTATTTCCTTTACAACTTAAAGGGATATGACA
> PA1249, 1357071-1357316, PA1250
CGCGCTGACACGGGCGCGGTTCGGTGCGGCGGTACGAACCGCGGCCCTTCGGCCGGCCGGGCACTGTTCGAATTGATAGGTGTCTTCCACAGGAGCGAAGTTGTGAACTGTGGCGCGCCCGTGGGCCTGCGACCCGGCGGACGAACGGAGGTCCGCGGCGCCTGGCGCGCGCTGGCGTTCGAAGCGAGGGTGGCGGGCGGCGTTCGCCGTGTTATCCGATGTTCCAGGCTTGAAGGAGATCTCTCG
> PA1250, 1357713-1357724, PA1251
CTCGCTTGCGGG
> PA1251, 1359351-1359589, PA1252
GGGGTGGTCTCCGACCGGGCTGTGGGAAGGTGCTTGGTCCTGTAGCGGGGCGCGGAAGGGTTTCTTGAGGGGCTGCGGGGCTATTTGGAATTGCCTTACATGATTGCTAGGAATTTTCTGTAAGTTTTCGATGTGCTCGAGCCGGTTGTGCCGTTTTCGGCATGCTCCGGGTCGATTGAGGTCAAGAGAAGGCTGTCGCGGCAGGCCACCCTAGGGATTGGTCGAACAAGGAGAAGCCC
> PA1252, 1360595-1360697, PA1253
GCGCAAGGCGAGGGGCCGACCGGACAGCGTGGCGCAACGAGGACGACTGCGTAGGGCGGATAGCGCCAACGGCGCTATCCGCCATCCAGGCTCCCAGGCGTGC
> PA1253, 1362279-1362370, PA1254
GGGGCCTCCCTGGGGACGGTGGACGGAATGCTCTGCCGCTGGCCCTCGCCGGCCGCTCCCCGGGGAGCGAGGCGGCGAGGGCGGGGCGTCGG
> PA1254, 1363289-1363438, PA1255
GGTTTCTCCTTTTTTCGTATTTCGTATACGAATTCAGTCGGACCGCTGCGGTCCGAGTCACAGGGCGACGGCAGCGTTCGCCGTCATGGGCGATCCGGTACGCGCCGGATCGGTTTCCGCCCGGCCGCTGCCTGCGGTCGGGCGGGGTGG
> PA1255, 1364474-1364498, PA1256
GGCTATCTCCTGTGCGGGGGCGGGC
> PA1257, 1365863-1365872, PA1258
GGCATTCCCC
> PA1259, 1368281-1368338, PA1260
CGGCGCATCCAGGACGGGGGGAAACGGCGCGGCCCGGCGGCGGACCGCGCCCTCGGCT
> PA1260, 1369161-1369417, PA1261
GGGGGCCTCTGGCGATGCGGTTGAGTGGGAGGGCGGCAAATCCCGTATTTGTGATTTCGTATACGATATTTTAAGTGAGCAATGGCTGTGCCAGAACCTCGTCCGACGGCGATAAAAAACCTTTCGCTGGAGCGCGACCGCTTTGGCTGGCGCGTCGCTGTGCCATGCCGCGCCGGACTGCGCCCCGCTCGGGCGCGGCCGGCGGTGTTACAAAAGGGAGCAGGATTGCTACCGCCGCCCCGTGGCGGGGCGAGGCG
> PA1261, 1370093-1370256, PA1262
GGCGTCGAGCAGCGCCTCGACCTGGCGCAGGCTGGCCAGCAGGCTGGCGAGGTCGGCGGGGGGCGGGGCGGCGAGCAGGTCGTGCATCGGGGCGAAGGCCTGGCTGGGGGACCGCGCCAGCATACGGGGCGCCGGCGGCCGGGAACAGGGCCCGGCCGCGCGCC
> PA1262, 1371700-1371737, PA1263
GGGCGGAGTCCTTGTGCGGAAGGGAGTGGGCTGGCAGC
> PA1263, 1372683-1372978, PA1264
GTCGGCGCCCTGTCCCGTAGCCAGCGCCTGCTCGACCTGCTGCAGATTCTGCGCCGGCACCGTTACCCGGTGGCCGGGCATGTGCTCGCCGGCGAACTGGGGATCAGCCTGCGCACCCTCTACCGCGATATCGCCACCCTGCGACAGCAGGGCGCGCACATCGAGGGCGGCGCCGGCACCAGGCGTTGCTGCGCGAGTGGCGTGAACGGGAAAGCATCGCCGCGCAGTGAGTGAATGCTGCCGGAAACTGACAGACGGCCACCGCCTGCGGGTCTAGCGCCCGGCGCTGTAGCGGC
> PA1264, 1373846-1373944, PA1265
GGTTCCGATTTCCTGCATGACTGGTGCAGATAGTTTCGTTTGATAGTAGCGGCGGAGGCCGCCTAGCCTCGACTCGAACCTGACCGACGGAGGCGAGCG
> PA1266, 1376098-1376326, PA1267
GCCTGGGTCTCCACGCGCATGCCGGATTGGCAGACGGTCTGGCAGGCCAGGCGTCGCCGACCGTCGATCAATACCCGGCATTCCTGGCACGCGCCCATGCCGCAGAACGGCGCGCGCCGCCCGCCGCCGACCGCGCTGCGGGAGCAGCCGTCGCCGCCGAGGGCGAGGGCGGCCGCCACGCTGGTACCGACGGCGACCCGCAGCGGACGCCGGTCGATGAACAGTTCGA
> PA1268, 1378384-1378499, PA1269
GGTGGCCCTCGCCTGTGCCGGGGAATGCGCCACAGGGTGGCGTTTCGGCGGGGCGGGGCGCTTGAGGGTTTTCGCTCAGGTGGATGACGAAAGCGGCATAGCCGGGATGGCCCGGC
> PA1269, 1379169-1379412, PA1270
GGAGAGAGGCAAGCGGGACAACCTGCATGGCGTTGGGAACGTGCGGGATATTGTATACGAACGCTTGGCGCGTGCCGCTGCCGGTTGGCGCCTTCTGCGCAGGCGTGTTGGTCGGCTCCAGTGGGCCTCCGTGGCGCATGTTTCGCAGGGCGAAACGCTCTTCCGGAAAGTTCGCGGAGAGGCTGGACAATAGAAAATTAGCTTGCTAATAATTCGCTCGCTCATGTATTTCGGGGCGTCCGCG
> PA1270, 1381453-1381803, PA1271
TTCTGCGGTGGCCGCCCACATTGACCGCGCAAGCCCCGAACCACTAAGCTGCGCGCCTTGCGACAGGTGCCCCGCAAGGGGTGAAACAGGGAAGCTGGTGCGTTCCGTCGGAACCAGGCCAGCGCTGCCCCCGCAACGGTAGGCGAATCAGACAGCCGCTCGATGACCACTGTGCTCCGGCATGGGAAGGCGCGGCTGGAAGCGTCCAGCGCTTCGCTCGCGAGCCCGGAGACCGGCCTGACGCACCCACGGCATCGCGGAGGGCGCTGTCGGACGTCTCCTGCCGTCGCTTCGTCCTCCGTCTGCCTCGACCCAGGTCGCGCGGGTGAGAGCGACGGAGCAGCGCAGAGC
> PA1271, 1383655-1383717, PA1272
GGCCGGGTATTTCGAATGAACGAGGCGACGGCGTGGCCGCGTCGCCGCAAGGAGTGATCGACG
> PA1272, 1384330-1384360, PA1273
TGCCCGCGCCATGCGCGGAGACGCTTCGCCC
> PA1280, 1391862-1391863, PA1281
TC
> PA1282, 1394070-1394187, PA1283
GGGATAACCTCTGTGGCGAACGGTTCATCGCTCGCCGTGGATAACGGGAATTGCGCGCCACGGGCGGGCGCGTGAAAATATAAATACATACGTATGGATTTAAACTCAAGAGGTAGCC
> PA1283, 1394749-1394778, PA1284
GGCTCCGCTGGCGCGCTGCGGGTGGTCGCC
> PA1284, 1396600-1396730, PA1285
GGCTACCTCGGCGATGGATGGACGGGCGCCGGGTGCTCCCGGTCGCCGCTGACAGCGCGAGTTATAGGCCAGCGCCCGGTGTCCGGCCTTGGCAGGGGCAACAGACGGCGTTGGCAGTTCGGACAATCCGC
> PA1285, 1397181-1397253, PA1286
CAACCGACGAAGCCTCTCGCCGAGGCGCTTCGTTCACGATAAAGCGGGTATATACCCGTAGATGGAGCGACCC
> PA1286, 1398454-1398617, PA1287
AGCTGGCCTGGCTGCTCGCCGCCGGGGCGCTGCTGGGACTCGCCTGGTGGGGCTGGCAGCGTGGCGGACTGGCGCTGCTGGAACTGGGCATGGGCGCATGCTGATAGGTGGCGATAGGCGCGGGGAAGGGTAAGCTGGGACATTCGTCGCCAAGGAGCCATTCC
> PA1287, 1399173-1399230, PA1288
GGGTCGGCCAGGCATGAAAAAGCCGGGCAATGCCCGGCTTCTTCGTTGGCGCGTGCGA
> PA1288, 1400506-1400710, PA1289
TGTTGGAGCAACTCCTGTGTATAACGGCGCGCAAACTACCAAGATTCCCAGACCGGCGCCAGTGTTCCGAAGTTCCGCAGGGTGCGGAACAGAGCGGTTGGCTCCGGTGCCAGTGAAGCGAAGGTAGCGCAACCGTTCGTGTCTGTATGTAAAAAATTTTCTGACCGGTTGGTCTGTTTCGGACGCGGGATTTTTCCATTCGCCG
> PA1289, 1401191-1401411, PA1290
GACGGCCTCGCGCAAGGTGGATCGGCGGGGCCGGGCAGTTTGGCAGCTTCTATTCCGATGGCCCCGCCGATAGCGGACTTAGCCGCTTGATTTGAAGTGTAGTGAAACAAATCGGCTGTAAAGGACTGTTTTTAAATTGTTTCCAGCTTTAGAGAACGGCTGATATGCCTGCTGGAAATTAAACCGGCGCGTCCTTGCTTCGCTTGTGCTGGGCGGCATTC
> PA1290, 1402006-1402116, PA1291
ACTGCTGCCTTCTTACATACCGTCGGTATGTTCATGCTAGCACGCCTGGCGATCCGTCGAGCATTGCGTCCGTCCCGGCTGCTCGAACCCGCACGGCAAAGGAGAGCGCGA
> PA1291, 1402957-1402980, PA1292
GCCGCGTCCGAGCGTATGGCGTCG
> PA1292, 1403836-1404135, PA1293
CGCGGACTCCTTGGGTCGGGAAGCAAAGCCGGTGGCGGATGGGTGGATCATGCCCCTTGGACCGCGTCGCGTCATCCCGGCGTCGCGCGGCGAGGCGGAGAAATGGCGAAAGGAAAGGGCTGGCTCCAGGCGAGGAAGATTCCTACTCGGTCATCAGCCTCGCCCGGCAGCGGGGGATTTGTCCAGACATGCAGAATCGGCTCGTTCCGAGGTATCCGCTCCTGTGTTCTATCCCTCGGAACGCTTGTCCGATTGGCTTGGCCCGGCGCTTGCGCCGGGCTTTTTTTCGCCTCGGCTTTT
> PA1293, 1405198-1405337, PA1294
GCAGTTCCCTTGTTCGGATTGTCGGACAAAGGGCGGAGTATGGACATTCGCTACGCTCATCGGCAAGCGCGGTGCCGAGCGGAATGCTCGCATGGCGCCAGGCTCTATATAATGCGCCGCACTTGACCAAGGAGATGTTC
> PA1295, 1406753-1407006, PA1296
CGCGAGCCGTACCCCGCTGGCGCCGGCTTCCCGGCGCCACTTTCACGACGTGAAACCCGCTCTGTGCAAGGCTGCGCCTTCGGTGCATGATGTCCGCAAGATGTCGCACGATAGCGGAACCCCTGGCAGCGACCGTGGTCTACCAGCGCCAAACCTGCTGCTCTCGAGGGCTTCCCTCCAGGAGCCGTGATGCATGAAAGAACAATATTCTCCGGCCTGATCGCCAGCCCTTGTCCGGCTTGGCAGTGTGACCC
> PA1296, 1407940-1407950, PA1297
GCCGCGTTCCC
> PA1297, 1408932-1408998, PA1298
TTGCTACTGTCCTGTCGAGACGTCGAAAATATACTATACCCCAGTATATTACCTTGAGGAGAGAGCG
> PA1298, 1409275-1409350, PA1299
CCATGTGCCGGCCGGTGCTTGGCCTGGAGGGGGCGGGGGACTAGACTATCGCGCCTTTTCACCAGCCCCCGATGCC
> PA1299, 1409801-1409948, PA1300
GCTCGCGTCCGTCGCACTTCCTTACCTTGTGAAATGATATGTATTATCATTCGCATATTTGCAAGGGACTTCCGTATCCGACGGAAGCGGGGAGGCGAGGTGTTGCAGCGGGTCAACGGCGCGGGGGGCGCCGCCGGAGGATGCACGG
> PA1301, 1411457-1411584, PA1302
GGCGCGTCGTCAGCATTAATGAAAATATTTTTCATTCGCATATGTGGGTTTTTCTCCCTGCTGCGTCTTCTCTGCTGTCCGTCGCCGCTGCCGGCGACATCCAGCAGTCACTTGGGGAGAGTTCCAGC
> PA1302, 1414141-1414146, PA1303
GGGGCG
> PA1303, 1414687-1414762, PA1304
GGCGGGCCAGAAGCGTCGTTTCACGAAGGTTCCCTTTTTCGTGGCGGAAGGCCGGCGTCGCCGGCCCCCGCGGTGG
> PA1304, 1416815-1416962, PA1305
CGGGAATCCTCGTCGATCCGGCCATGCGCGAGGCCGGGAAATCTGAATAAAACTGGCGGCGCGGCGCCCGCCATCGGTGGGTAGGCGCGTCGGCATGCAAAAGCGGCTATCATAAGCCCCCCATCACCGCTATCGCCACGCACGCCGC
> PA1305, 1417437-1417499, PA1306
CCTTTCGCGACGAAATCCATTCTTGCGCTACGCCCGGCAGGCGTTCAGCATGAGGCGAGGCCT
> PA1306, 1417962-1417964, PA1307
GCC
> PA1307, 1418739-1418764, PA1308
ATCGCCGCCGTGAACGAGGAGAGCGC
> PA1308, 1419290-1419297, PA1309
GGCGCGAC
> PA1309, 1420159-1420325, PA1310
GGTATCGGCCTGGCTTATGGCTGGCATCGGAACAAACAATTTGAACGATAGTAGCGCGGCGCTCACCTTATGTCTCCAGGCTTCCCTGGAACGCCGGCGCGGAACGACCGCCCGGACCGCGAAGCCCGATCCGGTTTCTTTGGCCGATTCCCGCAGAGGAAATGAGC
> PA1310, 1421442-1421476, PA1311
ACTGAACGACAACGAGCAGAAAAGGGTTCACGACA
> PA1311, 1422305-1422354, PA1312
GCCACGTCTGTGCCGAGGCCGCCGCGGGCAACCGCGGCGGCCTCAGTTTT
> PA1312, 1423267-1423373, PA1313
GGAAGGCGACCCTATTGTCAAATTCGATTTGACAGTCTATGCGCGATTAGCCTCTCCAGATAGCGCGAGCGCCTCGCTATGCTCCCCGGCAAACCTCCGGAGCGCCC
> PA1313, 1424733-1424745, PA1314
AAGGAGCTACACC
> PA1314, 1425133-1425139, PA1315
GCCTGCC
> PA1315, 1425755-1425911, PA1316
GGAGCGCGGGTCCGGTGGTTGGGTTGGCCGCAGTGTAAAAGAGCGTGGAGGGGAAGACGAGGCATGACAGGAAGATGAGAATGTTTCGCGATATTTATTGACTGACCGTCGGTCAATGGATTATTCCTGGGCCAGCGCCCTCTCATCGGAGTACTCC
> PA1316, 1427454-1428079, PA1317
CTCTCGGGTCACGATGCTGGCGTGGGGGCGATTTCCTTGCGTTATGCTGCTCGAAGCGAAGAATATTCGCGTATTCCAACTGTTGTGCTAGGGTATGGCCTGCGACAACCTGTCGCAGGCAGGTAAAAGCCCTACTTTATCTATGTTTGAGAAAGTCTATTGCAAGATGTGTCATAGGCTCCTCAGCTGAAATGAATTGTAATAACTGACGCTCAGTTTCGGTCCAACGAGCGTCGCGCGAGTCTCTGCTCCGCATCGCGATAAATGGGTTCCTGCCTTGCCTGTTGCACAACAAATAGCCGACCGATAACTGCGACCTGATCACCCGGCGGGAAGGGCAATCCTTCTCGCCCAGGCATGCACGTGCCTTGGCCGCCCTTGGCCTCTTCCGGCACAGCTTCGAAAACGCTGTTCATCAAGGAACGACTCAGCGCGTGGAACGAGTCCGCCACCGGAATCGGGAAAGGTATCCGCTTGCCTTCTCCCGTGGCCGGGCAATGGCCGTTCCGTACCCCGGCGGCGACTGCATGTCTGGAACTGGCTGAAGCCAGCGGTCTCCGCCACAAGCCTTGCAAGGAGACATCCATGAGCGACCACTCGCTCCTTCCATCGATTAAGGCCGGAAG
> PA1317, 1429076-1429081, PA1318
GCGCAG
> PA1318, 1431059-1431061, PA1319
ACC
> PA1320, 1432027-1432036, PA1321
GGGCCATGAC
> PA1321, 1432928-1433165, PA1322
GGCGACACGCTTTAGGGAAAGCCCCGCCGGTCGATTGGCGGGGCTTTTTTTTGTCTGCGCGATGGCAGGGATGCGGACGCCGCCTGGCAGAAGGGCCGCGCGGCGAGCCCTCTGTTCCGGGACTCTGCCGTTGGTTATCAGATTTTTCCGGGAGCTTTTTCGGAGCTGTCCGGCTTGTGAAAAAAACCCTCCATCAATCAAATGCCAATGATTCTCAATAACCAAGATGGAGTACTTC
> PA1322, 1435365-1435492, PA1323
CGGCAGGCAGGCCATGGAAGCCGGCGCCCACTGCCTGGGCGCCGGTTCTTCCCGGCGATTTCCTCTGAACTTTTTCACTGCGGCGCCTATCAACTCCTTTGCAAGTCATTTTTCAGGGAGCCTCTTCG
> PA1323, 1435826-1435884, PA1324
GCACGCGGTCGGTGCCGCACAACGGACTCGTTACCTTCGCTTGAAAAAAGGAATTGCCC
> PA1324, 1436398-1436490, PA1324.1
CCTCCGGCGGTGTTCGGCCAAAACGGCAAGCCCCTGCCATCGCGGCAGGGGCTTTTTCCTGCCGGCGCGGCCGGACCGCTTGACAGCCAACGG
> PA1324.1, 1436619-1436662, PA1325
TCGTTCTGTCTCCTGGGCCAAAACCACCGAACCGGGAGAACAGC
> PA1326, 1438615-1438705, PA1327
GCTGCGCGGCGGTGCGCCAGCGGGACATGGCCCTGTCATGTCCCTCGGCTAGACTCCTGCCAGGGATATCCGCCCAGCGAGGGACATGGCC
> PA1328, 1441548-1441631, PA1329
TGTTAGAAAAACTTGAAAGTCTACGTAGGAGAAGGCCGGTTCTGTTAAAGCTTCGACCTTTCTAGACTGGCCCGCAAGCACTCG
> PA1329, 1442064-1442068, PA1330
TCGAG
> PA1330, 1442849-1442903, PA1331
CGGTCTGCCGCTGCGCCGGGGAGGACGGCGGCCGGATCGGCGGCCGCCGCTTCGC
> PA1331, 1444452-1444719, PA1332
GTGCGCTTACCTCCCGGTCCGGCTGGCCGTCGCGCTGGCGCGACGCTGCACGGCGCGGCTGCGGCAGCCGGCGGTGACGGAGGGGGACGAGGCGAGGGATTCGGCGTCGAGGGGCGGACGCAGGTGGCGAAGGCGAAGCGGGGAGGGTTGTCCGGAAGGACGACTGGGGGGCTCCGAAAGGGTGGTCATGATGGCCATTGAGAGTCAAAGGGAAGTCGATCCTACTGTGTCGCGGGCCCTCGCCACAGCGGGAAACTATTACAAAACC
> PA1332, 1445272-1445404, PA1333
GATTACCCGGCCTGGAAACGCCTACTGGAGGAAGCCGGTTTCGTCGAGCTGGAGCACTACTACCGGCCGCCGGGCCTGCCGCGCGACAGCAGCCCTGGCTGGCGAGCGTCTGGCGGCGCCCCGTCTGAAGGCG
> PA1333, 1445612-1445805, PA1334
GGCGGATTCCTCGAAATGTTCCTCGATGCTATCGGTGGTCCCCCCTGTCCAGGAAATCAGGCCTATTAATAATGAATATCTGGCGAATTGAGTCTAGGTCCCGCCAGCCGTGGGTTCTAGTCGACCAAAGGCGAGGTTGTGGCGGCATGTTTCGCCAACCGGCCGCGCGCTCGCGGTCCGGTCGGCTAGGGGTT
> PA1334, 1446919-1447225, PA1335
GATGGCGATCTCGCTCGTGAGGCCGGCCGCGGCGCGGCGTACTGGAAGAAGGTGGGCGCATTATTGGCGGAACGATTCGTGCGAAAAACAGCTGCCGGGGAAAATGACACTTGAGTTCAATTCATGAATGCCCGGATAGCGCGGGCGCACCGAGGGAGGAGGAATGGCCTATGACGCGCTGCGTCAGGCGGGTAGGGCGGATAACGCCCCCGGCGTTATCCGCCGAGCGGAATCGCAGGCGGGTGAGAAATGTCGGATGAAGCATCGCGCCCTGCGCCAGGCGGGCAGGGCGAAGAGGGCCCCCGGC
> PA1335, 1448504-1448547, PA1336
GACATGCGGATCGTCTTCGACGATCAGGACGGAAAGCGGCTCGT
> PA1336, 1450450-1450544, PA1337
CACAGTCGTCGCGGCTAGGCCAGCCCGCCGCCACGATGGGCGGCGGAGCGGGCGGTTTTCCGGCACGGCCGGCAGGCGGCGCCGGAAGGGTTCAC
> PA1337, 1451634-1451718, PA1338
GGCGATATCTCGTGTCGGTAGGTTGGTAGGGTTATCGTCGTTGCACGCAATCAGGCGCGGGCGGCGTCGGCCGCCCGCCGTCCTG
> PA1338, 1453393-1453469, PA1339
GGGCTTTCCCTATTTATTGTTATCGCAGGCGAGGGTGGAGCAGGCCCCCGCCGGGCGGGCCGGCGAGGGCGGGTACA
> PA1341, 1455613-1455814, PA1342
GTTGGGGTTTCCCCTCGGTTCAATCGGTTGCAGACACTGGCGGGGAAGGCAGGCGCCGGCGCGGCCGTGCGGGCCGGCGGCGCTGCTCTTCCGGGGGAGACGGCTGGGGAGGGGCAGGCCCCTCCCGCGTCCCCGAGGCCCCGCCGCGAGGCGGGGGCGACGCGCGAAGCGCTGGCGCTCCGGGAGGAACGCCAGGCGCTCG
> PA1342, 1456724-1457174, PA1343
GAATTTCTTCCTCGACTTGTTTTGATTTTTATTGAGCCGCGAGCGCCTGGCCTCTCCGGGACAGGGTGTTTCGCGGTTTTCCCCGGCGGGGGAAGCCACGAGAGTATCGTGCTTGCCGAACAGTGTAGTGGCAGGATGCATGCCAGCTTATGAAATCCGGTTTTTTTTAGCCTAACCGTTTGAAAGTAAAAGAAATTAAATTTGGATGAAAATGCCCCGAAATGGCCTTTCGTCCGCTCTTCCGAATATTTTCGGGGCATGGCGTTCGGTTTTCCGAACGTTTCGCCGAGGTCCGTTCTTGAGCCATTCCGGGGTTTTCTGACGGTTCGTTCAGAAATTGTTCAGGCTTCGTTCAGGCCCGATTCAGGCCGGGTTCAGCAGAATTCACGCTGCGAGGCGCAAGCCGTCACGTCTTGCCTTCCTTCCCTGGCGACGGCCGCCTGGAGTCCCC
> PA1343, 1457634-1457728, PA1344
GGCCAGGAACGGGCACGGAACGCTGGCTGGTCTAGGCTGTCGTCTGTTCCCCGAGCCGCGTTCCTGAGCGGTTCGTCACTCGACAGGAGACTCCC
> PA1344, 1458524-1458706, PA1345
CGAGCGCGCAACGCCAGCGTAAAAATGCTCCTCGGCACTCGCGGCGCGGTGCCCGGGGGCCCTGGCCGGTTGCCGCGCCGGCGTCTGGCGGCGGCGCTCGTAAAGCTTGCGTAACGAGGCGCGACAGGAGGCGCCGGCAGGTCTAGAACGGCAGGTACCGTCATTCAGAGGATACCGCCACTC
> PA1345, 1460297-1460306, PA1346
ACGGCGCGCC
> PA1346, 1461855-1461937, PA1347
GCTGTTGTCCTTGTCCATTCGAACCGCTCGGTTTCGCCGGCAAAAGCGTCGCCCGGCACGCCGAAGGCTCTCGCGAGGCGCGA
> PA1347, 1462631-1462695, PA1348
TGGCTACTCCACTCATTTACATGTGGGCGGGTCTTTGAATGGAAGAAAGATGGCGAGGCGAGTGC
> PA1348, 1463404-1463585, PA1349
CCGACGGCCCGCGCCCGGTGGTCGGGCGGGTCTAGGCTTGTGCTGCGGTCGGCGGCGTTCCACGGCGAGCGCCGACCGTTCGTCCGCGCCGCGGGCTTTTTTCCCCGCCACTGTCGAAAGGCGCCCTCGCCGGGCGACTACCGAACGAACGGATCGTCGATCCGCACCAGGAGCCCACCGCC
> PA1349, 1463937-1464110, PA1350
GGGCGCCCGGCGCCGGAGGTGAAGTATGTGCCCCCTGTGCATCGCATCCCTGTCCCTGGTGTGCGCCGGCGGCGCTTCGCTGGCCGGCTTCGCCCTGGCGACCGGGCGCCGGCGCCGCTGGCGGAACGACCCCGGGCAGGCTGGAAAACCGAGAATTTCCGTGGAGAATCGGCA
> PA1350, 1464861-1464877, PA1351
GGGAGCACGGCGAGCCG
> PA1351, 1466102-1466108, PA1352
AGCCGGC
> PA1352, 1467321-1467487, PA1353
GCGAAGCGCTCCGTAAGGTTTCAATATGAAACTAAAGCGGAGGCTAGGAATTTTGGTTTTAAAATGCAACCTAAATTATCGCAGCAGTGCGTCTATCGATCGCGACTCGCGCACAGTGGAACGCGGGCCCGCCGCCGATTCACCTGGCGGCGGGCCCGCGTACGACG
> PA1353, 1467902-1467937, PA1354
GGCGCTTTCCTCGTTCTTGGCGGAGTGCGGGGCGGT
> PA1354, 1468364-1468509, PA1355
CTGCGTTCTCCTTGTTGTTCTGCGCAATGACGGCCCGTTCTGGCCCGCCTCCCGAACTGGTCGAACGGCGGGCCGGCGGATCGACAGGCGACGGCGGTTTTTTCGCTGGCCGGGGCAGTATAGGAGGCCCGCGCCGAGCGGCCGGG
> PA1355, 1468891-1468912, PA1356
CCATGACAGAGGAGGACATCCG
> PA1356, 1470020-1470087, PA1357
GCGCGCGGCGCTGGACAGCCTCGGCGCGCTTGCATAAGTTCGTGGGTTTTCGCCAAGGAGCCCACCCC
> PA1357, 1470565-1470579, PA1358
CGGCAACTGCCGGGC
> PA1358, 1470979-1471015, PA1359
CGCGGTCTCCTCTGGAAGGCTGGCTCGAGGCTAGAGC
> PA1361, 1473981-1474390, PA1362
GGCAGTCCTTGTCTGGGCAGGGGAACCGCGTAGTTTACGGGTTGACGGGGTGGTCAGGAAGGGTCAGCAGGGTCGTGCCGGTTGCCCAGCCCCCCACCGCGCTACGCGCAGACAAACGACCCCGCGCTGCCCGCTTGAGGCCCGACCCCGTAGGGCGAATAACCGCCTGGCGGTTATCCGCCGGATACCCGTGACAGCGGCGGATGACATGCCCTGGAAACGCCGGACATCTCCCCCAGACTTTTCCGCAGCCTCTCTCAGACGCCCAGGAATTGGATAAAAAACCAGTAGGAGGAAGATGGAGGGGTCGCCAAGTCTGTTTTCTTGGGGGCAGAAAAGACGCGAGCCGCAGGTGCAGGAACACCTACGACCCGCTAACCAGAGACCAGCTTAACGATAGGAGCTGACCC
> PA1362, 1474715-1474726, PA1363
CCGACGGAGGCG
> PA1364, 1476307-1476383, PA1365
TTCTCTGACGCAGGTAGGGTTTCCCGCGCGCCGTGGCGGCTATCCAGGAAAAGCCAACCTGCATAGGAAATCGAGAC
> PA1365, 1478826-1479020, PA1366
GGGGAGGGAGGAGCCACCGGGCCTGGGCCCGGTGGGTGTCTGGGCCGCGGCGTCGAGGGCTGCACGCCTTCGGAGAGAGGACGGTTGGGGGCGGGTTCTTGCGGGGGCGGCAGCTACCGGCCAATTGCGCTCAGTGTGCTGGGCACTCCGGGCCTGGATTGCGCGAAATCCCATACATCCTCCGGCCTGGAGAGG
> PA1366, 1479792-1480214, PA1367
CCACCAGGTATCTCTTTCGCCTTGCGCTTCTCGATGACGTAGCGGCGCTGGAGATCGAACGCCTGGGACTTGCTTAGTGCGCCTTTGCGCTTGAGGTTGATCAGCATCTGCTCAACGCTATCGAGAGATACCGAGTCGCCGGCCAGGCACGTGATGGTGAGCGCCATCCGGCTCAGACCATCGCGCTCCGCGCTAACGCCATTGGCCTGGGCAAGTCTCTGAATTTCGGTTGCGACTAAGCCTTTGCTCTTTTTCATCGGTAAACCCCTTTCCATTCCGCAACTTTAGCATCAAAGCCATACATACGCGGGACCGCTCGACAGCACGAACTCGGCTGCCCCAGCACGTCAGTGTCGCGGCACGCATCCTCCAGCCCTGCATCGAGTGTCCGCTCACGACCGGTTTTGCCTGCGACGAATGGGC
> PA1367, 1481052-1481333, PA1368
GGGGCCTCCTGGGGTTGTGGCGGGGGAGGATAAGGCAGGGGGCGGACGTCTGAAACCGGGGTGCGGATTTTCGGGGGGCTTGGGGGCTCTCGTCAGGGGCCGCAATCGGCCCAGGCCGTGTAAAAAACACAGCGAGCGCTGGGTAGCCGGATATGGAATGGTTTTAATGATATCCGGCGGCCTCCTGGACGCGTGGTGTGTCCATCCGGGGCATTCAGCTGATTCGGCAAGTGCTGCTTCCACGATTCTGTGCGAGGCGTTCGGAGGGCTGCCAATGAGGTT
> PA1368, 1482759-1483122, PA1369
GGACTGTCCCCGCTATGACTGCCGACGGCAGGATAACAAGAGCACTAGCCACGTTTTTACACAGCCTGGTCCGGTTGCTGCCCTTGGTCAGAGACCGCTAGCGACTCTGGATTCAACCGATCGCCGGAGCCTTACGGCCGGAAGTAGGCACTCCAGAACTCTTCAGGTTGGTCTCTCCGTTGTCAGCTTGACCTTCTGCATCGGGAACTCAGTCTTCAGGTTTGTACGCCCTTGCTACGAGCCTAGTGTTTGCCTGGAGCTGTCGGTACATGAGTCTCCTCTCCTGCGGTTCAACGGCACAATTCGGTCGGAAATCTGCTATATAGGCCATTTCCCCATGAATGTATGGTCAAGGAAGGACGAT
> PA1369, 1483876-1483897, PA1370
CCTGGATGAGTGAGGTGGGTTT
> PA1370, 1485764-1486265, PA1371
GAGGTGGTGCTTAGGAGCTGTCTAAATCTCGAGGTTGCAATGCTCCACATGGGGCTGAATCGCCCCTAATTTCGTAGGCACCACAGCAAAGACGTTTGAAGACCAGTTTAAGCCTCCCATCTGCGAAGTAGGTTAGGGGGCTAAGCGAGGGAGGGCGACTCCTCTCTCGCTTAATGGATGGAGGGTAAGTGTCGCTAAAGGTGCTGGTTGTAAGTACAGAGCCTTCCACGCATATCCTTCAGCAACGGTGACGCATTGAACGGCTGCTCTGAGGTGTGAAGGCAGCTCAGGCGACTGCCCCTGGCCGTGCTGCCTCTGGCGAGAGGTTGATACCGACCCATTGCTGCCGTTCATGGTGGTGATGACCGGTCAGATGCGGACAGTGATCCCGAGAAAATCTGTCCGCTTTTTCTCATGTACATATTATCCAATCTTCTCGCCACAAAGCGAAACTCTCGGATTCTGATTCTACCGCTTCTATTTGGATTTTCTTTTCGTATTC
> PA1372, 1489096-1489814, PA1373
TTCACGCCCTTAAATCAGTTGGCTCTAAAGTTGTGCGCCTAAGTGTTCGAAGGCACTTATTAATAAGCTATTTTTTCAATAAAAGCGCGCAAGCTTGCAATGAAGTGGTGTGCGCGTTCATAATAATCAATTTTTCTTTCACTGTTTGCTCGGAGTCCTTTTCTTTCGGGAAGACTAGCGCCTAGCTGATTATTCAGCAATCGCCATCCCGAGAGATTGACCCAAGTTTCGGTAGGATTTTCCGTAGGCTAGGCTAGTTTGGCCTGCTTCCGGCATAACCTATCCGGTGCAGATCCTCCATTAGTTGTACGCCGCATGACGGTTCACCGGGGGCTGGATCATTCTGCCGGCGAGCATCAACTCCATCACGCAGAGCTCCCCCTCGTGGGCGATAAGCAAAAGCGTGCGCGCGCGCCCTCAAGGGCAAGACACTGGAAAAGTGAATGCAGGGCGATAATTGAATTTCCCGTCTAGCTTAGCTGGACCAAGACCAGAGTGGAGGACCAAACCAATTCGGCGTCCGCTTCTGGCCGAAATCGGCCATCGAACGCCCACTCCACAAGCAATTTCCCGCTCCCACGAATCCAGATCGTGCCTACACACCGTCACGACGCAGTTACAGCATTAGGAAAACCCACACGCGCTGGTGGGGCATGCGACATGAGTGGCTTCCCCTCCGCCAGCGCGCTCAGGAACGACTGGCAGAGGGGTCGCCCACC
> PA1373, 1491084-1491191, PA1374
GAGGGTCCGAGTCCTTCTGTTCCGTTGGAATAGCAGTCAGTGGACGTAACTATCATCATGAAAGTAACATGCGGACCAGCACTTTGTGAGCCTCGCCAAGGAAGAACC
> PA1374, 1491699-1491912, PA1375
ACGGGCTCCCTGGCGTCCGCCGCCTGGTCGAGGAGACGGACGAGGCGTTCGCGGTTCTGTTCCTTGTAGCTGGCCATCGTTCGCGGTCGTGGTTGGGAAAAACGCGATCGTCGAGGCTTGCGCATGGCGCTGGCAGGTCCGCCTCGCGAGCCGTTCGGCAACACCGCGAGCCCTCGGCCTGCTAGAGTGTGCAGCCTCGTTCGCGGAGGTCTGC
> PA1375, 1493056-1493089, PA1376
GGGCGTGCGGCTGGGTCGATTCCTGTCTCCGCAC
> PA1376, 1494824-1494958, PA1377
GCTGGCGTCCTTTCGTTGTTTGAAGGTCGAGCTTAGCCAGAGCCGCGCGGCAGGGAAAGCGCGATCTCCGACCGGCTGGTCGAGCCCGGCGCAGACGCTTATGCTGGGTGGCCAGACAGCCCAGGGATGACCGCA
> PA1377, 1495493-1495634, PA1378
GGGGCGGGCGCGACGAGAGGCTGCGGACCGGCGCGACCTCCTGGCTCGCCGGGCTTCCGTTCCACGACAGGTTCGTCCTGGGCTTCGGGCATACGGTGACAGTGGACAAGCAGCGCGGCTGTTATCTGGGAGGCGAGGGCGC
> PA1378, 1495998-1496086, PA1379
GGCGAATAACCGCAGCGCGGTTATCCGCCGGTTCGGCGCGGTATCGGCGGATAATGCCGTGGAATTATCCGTCTACGACTTTCCAAACC
> PA1379, 1496921-1497011, PA1380
GGTGTGACTCCGTTACGGGGGAATGAGTGCACAATACGCAGAAATTTCCCTATCTCAGAGATCGGAATCTCTCGTTTCATTGCCTGATTCT
> PA1380, 1497978-1498337, PA1381
GGCGAGCGTGGAGTCGGTTCGCCTTCCTGCTCTTGGCCGAGTTCGCTAGGTGAATGTCGGTTGCATTGCCGCTGTTGGCGTCTCGGTGCAGTGACAGTCCTGGTCGGGTGACGCGAGTCCTGCGCGGGGTGGGCAAGCCGTTACCCGTACCGACTGCACTGTTTGCCTATCCATCCGGTGCCGCCTGCCGTAATGGTCGGGTCCTTGCGTGCTTGGCGATGGAGTCTCGAAATGATTGGGTTTTACGACTTGTAAGTTGGGAGTTTTCTTACTTCTAACTCAGGATTTTCAATTTTCTATAAATGCCACACTTCCCGCATCTTCAACTCATCGCTTTCCATCCTGCCATCTGCAAACCCA
> PA1382, 1501093-1501610, PA1383
GGTCGGTCGCCTGCAACACTCATCTAGACGACTCTCGTCGTGCTTCCCGATAGGCCTGGAACTTTCCGGGCCGTATCCATCCATAAAAATCTATTGCGAATCTTCTTTCTAAATGCTCAGAAGTAGCCTTTTACTTCTGGGTGTGACCCGGTTTTTAGAAACGTTTGTTCGTGATCGCTTGGATATTCTTAAGAATTTTCTCTATTTTACAGTTTTTATTTTTACCTTCTTCCGTAGGAAAATTCATTTATTAAATGGGAAGAGGTGAAAACGCACTTTTTGCTATTGCTGAGGTGCTTTGGCAATTATATAAAGCCATCCGTTGGTGCCTGTGTGGCCACTTCATGTAGTGGCTGGGCGTCAATTCGATCGGTGTCACCGGAATGATTGGAAGTATTCATGGTGTCAGGCCTGTCGATGTGTTGGTTGATTACCGATACATGATCATTAGCGTGTCGTCCAAAGATGGACACTTGACTGGAATGCTCAATATAAACGCTTCAAGGAGTTATTTTCTC
> PA1383, 1503417-1503567, PA1384
GTAAGTCGCTTTAGCTGCAGGCCAAAGGAGGCGATCTCCTCGATCGCCTCCTTTTCCACTGGGTAAGTAGAAAGAGAGTGCGTTACAGACGGGCTCGATGGGAGTTCTTACCCCTGAAAACCCAGCTCTGTACGTATCAAGGTGAGGCGAG
> PA1384, 1504582-1504604, PA1385
ATCACGCCGCTGTTGTCGATGGG
> PA1385, 1505730-1505748, PA1386
GGATCTGGCTGTGAGTTGT
> PA1386, 1507018-1507163, PA1387
AGTCATCGTCTTTGACCATGGTATTCGTCGTCCACGCCGGCGAGCTGGAAATCAAGTCTGCCGTGTTGGCGGCTTCTCTACGCAAACGCTTTGGCTTTTCCATGGATATCATTGCCGCATGTCCATCGGGAAAGGCTGACTGGGGT
> PA1387, 1508721-1508736, PA1388
AACCGGGAGAACCCTT
> PA1388, 1509466-1509561, PA1389
CCGGCTTCTCTGGGGCCGGGGAGGCACATGCCTGCCGCGGCAGCCCCGCATCGATGAGCCGAGCATCCAGCACTTCTACCAAGTGGAACTTTCCTG
> PA1389, 1511047-1511231, PA1390
AGGGCGTGAGGTCGGCCCATTTTCTGCAGCGCCTGCTATTTTCCCTACCGCCTGCTTTTCGTTCGTGGCTGGGAGAGAAGGGAAGGCACCTGGTCCATCTTGTCCTCGATATCGGTTCGGCCTCGGCGCTCCGGCAGGATTCCGGGCACGCCACTCAGTGGGATCCGCAGAAGCCCCTGCTGAGC
> PA1392, 1515281-1515336, PA1393
GCGCAAGCTGGAAGTGGCGCTGCGGACGGTTCGTGCCTCCAGGCCCAATCATCTTG
> PA1393, 1515928-1516432, PA1394
CGCTGTTTCTGCCTGGAGGATTGGTTAACTGCATGGGAAGGGGGACCTCCCGAAGTTGGAGTTGGATTCCGTTGGGGGCCGGTACTTCTTCTAATGCGCGGTCAGGGCGTGTTTGTGCAGTTAGTTAAGTTAACGTTGCGCCAAATAAGTGCGTATAAGAAATTTCTTTATTTTCAGTAGGATGTTCTTTCCCTTAGGTATTTAAGCAAGTGGCTGGTTTCACTTGTCTTCCAGCCATGGCCGTGCAGTGTTCGGTCGCGAGGGTGCTGTTGGAGACCGAGAAAACAGGGGAACGCATCCAGCGTTTTCCGGGGCGCAGAGTTGGTCGATGGAATGGCGCAGCTTCGACCGGAACTCACCGCAGGTGACTTCCCGATCGGACGAGCCGAGAAAATAGTACCTCTGTGCTATTCGACCTTCTTCGCCGCGACGCTATAGTCCCGCCCTTGATCCCCGCGTTTCGCGGAAACCGGTTGTGCAGGACGCACGCGACTTGGAAGGAACC
> PA1394, 1516688-1516702, PA1395
ACACGGAGTCAACCC
> PA1395, 1517120-1517145, PA1396
GCCTGCGCTCCTCGACCTGGCTTGTC
> PA1396, 1518769-1518913, PA1397
GTGCACCTCCGTGTGCATGGGAGCGCCGCGCGCCTTTTCCTCTGTTTCGCCCCCTTCGTCACGAAGACGGACGAAGGGTGGGCGCGGCGGTAGCGGGCTAAGGTAGCATGCGCGGCGGAAACTGCGACTCCTGGAGACTACAAGA
> PA1397, 1519547-1519626, PA1398
CACCATGGGCACGCCGCGGGTGCGCCGAGGCGCCGGGGCTGTTTTAATGGCGCACTCTCCATGGCCAAGGAAACGGACAC
> PA1398, 1519969-1519983, PA1399
TCGCAGCGCCCGCGC
> PA1399, 1520905-1521108, PA1400
GTTTGCGCGCGCCTGTCTGGGGAAGGCGCCAGCCTAGCAGGCATGCTCGCCGATAGAACCATGCATAGGCTTCATGGATGTCGATGAATAAGCCTCAGTTCTGCCGCTTCCTTCGGCTGCCTAAGATGCCTGCGACGATGACCAACGCGCCGCCGGGCCAGCTCCTTTCGCCGGCCGCCTGACCCGCTCCCCGGAGAACCTGCC
> PA1400, 1524397-1524423, PA1401
ATGGTCGGCCCGCAGTGCCCTGGCGCC
> PA1401, 1524832-1524908, PA1402
GCGGGTCTCCTTCGAGCTGTCCGGGCGGCATGAGCCAGACCCTAGCAAACCCGCGAGACGCCGTCAGTCGCTAGGCT
> PA1402, 1525575-1525666, PA1403
GGATGGCTCCGGGAATGTTTGAGCGCGTAAGTGCGTGGACCTAGAATGCGACGGATTCATCGCATTCCGCCATTCGCATTCCGGAGCCTTCC
> PA1403, 1526300-1526429, PA1404
GATGCCGTGTGGCCGGAGCAAAACCGTCGCTTGGCCCAGCGGCCCAGGTACGCGGCTGGCGCGTTCGTAGGCTTGGCGGAGCAGGCGTTTATCGGCGGAAGCGACCGGCGTCTGCCGGTCGCGGGAGGGA
> PA1404, 1526658-1527190, PA1405
GGGTAGGCTCCTTGTTTTCGCTGAGTTGGCAGGCCGGCAGGGCCCGAAGGGTAGACCGGCGCGGTCGCGCAAGGGTTGCCCTGGCGCGATGGGCGGTCCGCGTCCGACTGTCGGCCGAGGGCGGAAAACACTTATGATTCAGCCACATGCTTTGTCTGGACCGGTCCCCGATGCTGTCTGCCGTACGGCGCTACAAGTCGATGCTCTCCAGCGCCCTGGCGCGTTGTTTCCCGCGTACCACCGCCTACCTGCAGGCCGAGCGCGAGGCTCGCGAAGCCTTGTTGCAGCCGGCCAAGGCCCGCTCCAGGAAGAACGCCGCGAAGGCTCCGGCCAAGGCCGCCGGCAAGCCTGCGAAGGGCGCCGTTCGGGGGACCCCACGCAAGCCCGCTGCCGCCTCGCAGGGCGCGCCGCAGGGAATCTATCCGGCTGCCGCACTGAAGGTCGACGAATCCCAGGAGCGCGCCATGCGCGAGCAGGTGGCGCAGGCCGTGACGCTCGGTGTGGTCCGCCCGCCGTCCGAGGAACAGTGGGCG
> PA1405, 1528784-1528802, PA1406
GGACGACCGTCTCGGCGGG
> PA1406, 1529562-1529596, PA1407
GCCGACAGCCTAGCGACACGCCGCCCGCGCGTCGA
> PA1407, 1530539-1530604, PA1408
GGCGGTTCGGCGTTGAAAAAGGGGCGGATTCTACCCGTTGCGTGACGGCCAGTCCGCCTCTTCGCT
> PA1408, 1533029-1533237, PA1409
CGAATCCCCCTTTCGATCCTGACTGGCTCAAGCAGTATGGACCGGCGCGGGCGCCGAGTAATTCCCCGCGTCGATAATCGCCAGGCGGCGCTAAAGGGACATGGATTCTGGCCATATCGATCCCTTTTTGGCCGCCGCCGCCGTTTTGCCGCGACCGCGCGCTGGGCAGAATCCCTCCACCAAGAACAAGAAACCTGCGAGGTCTCTCC
> PA1409, 1534279-1534288, PA1410
GGAGCGAAGC
> PA1410, 1535381-1535585, PA1411
GCGGCCGCGGCCAGATGGCGGGTTCGCAGGACGGATAGCGTCCCCCAGGCCAGGCCAGGCCAGGCAAGCAGGCCGGAACCGCCGCCCACGGCCCGCTGGAGGTCGCTTCCAGGCTTCGACCGGGCGCGCCGGCTTGTCCATAATGGCGCTGCCCGACGGTCGCCGCTGGCGGCCGCTTCCTTCCATGCCTGCCTGTGAGTCCGCC
> PA1412, 1537651-1537754, PA1413
GTGCGGATTCCTGCCGGGGGATGAATGGCAGCAGGTTAGGTCTTGCGGCAATTCTGTAAAAATGAATAATCGTGAATTACTTGTTCTGTTTTGGAGAATTAATC
> PA1413, 1538628-1538682, PA1414
TTCAGGTCAGGGTCCGGGGCCGGTTTCCCGCAGTAAAGTTGTTTCCAAGGACGGA
> PA1414, 1538917-1538975, PA1415
GCCGGTTCCCCGACGCTCTGGCCTCCGCCTGCGGCGCTGGCCAGAGTCCCGGTTTTGGT
> PA1415, 1539705-1539748, PA1416
CGCGGTCTCTGTCGGTGGAAAGGCTATCCCAGAAGGATAGGCGT
> PA1416, 1541132-1541144, PA1417
GGCGGGCTCCGGG
> PA1417, 1542747-1542821, PA1418
GGCCGTTCCTTTTTCATGTTCTCGGGAATGGAAAAGGCGAGGGAAAGTCCCTCGCCTGTCGGGGTTGTGCCTGGT
> PA1418, 1544214-1544306, PA1419
ATCAGGTCTCCCAAGTTTCTCATTGTCATTGTTGTATCCGGCGAGGCGCCGGAAGCGCGGGACGCTGGCGTCCCGCCGTGTGTGTACCCCACC
> PA1419, 1545819-1545836, PA1420
GACGTTCTCCCGGGAGAG
> PA1420, 1546257-1546270, PA1421
GGTCGCGCTACGGC
> PA1421, 1547231-1547436, PA1422
GGGGTGGCCTCACGGTCGTTGTGGTTGTTTTAGGGGTCGGATGGATTCTCTTCACAGCCGGTAGCGAGTCAAATCGCTGGCTACAAATAATCAGTTCAGAGATTTCTAAACTAACGGCGAAGCGGCTAGACTTCGCCGCCGAGCCTGGACGGCGGCCTTTGCCTCGGCCCGCAGTCCGAAATCCTCGCCCGCAAACCGGAGTCGCC
> PA1422, 1548331-1548333, PA1423
GCC
> PA1423, 1549588-1549882, PA1424
GTGCAGGCGCTCGGCGGCGAGTTGCTGTTGCAAGTCGGCGTTCATCTGTCGGTACTTGCGAGTGAACATGAGAAAAATCCTTGGATAGAGAGAGGGGCTCATCCCTGTCTTCGGCGCCGATGGGCGGGAGTTGAGAGGGTGGGACGATTGTATTTTTTCATCGAACGACAAAAATTCGTCGTTATTCTTAATGGGTGAAACAAATTACCGCCATTCGTCGGAAATATGACGTTTTTGCGAGTGAGAGGAAGCCCCTCCGCCTGTGGCACACTGGGCCCCTTCCAGGAGTCGTCCC
> PA1424, 1550495-1550983, PA1425
CGGTCGAGCAGTTCCGGGATTGCCGTTTCGCGCCAGAACTCCGGGCTGACCATGCCGCTGGACATGCCGCCGTGGGCGTGGCGCGCGAGGTAGATCAAGGCATCGTATTCCAGCGAATGGCCGCTTAGGCGCTCGAAGGTCTCGCCGAGCAGGTGTTCCAGGGCCGCTGCGGAAGCCGGCCAGGACGCGTCCGCCAGTTGCCCGGCCATTTCCTGCCAGAGGTAGGGGTCGCCACGGCCGCCCCAGCGCGAGGGTTCCTGTTCGAAGAGTTCGGAGATGCGCGGTCTGGCCATGTCGGTCGGTCGTGTCTGTCGGAAACGAAAAGTATGCCCGATTGGCAGGGCCGCATGGGCGGAGTAGACTGCCGCGGTCTTTCCTTCCGTACGAGGTGTTCGTCCGATGCGCAATTGATGCTGCCGTGTCTGCACGGCCGGTTTTCCGTCCCTGGCCCGAGGGCCCGGGGGAATGCATGGCATCAAGGGGGTATCC
> PA1425, 1552601-1552640, PA1426
GCTGGCCATCCGCCGCGACCTGCAGGAGGCTGACTCCGCC
> PA1426, 1552998-1553111, PA1427
CACTTCGCGGGTCTTGAAGGTCTGCGGGTCGAGGCGGAACAGGCCCTTGTCCTGGTGCTGCTCCGGCGGATTGCCGGCCAGGTAGAAGAAGGCTTCGCCACGGTCGATGCGCAG
> PA1427, 1553676-1554414, PA1428
CGAATGGCGCTGGCGGAACAACGGTCGGTCCTCCAGGTCGTCGCTGGGGGCGACGGTGAAGGTCAGGCGCCGGCCGTCGTCCTCGAAGTCGCAGGCGAGCACTTCGCGGTTGTCGGCGACCAGCGATTGGGTCTTGCCGCTCGCGTAGTCCCAGGCCAGCAGACCGCCTTCGAAGAAGGCGCCGCCGTCGTAGCGCCCGCCGCCGATCACCAGTACGGGCCGGCTCGGGTGCCAGGCGATGGCGTTGAGCGGAAAGCCCAGGTCCGGCAGGACGGCGATGCATTCGAGGTCGCCGCCGCGGTACAGGCGCAGGCTCTGTTCGTAGACGTCGAGCTGTCGGCCCGGGTGTTGCCCATGAAAGGCGCTGGCCACCGCAAGGAGCGCGCCGCCGGGAGCCTGGAACACGGCGTAGGGCTCGCCGATGTCGGCGAAGGCGCAAGCGGGCAGCCTGCGGCCGGAAGGAAGCGGGGAGTTGGGCATGGGCGATACCGGGAAAAAGAGTCGGGCGCAGTGTCGTTCATTCGTCGTTTCGGGAAAAGCATGGGAAGAGCGGCTGTTCCGACCGGTCGTTTTCTTCTAGGATGGCGCTCCCTTCCTCCCTCGTCGCCGCCGCTGTGCACCGTCCATGCGTTGATTCGCGCCACGGGCATCCAGGCGACGAACCTCAGCGTGGCGCCCGGCCTGGCGGTCGCGGCTGCCTTTCGTTCTACCTGGAATCTTTCGGATAAAGGAATCCAGC
> PA1428, 1554847-1555011, PA1429
GAGGACGCGGCACCTCGCCCTGTGGAGCGAGGTGCCGCGCAACATCCGGAAAAGTTTTCCCCGGCCAGATGCTTTCAACTGCAAGCATCCGTTTGAGACAGGTCAAACGTTGCGGCGCAGGCCTGCCCGATAGTTCTGTTCATCAGAACGAGGCGCAGGAATCCC
> PA1429, 1557721-1558170, PA1430
CGCCGCGAGGTCGCCCCCTTGGCCGCGGCGCTGTGCCTTTGCGCGTGCGCCGCGCACAGACGTCTGCGCCTCGGATCGCCCGGCCGAGAGCGGTCGCACGCGTGGCGATGGGCCGACAGTGAACCCGGGGACCAGGTGTGACTGGGTATTCAGTTCGCATAAAATGTGATCTAGATCACATTTAAACGTTTGCTTACCCTCTAGGACGGGTATCGTACTAGGTGCATCAAACGCTGCGGTCTATTGTTAAGTGGGACTGAAATGTGCCTTTCCGGCACAACGCCAACTCTATAGAGTGGGCTGACTGGACATCTTCAGGGGTCGTCGGGCACGGGCGCATGCGCCTCGGCAGGAAGCCGGGATTCTCGGACTGCCGTACAACGTGCCGGATATCGGGTGCCGAATCCATATTTGGCTGATTGGTTAATAGTTTAAGAAGAACGTAGCGCT
> PA1431, 1559123-1559253, PA1432
TGCTCTGATCTTTTCGGACGTTTCTTCGAGCCTAGCAAGGGTCCGGGTTCACCGAAATCTATCTCATTTGCTAGTTATAAAATTATGAAATTTGCATAAATTCTTCAGCTTCCTATTTGGAGGAAGTGAAG
> PA1432, 1559860-1559965, PA1433
CGGGGACCTGTCGGCTCGCGCCGGCGCGTTCTCTGTCGGAGAGGGAGCGCCTGGCGTCGATGCCGAATCCGCTGTAAAGCGAGTCCGACCCGCTCCGGACTCGCTA
> PA1434, 1562633-1562812, PA1435
CGAGCGGGCTCCGGAAGGACTCAGCGAAGTCTACGAGAGCGCCGGGCGGCCTGCCAGCGCGGGGTGTCCGGCGAAACTGACAGGATTGTCATTCAGGGGTCAGGGTGGGGTCCCGCTGCGCTGCTTATAAAGAAGAACGAAGTCGGCCGCGCGAGGCCGGCTACTGGGAAAGGTGGACAG
> PA1436, 1567078-1567180, PA1437
GGCGTAACGGACGCGGCTTTCCTGGACGGCGGCGCGTGGCTAGGATGCAGGCAGGCATGCGTCCCGCCCGGGATGCGAAGGCGAACAGAGGATCGGGCGATAG
> PA1438, 1569294-1569301, PA1439
GCGGGCCA
> PA1439, 1569710-1569720, PA1440
CGCGGCGCTCC
> PA1440, 1570309-1570495, PA1441
CAGGGTACTACCTCGGGAGGGATGCGGCTCTGGATTGTAGTCCAGACGGGACCTGCGGGCAAAGCGAGCGTGCCTGCTGCGGCGCCCTGGCGAGCGTTTCACGGAGGCTCTCGGCGAAGTTGGCCCGGACCTTGCTCCATCCCTTGCGCAAGCCACGACGCAATCCCTTCGCAAATGGAGAATTCCC
> PA1441, 1571780-1572022, PA1442
GGCGAACGACTGCATTTCCCCTTTGGGCCTCCTGCGGGAGGCCTTTCTTTTTCCGGAGCGGGCAATTTCGCAAAAGACGGGGATGATTTCCTGTGGCCAGGCTGTAATATCCGCGCCGTCTATCATCTCGGACAGCCCTCCGGGGCTGGTCCCAGGAGGCGGGGCGGCGTTGCAGAAATGGCACAACCCTTGCTCTGCCCCTGTGAAACCCTTCATTTGACGCTATAGCGACGGATTTTTGGC
> PA1442, 1572545-1572551, PA1443
GTATCCC
> PA1443, 1573524-1573550, PA1444
CCGCTTCCCCCGGAGGAAAGACGAACC
> PA1446, 1575243-1575289, PA1447
CGGTGGTGCCGCCGGCTTGACGCGCCGCTGGCGCACTGGAGAGAGAC
> PA1448, 1576336-1576337, PA1449
CC
> PA1449, 1577475-1577546, PA1450
CCTGGCTGGAGCTACGCGCCGCGCTGTGGCAGCCTTGGCCGATACCCGCTCGGGATGAGAGCTTTGCCGTTC
> PA1450, 1578807-1578838, PA1451
TGGGTTCCCGTTCATTTCATTCGGAGACAAGG
> PA1451, 1580183-1580320, PA1452
TTGGCGAAAACCCTTTTCAATCAATGAATTGAAAAGTTGGAACGGTTCCTGCAATGACCCGCCCGACGCGCATTCCGGCGTCAAAAGTTTGTTCGGCGCCCACCCACGGGCGCCATACGCAGGGCAGGGGAGTCGAGA
> PA1452, 1582445-1582527, PA1453
ACGAGGGCTGCGCCGGCTCCAGGGCCGGCACACCGGGCAACCTGAGGTTGCCGGCAAGACTACTGAACTGAGGGGTTCGGGCA
> PA1453, 1583818-1583955, PA1454
GGACGTGGGAAGAACCGCGCGTGGCGCGGGTGACGGAAGCGAAGGTGGCTTCCGCCGGGCCGGGAGCGATGGCGCATCGTTCCCGCCAATACCGGAGAGCGCTGGAAGGGGCGTTCCGGGAAGACGACAACACAAGGT
> PA1455, 1585539-1585639, PA1456
ACCGGCCTCGACCGCAGCTTGTAACCGTTAACGCAAAAGAATGTGTGGCGCGTCCCCTGGGGCGCGCTCTGGTCTGTACGGAGGTTTACTTGGACAAGAAC
> PA1456, 1586015-1586033, PA1457
AGCCGGCCAAGAGGGTGTC
> PA1457, 1586823-1587022, PA1458
CCCGCCCGGCTCAAGACTGCGGCATCGCTGCCGTTAAGTAAGCATTGAACGCTGGCATCCGCGGGCTGCTGGCACAGCCTTCGTCATGCCGGTGATCCCGGCGGGCGGGCTGAAGTCGGTCCGGAAAGCCGGGCCGGTATTTCCGGCAGGACAGCGGTCCTGCCGATCCTTTCGAGTAACACGTCTCTGGGAGCAGCCGA
> PA1458, 1589285-1589337, PA1459
CGCCGCGTATGGGTTTCCGGCGGCGCAGGAGCGTCGCCCTCTGAGGAGTAGCT
> PA1459, 1590445-1590532, PA1460
GCGTGCGTGCAGGAATGAGGAGACTGCCTTCGATGGCCACCCACGTGACGAGCTGCGCGCGCCTTCGCCGAGCCGAGGGGACGCGCTG
> PA1460, 1591274-1591285, PA1461
CCGGAGCCGAGC
> PA1461, 1592177-1592270, PA1462
GCGCGCGAACCATGGTTTGCGTACGGGCGCCGGGGCCGAACTGGCCATTAGCGCGGCCCCAACCGGGTAGACCCATGCCAGGAAGAGTAGAGCA
> PA1462, 1593060-1593150, PA1463
TGGCGCGCCGGTCGCCGCGCCGACAGGCGCATTCAAGCCGCACCGGAGTGCGGCCGATAACCGTTGTAGACCCCTGTCGCGGAATACCCAC
> PA1463, 1594042-1594086, PA1464
TAGACAGCTTCCGCCACTTGCGGCGGTTTTCGAGAGGTTAGGGGA
> PA1464, 1594567-1594596, PA1465
TGCGTTCTACCGACACGAGGGCCTGCTGAG
> PA1465, 1595005-1595031, PA1466
CGGTCGCCGGCCCGGCGCTGGCGCTTT
> PA1466, 1595719-1595826, PA1467
TTTCCATCTCCGTTCAGGTAACGCACGTTGCGCATCGCAACCGGGCTGAACGCAGGGTAGGGGGGATATAGGCTATATTCGGTCCTGATTTTTCCGGTGGATCGAAAA
> PA1467, 1596799-1596888, PA1468
GCATTTAGAGGAAAAGTCCTATTAATTGCGCGGCTGCCGCTTTCTAGAATCGGTCCTGGTCAACCCGCACGTTTCCAGGAGGCCACAAGG
> PA1468, 1597306-1597364, PA1469
GGCGGCTTCCGGGAAGATGAGGTAAGGTCGTTTTCCAACCTTCCATGGCGAGACAGCGC
> PA1469, 1598088-1598220, PA1470
CCGCGTATCGGTATTGTCCGGAAATCCTGGATAGTCATGACGGTTGTCTGCTGTTTATCCGCCAATAGCCGGCTTCTAGACTTTTCTTGTCGATGCGTGGCTGTCGCCACGCTCATTCCAGGAGAGTCCCAGC
> PA1470, 1598959-1599023, PA1471
GCCGTGTGGGCGGGGCACGAAAAAGCCGGCGCGAAGGCCGGCTTTTTCGTGGTCGCCACTGGCGG
> PA1471, 1599321-1599427, PA1472
TTGAGGGATGCCTCCGCAGGCATGTGGTGTGCCGTCTAAAGACCGTTGCGCGAACGACAGGTTCTGTGGAAAGCGACGGATGGCGGGCCCTGCCGGTGGTTCCTCCT
> PA1472, 1599983-1600082, PA1473
CGGGCGCTCCTTTGCCGAGGTCGGAGGCTGCGCAGCTTAGCGCGCAGCGGCGAGGTCCTGGAGCTGATGTGCGTGCGGATGTTTCGCCGTGCGGGCTGGC
> PA1474, 1601894-1602178, PA1475
CTCGGCGTCGGCCTGGGCGTTGCCCTGCGATTGCGCCGGCGGCAGCGGGCGTGGGGCGGAGACCGGGGGTAGTGGCGGGGAAGCGCCTATCTCGGCTGGCATGGGTAACAACCTGTCTTAAACGACCCTGCGGAGGCTGGGGAAGGGCGTGTATAATGCCGCGCCTGTCAAACAGGCTGGCCGCGTCGTCACCAGTATAGCGGCCGTGTTTATCCCGACTTTAGGGTCTGTTCCGTGAAGGCCTCCGGCGCCGCGACGAGGAGAGACGCTTGGCGATGTTGTTCG
> PA1476, 1603549-1603670, PA1477
GTCCGCCCGCCGAAGGCATCGGCGGGCGTGCGGTACCGGGCGGCTGTGCCGCCCACGCTTGACCCGGGCTGGCAGCGGAAGGTCTGCCCGGTATTTCCAAAGAGCCCTGTAAACAGAGCCTG
> PA1480, 1607062-1607064, PA1481
GTC
> PA1483, 1609292-1609737, PA1484
CGACAATCGGTTGGGGAGGTGCGGCGGTGAAGGCGAAGTATCTGGGTCTGGCGATTCTCCTGGGCGGTCTCGGCGGGTGCGTGGTGCATCCGCCGCAGACCAGCGAACCGCCGGCCTCGCTGCCGCCGCAGAGCCAGCCGCAGCCCGGTCCGTCCAGCGCGCCCGGCGCCACCCCGCCGCGCATCACCCCGCAACCGCAGACTCCGGCGCAGCCCAGCCGCTCGCGTCCGCAGTTCGCCCCGCCGCCAGGCGGCAAGGGCGTCTGGGACGGCAGCCTGGGGGTCTACGTGATCCGTGGCGAGCGCGATCTCTACTACCGCCAGCGCACCTACTACCGCTGGGACGGCGGCTGGTTCTGGTCCACCAGCCCGCAGGGTCCATGGACCGAGACCGACGCTCGCGGCATCCCGCCCGGTCTCAGCCGGCGCTACGCCAATCCATGATCC
> PA1484, 1610545-1610744, PA1485
CCGTATTCGCTCCACGGTGGGTTTTCGCAGGCTCCGGTTTGCGGCTTTTCCACCCGCCGCGTCAAGGGGCGTAACCCCAAAGGGTGATTGGCCCGCCGGTTCCGCGCTCCTAGAGTCGGCGCATAACCAGCGCCCCGGCAAGGGGCCGCCGCGAGTCTCCGTTACTGCCTCAACTTCAATAACAATCAGAGGACAACGAC
> PA1485, 1612113-1612125, PA1486
AACAGGAGTCCGC
> PA1486, 1613227-1613233, PA1487
AAGCGGC
> PA1487, 1614650-1614669, PA1488
GGTCGGTTCTCTTCGCGGGT
> PA1489, 1617086-1617488, PA1490
GCAGGCCAGTTCGATGCTGCCGGGCGGCGCGTCGAAACCGGTATGGAGGATCGCGCTGTTGCCCTTGCTGGCACCGGAGAGGATGTCGGTGCTTTTTTCCAGCAGGACCACCCGCGCACCTTCCAGGGCGAAGCGGCGGGCCATGGCGCAACCCACCACGCCAGCGCCGATCACTGCAACGTCGAAGATCGCGGTCTTTGTCGCAAGCGGCTCAGTCATCGTTTCTGCCTGTTTCTTTTGGTATCAGTTTTCTTTTTGACCGTAACACTGATTTTTCACACAGAATTCTATGTGAAATTTGTTGTTTTAATGTGGCAACTGAAAGAGAAACAGTCAATCGATTAATCGACGGGCAGCCACCGGCACAGCCCCGGCCTGTCTCCGGGGCTGCGCGCGAGGGGAG
> PA1490, 1618266-1618611, PA1491
CGTGTTCTCCCATGGGCCGCATCCTGGTGCGGCGATTGTTACCGTGAATCGCCCGGTAGCGCCTGGCGGCGCTGGGCGGAAGGGGGCGGGGCGAGGCTTTGCGCAGGCCCGGCGGAAAATCCCACAGGTCCGTAAGGCAGGTACGCTCTTGGATTGGCCGCCTACTTGACCGTATGGGTGACCAATTTAGGTAAAACGAACCTTCAAATCAACACGAAAACCAAATTGTGGCACGCGAAATGCGAGTGTTCGCTTCGGCGGAGCGACCGGCGTGGCCGGCCTCCCGACCAGACAACCAGAAGAACGCATCCCGCTACGGGAGCCTGCCGAGGGGAGAACGACGCAG
> PA1491, 1619848-1619906, PA1492
AACATCCCCCGACGAGCGCCGCGAGCCATCGCGGCGTCGCTTTCCGCAACGAGGTAACC
> PA1492, 1620264-1620344, PA1493
GGCGGCAGTGGCTGAACTGCAAGCCGAATGAAAAAGCCGGAAGCGCGAGCGCTTCCGGCTTTTTCGTCAAGCGGCGAGGGA
> PA1493, 1621344-1621471, PA1494
AGGGCAGTTCCTTTGAGCATGTTGTAGTGGCTCGACTATAACGTCGGGTTATATGCAGGGTAAATATCAAAAACTGCTTTGCTTATTACCCGCTCGAGCCTATGCCGCGGCCGGCGCTTTGGCCAGCG
> PA1494, 1623128-1623250, PA1495
GATATCTCTTCCTTGGGCGGATGGAGGGGCGAGGAACCCGTGCGTGCGGTCCCTTCCTGCTGCCTGAGACGCAAGCGCGGTGAAAGACGGGTTAAGCGGCGCGAAGAAATTTTCCCGTGCGGC
> PA1496, 1624716-1624780, PA1497
CGTGGCTCCTGATGATGGATGCGGCACCTTACCAGACTAGCCCGCCGGCGCCAGCGTTCCCCCGC
> PA1497, 1625696-1626061, PA1498
GGCGGTCAGTGCGGCAAGGGCCGCTCGGCAGGCACGGAGATGCCAGGCCTGCGCGAGGGGCGGGGGCGGTCATTGTAGGGTCTGGCGCGGAGGCGACGCACCCCGGACGAGAAGGCCAGGCGAGGGTCATGCATGCAGGGCGTTCCAAGAAGAAAAAAAGACCTCCGGCAGGAGTTGAACCGGAGGCCTTGAATGTCCATGGCCTGCATGGGAGTGCGCGAGGGAGGCCATGGTCCGACAAGAAGGTCTTTCCCGGATGGATGGAGACGCGGCCCCGTATTTCCGGCCCCATCCATCCGAGAGAGACAAGGGTGGCCCGACCCGCATGCCCGGGGGGACGGCGCGAGCCGGACCGAACTCGTTGCT
> PA1499, 1628763-1629058, PA1500
GACAGGCTCCGAATTTCTTGTTGTCGTGCCGCCGGTCGGACCAGCGGTCGCAGCGTCGTCGACGCTTCCATTCCGCAGCACCCGCGCCGGCGGGAACTGGGGAATGGAAGCGAGGCGCCCGGACGCAGAGGCCGTGAATCTCCCGGCCGGGCGTTCGCTTCCTTTACCCCGCCTTGTGGGCGGGGAAGGAAGAGGGCGGCGGCGAACACCGGAGTTCGCCGACCGTTCCTCTCCCCGAGCCCTTCGAAAAGGGGTTCGTCGCTCCGCGCGGGGTGACGGCCCGCGCGGACTGCGGA
> PA1500, 1629950-1630023, PA1501
GAGAGTGTCTCCTGGTTCTGTCTGTCGAGTGGCTCTGCGCAGGGAGGCGGGAGCGTCTTGTTCGTGGGTGCGGA
> PA1501, 1630807-1630901, PA1502
GTCTTGCTCCTATCGTTCGGTCAAACGTTCGGGAGGCCTTTCGCCGGGGGCGGGGTGCCGCACGCACCGTCCGCGCCTCCGGGAATGGCCGGCGA
> PA1502, 1632678-1633005, PA1503
CGTTTTGTTCCTCGTTCTTATACTAATTGTGTACAAAAGTTGGAACGATTCTAGGCAGAGGGGGAGCGCAAGGTCAAGATGGGTTGTATACGCTGGAAAAAGTCGCTGAAATCAATTTTTCCATAATAAAAACAATGAATTACAATTTTTGTTAGCTGGCTTATAAAACCAGCGTTTGAAAAAATGTATACAAAATTATGTTCATATTGTTCTGGAATGTTGCTTTCGTAGGGCCGGTCGGCTACTAGATTGGGTACAAATTTTCGAACGCGCCCGCATAGCGGGTGGTTTCCCGATTTCTAGCCTTAACAACTCGAGAGGAACGACC
> PA1503, 1633438-1633841, PA1504
GCTTGCGGCCCGCTCACCAGGACCGGGCCTTCGCTCCCTTCTTCAGGTGGCGTACGCCGCCATCCACCAGGCTCTCCGTGCCATACCTGCAGCGGGGCTCGTTCGAGGCCAGGAATAGCGCGGCACTGGCGATCTCCAGCGGCTCCCCCAGGCGTCCCGGCCAATCTTCTCCCTCAGCGCCTGGGCGGCCTCGAGATCGGTAGCGGCCTTGTCCAGCGCTGGCGTCCGGGTCGGCCCCGGGCTCAGGGCGTTGACCCGGATACCGCGCTCGAGCAACTCCGCCGATAGCGTCCAGGCGAGGTGCATGCGGAGCTGCCGCCGCGGGTCGAATACCGCGTCACGCCGCTCGGTGCGAAGCCGGCGCTGGGGCGGGGGCGGCACGCGATTGAGCGTGCCGCGGCGGG
> PA1504, 1634493-1634727, PA1505
CAGTCCTTGTTCTTCATTGCTGCAACGGCGGCAGGAAGCCGAGGATGGTAGCACCCGCCCGGAGCGCCCCTCAAGCAAGGTGCGAGCGAGGCGGAGGCCCGGGAAATCCTGACCCGCCGGTTCATTTGCCCTATACATTTCCCGGTATTTGGAGTATTCGTTAGGGGTATCGAGTCGCCCGCTCGCACTCACCCACCGAGCGCCGGGCGAGCCCCCCGGAACAGAACGAGTCACT
> PA1505, 1635724-1635907, PA1506
CGGTATCCTCCTGGGGCGATGGCACCAACGGCGCCATCCGCCGCTTCCTCTCCCATGCCACCCGGGCGACCGTGTTCCGGCACGCACCGCTCGCTGCCCCGTCCCGGGAAAAGCGACGCGGCGCAACGCCGAAACGCGGCGAAGACGTCATGCTGCCTGCCGCGCCAGCAAAGGAAAGCCTCCC
> PA1506, 1636238-1636328, PA1507
GTGGTGCGGACCGCGAGCGGAGAAAAAGAAGCCGGACGAAGTCCGGCCCGAGGGAAGGGCGGACCGGGAGTGTCGCCGGTCCGCCAGGGAG
> PA1507, 1637697-1638378, PA1508
GCAACACCTCAGGCGTTTTTATTGTTGTCAGTCGCAGGCGGACACCGGAAAAGGCAGGTTCCGGCGGCCGGGTATTTCTGGCCGAACATCCACCCCAGGCTTCAGGGCGATGCGGTGGGGTGTTTTATATCCCCGTTGTGTGCTCGATTCAATCGATTTTTTGTATACAAAGTAATTTTTTGTAGTTGACCAATCGGTCTACTACAGGCTTTCCAGAGCTGCTTCCACTGTATCCATAGAACTGGCGCCGGCTACCCCCGGGACGCCCGGCGGTGTACGACATTGGTCGGATAGCCGACGTGCTCTAGCCGCTGGGAGTTTTCAGCGACCCCTACCTCAGTGGGCACAAGCCCGGTGCAGCAAGGCCTTGAACCCTGTCGCCCGGGATCAGCCATGGGTCTTTGCGGAACGCCTGCTTGCATTGGCGACTACAAGCAGCGACGTGCGCGAGAGCAACCGGCTATCTGAGCGCCAGTAGATCCTGGCGGCAATGGAGACGCTCAACGAGCAAAGAGAATGCCGCCAGCGCTTGCTGGAGTGCACAACGGCAGACTGGCCAAGGTGCCAAGGCTCTGGGCAGGTCAGGCTGGACAAGAAGCCGGCGGAGTTTTCCTGAGCGTTCTACAGGAGAGGCACGAAGGAGGTCGCCGAAGTCTTTCGGCATATCGAACGTCCCCCTTTT
> PA1508, 1638640-1638651, PA1509
CGCGGGTTGCTC
> PA1511, 1644026-1644206, PA1512
GGATCGTTCCTTGTTCCTGGCGGGCGGTTCCTCCCCCATCCGTTGGAGAAGCGAGCCCCACGTTACTCTTGCTCAGCCGCTGCCGAAAGTCTTGGCTCGGTGTCTATTTCGCGAAGTAGCGGACATTTTCGGCTCGACGGAGAACCGGCCGCACAGGTGTACGACCGGTGTGCCTGTCAAC
> PA1512, 1644726-1645210, PA1513
GGATACGTTCCTTGTCGTTGAAAGTGCCCAGGCGATATGCCGGGGGCATCGGTGCTAGACAAGAACCGTGCCACTAGTCTTGAAACTCTTTTCCATCAAGGCGTTATTGGGGGAAGCCAAAAATTCGCTGGCGATTCTCATGGGAAGAACACTGAAAATTGCGCAACTTTTTGCGCACCGCTTGCAAAAAGTTGCGCACTCTCTCGGAGCCCTTTGGGTATTTGTTCCCTAGCGTTCTATCCACAACGTTATCAACCAAAAAGTTGCACAGTTCTTCATTGGCAAGGTAGGCGAAGATAGCGCCGCACGGTTTCGTTCCATCGGCCCAGGGTGAAGGAAAGTGAGTTATCGGAGAGGTTGGGGGCTGAAAGATATGGCCAGTTATGGCCAAAAGCCCTCTATGGAGAGGGCTTTTGGGGTAGGGCCAGCAGGGTTGTTCTGCTGCGGGGAACCGGAGGTGCGGTTCTTAGCCTTTCGGCCAAGGC
> PA1513, 1646489-1646536, PA1514
AGTCTTGTACCTCTTGCCCTGGCCGGCGGACCGGCGGCAGGACCTCTC
> PA1514, 1647047-1647100, PA1515
ACTGATCCTGTCGATTCTGTTTGTTGTATTCCGGACGCACGCGGGGCCCGGGTC
> PA1515, 1648100-1648116, PA1516
GCTCGTATCCGCAGGCC
> PA1517, 1649556-1649927, PA1518
AGCAGTGTTCCTTATTGTGGATGGGGCGGCGGGCCGGACGGGCCGGGGATGCCGTGATGGATTTATTGTATACAAGTTTGCCTGCGGTCTGTAAATACAATCCTGCTTGCCGATCCCTGCCATTCATCCAGCAAAAAACCTGCCCGACTGGTCAGTTAGCGAAGAATGAGGCCCTGCGGGGTGGGGCTTGTGGAAGGAATGCCCGATTTCGGGGCGGCTGCCGCATTTTCGGTTGTGGCGGTGTTTTTTGTATACAATTCATCGAAGGATAACTTATATTGCTTCGCAAGCGGCTCCCTGGCGGGCTGCAAGCGAGCGGCGCCGGGCAGGTCCCGGAGCGATCCCCATCGAACGAAGGCAAGAGGAGGAGTG
> PA1518, 1650309-1650548, PA1519
GTGCGTGCCACGAAACACTGACTCTCCGAGTCCTTTTCCCTGGCCCGCCATCGAGCGGGCTTTTTTTCGTTCGCGGGGAGTGCGCCGAGGGTTGCCGGTTATCCGCCACTCGTGGGCAGGAAGGGAAATGCGGCGCAGGGTACGAATGGGCGGGGGATGAAGCTGCGCGTCGCGAGCCCTGCGGGGCAACGACAGGTTCGAGGCGGATAGCCGCGTGCGGCCATCCGCCATCCGGGCGGG
> PA1519, 1651899-1652272, PA1520
AGCAGGTACTCCTCATCGCTCTTGTTGTTAGGTCCTGCGGGCCGGTTGGTTACCAGGTCCCTGACGCGGCTCGAAGGTGATGTGAGGGCACGATTTTCTGACCTCTGGGTCAAGAACTCGTGCGAGCGATTATGCCTTTGTATACAAAAAGGTCAAAGAATGTTTGAGGGTGTTTCGCCACATTTTTATCAGCTTTCCGTCACGCCCCCTTCCGGGCGGTGCCGCGCGCTCGGAACGAGGGGCGGAAAGGGGTGGTGCGTCGGATGCCGCTGCTTGTGTACACTATTTCGCTACCAGCCGCCGGCGTGCCTCACCCACGCCCGTGAGCGAGGATCAGCCCAGGCCACAAGCCGGACGCACAAGGTTCGAGACCG
> PA1520, 1653053-1653105, PA1521
TCCGAAGCATGAAAAAGCCCCGCGATGCGGGGCTTTTTCGTTTCCGCCGGGAG
> PA1521, 1654411-1654479, PA1522
GGCAGTCTCGAAAAAAGGTTCGTGGGAGGTCCGCCGCCTGGCGGCGGACGCGGGGGAGCGGGGGGCCGC
> PA1522, 1655320-1655345, PA1523
CTCGTCATCCTCCCGATCGCGGCGGT
> PA1524, 1659193-1659412, PA1525
GGCGTGCCTCCAGGCGGGTTCTTGTTATTGAATTCTAGGCCTTGCAGGAGAACCGGCCGGAGTGGGGCGGTTTCCGCACAGGGCTCCACGGTAGGAGCTATGGAGGCGAATCTAGAAAAAACTGACTTTTGAGTCAAATAATTTTTTGACCTGTAGGTCAGTCAGTTTGCCCATAAACGAAAACGGCACCCGAAGGTGCCGTTTCCCAGGGGCGGGACGC
> PA1525, 1660547-1660726, PA1526
GGGAAGTCCTCGTATTTATCTTGTTAGATTGTCTGACAATTGTCCTCCCTTGGCCGGCCTGCCCCATCCCAACCTTCGTTCTGTCCGCCGCTTCGCCGGGAAGCCGGCGGGGTAACGCCCTGTGTTACACTTCCCATCCATATACCCCCGGAAAACGCGCCCCTGGATAAAAGGATCACC
> PA1526, 1661387-1661411, PA1527
TGGCGACCCTGGCGGGAGCGCACGC
> PA1527, 1664901-1665064, PA1528
GTGTCAGGCAGTGTAAACTTGTGCATGGGCATGTTAGTTTAATGGCCACTTTTTGTATCGCGTGGGAAAGTTCTGTCAGAACAAGGTTGGCTCCACGTTTCAAGGGACAGGACGTCCTTTTTTCATTTTTTATTCACCATTTTCACTAGGGGCTACGGAATTAC
> PA1528, 1665935-1666024, PA1529
TCCGGCCACAGCCCCTTTCTTCGTACGGGAGGGGGCGAACTACTCTATAGAGCAGCCGAGGCTGCTCTTTTCGTTTCACGGACTCCCACC
> PA1529, 1668410-1668454, PA1530
AGCGGCGGCGCTGCTGCGAAAGATTTCCGAAGACTGGAGTTAACG
> PA1530, 1668833-1668839, PA1530.1
ACCGCTT
> PA1531, 1669953-1669988, PA1532
TGGCCGACTTGTGCTTCCCTTCTGCGACGGTTTTCG
> PA1532, 1672035-1672079, PA1533
CCGGCGCTTGGCGCACGCAACAAGACGACATTCGAGGTGAAGAAC
> PA1533, 1672407-1672484, PA1534
TCCCGCGTTCGTGCCGGGTCCGCCTTCTTCGGACGGCGCCCGGCAGCCATTCCCCTCCCTCTATCCGACGAGTCCTGC
> PA1534, 1673082-1673203, PA1535
GCTCTGTGCCTCCCGTATCCGTAGGACGGGCGGCCTATACGCCCTCGCCGATGGCCAGTTTCCCGTATTGAAAACCAAGCAAGCGCTAGGTAAGTTCTGAGGCTCCCATCAGGAGCCCGGCC
> PA1535, 1674353-1674364, PA1536
GGCCGCGTTCTA
> PA1536, 1674905-1674977, PA1537
GACGGCCGTGCCCTGGAGACTGGCCGTCGAGTATGACGTGCCGGGCAGCCTAGCGGCTACCCGGCGGGCCTGT
> PA1538, 1677446-1677558, PA1539
TCGTCTACCTGCGAATGTAGACATCTGTATACTTCAGGGTCAAGCCAACCTTAGGTAGGGTCGGCGCGGCGCAACGGCCGAACTTGTGGCGCATGGAAACAACCAGGTGGAAC
> PA1541, 1678953-1679360, PA1542
GTTGCCCTCCCATGGGCACCGCGGAATGGAGGCCGCGGCCAAAGATGACGAAGAGCGGTGGCGAGGGGCGGGAAAGACCGCGAAGCGCAGGGGCGGTCGCCACCGACAGCAGGTGTCGAGGGAGGGAGCTAGAGGTCGCCGGTCCAGTGACGCTCGTGGGAGACCAGACGGGAAGTGGGGAGAGGTAATGCCTTGGTGTTCAACATAATGAACATGATATTACCTCAGGGCATCGTAAAAAGCCAATCGATAGGAATTGACTAATTATTTCCTCCGTAAAATGGCGGATTCAGAAACGGTAGTCGAAACGGAGGCTTTTCCGTGTGCAATATCCTGTTCTTCTCTCGAATAAGAAACGCCAGGCGGGGCCTGGCGTCGGGGGCGGAGCGGCACTGGCGGAGGCGGGCT
> PA1542, 1680198-1680436, PA1543
GGCTAACTCCTTTTGTTGTTCTGGGGAGGGGAAACGCACAGGTTTCCTCGGGTTCCCTATGGCGAGTTCGCTATAACACCTCTGAATGTGTCATTAGCTGATGTAATTATTGCAGGATTGTCCAACAGCGGGAGGTCATTCCTGGCCATTTCGAAGTCATTAATGGCCAGGTCGGCTCGACCAGACGGAAGATGGGGCGCAAGGAGCGAGCGCGGGGCGCCAGGGCGCCCCCCGGCGTA
> PA1543, 1680986-1681070, PA1544
GGAAGATCCTGGGCTGGGCGTTTTTCGGGGCCCATCATACAACGGGCCCGCGCTGAGGCGGGCCCGTTGGCGGTTCGCAGGCGCT
> PA1544, 1681806-1682050, PA1545
TGAGGGGTCCTTGCTAGGTTAAAGGCACAACAGGAGTAAGGGTAACGCAGCCGCGATGCGGGTGCCAGCCATAGGTCTGGCAACGACCATTTCTGACAGGCCGATGGCGTTTCCAATCAGTGACTTGCGTCAAACAACTGCGACTACCTGTCGCACCCTGTCAAGGGGCGACGAAAAGGGGGCTCAAGTTCGCGACGCGTGGGCCGATCCAATGGAAGAATTCCATTTTTCCCGGAGTGACTGGA
> PA1545, 1682519-1682566, PA1546
AAGGGGCGGGGATTCACCGCCCTGTCGTGCGGGCAGGGCGGTGCGCTT
> PA1546, 1683950-1684076, PA1547
GCCAGAGATCCCCAGTTGGCGAGCTTTAGTCGGGAAGTCTAGGGATTGCGCCGGGAAGGCCTGTTGATTTGTATCAAGCGGGTGAATGTATACAGGATGTGTCGCCCGATGTTGGGACGGGCGTCCG
> PA1550, 1687913-1687923, PA1551
GCTCAAGTTAC
> PA1551, 1689340-1689556, PA1552
CAGTGCGTACCACGGCAGTGGGGGGCGCCCGGCCGGTACATGCCGACAGGGTCAGAAAATAGTTGCACGCCTACTGATTATACGCCTGATCTATCAGGCTTTTTGCGGTAACTGTGCGACTTTTGGTCGCGTATTGTCCCATTCGCGCTTTTCTTTTGCACAAAATAAAACGGCGCCGGGGTTGCCGGCGCCGTCTGGGTCGTGGGGGAGGGAGCGC
> PA1552, 1690514-1690700, PA1553
TCTTTGTTACTCCTAGAAGCTTGCTCGACGTGCTTTTTGGCTTCGGGATCGTCTGCGAAGGGCAGCATCGTCGCTTCGTCGAAGCTCTTCTTGCGCTTGCCGCTGTAGGCCCAGATCACCAGGCCGATGAAGGCGACCATGATCACCACGGTGCCCAGTCCACGCAGAGTCCCGATATCCATCACAC
> PA1553, 1691313-1691326, PA1554
TTACGTCGGGCTCC
> PA1554, 1692755-1693118, PA1555
GCTAGGGGTTCCACGGTTAATGGACTTTTTTAGGGACAAAAAATCGGCGGCAAGTATGGAGAAAGCGGGTGGGCATTGCAACGCGCCAGGCCAGGGGCGACGCCAGTTTGATGCCTGCTTCAGAGCGCTTTCCAAGGCGGCCGTATGGCTTTCTGGCGCTATCCGGGCGAGTGGGTTCGGCCGGTGAAGTTAGGTGTCCCGTCGCTCTGCCGGAGAGGGACGAATGCAGAGCAGCTTAGACGCGATTGAAAAGGAAGGGTAGGAAAGGCGTCCGCTGGTGCGACACTTCGTCGCGCCGCCTGGGACTAAGGTCTGAGACCGGGGGAAGGACCCGCGCCCGGGAGGGCGCGGGTGGGGGGAGGGG
> PA1555, 1694046-1694232, PA1556
TCTTTGTTACTCCTAGAAGCTTGCTCGACGTGCTTTTTGGCTTCGGGATCGTCTGCGAAGGGCAGCATCGTCGCTTCGTCGAAGCTCTTCTTGCGTTTGCCGCTGTAGGCCCAGATCACCAGACCGATGAAGGCGACCATGATCAGCAGCGTGCCGAGTCCTCGCAGCGTCCCGATATCCATTGCCG
> PA1556, 1694842-1694851, PA1557
GCTCGGCTCC
> PA1557, 1696280-1696466, PA1558
GCTATGGGCTTCCATCCACGGTTATACGCTATGGCTTTTTCCGGCAGTTGGGATGCCGGGCGTCCCCCCATTGGGGCTGGTCTAATTGGCGTAATTAGCGAGAGGAAGCATGGATAATGGGGCGTTATGAAATATTGATCGGGATCAATTGGCTTCCCGACCCCCACTGCATACGAGGTGTGGCAAG
> PA1558, 1697100-1697187, PA1559
CGGTTCCTTAAGGCATCCCCTCATAAGCTGCGGCGCAACCACCCTCGCATCGAGGCGTGGGCGACTGACTTCTCTGAGGGGGGAAGAC
> PA1560, 1698345-1698381, PA1561
CGGCAGGTGCGGGGAGCTTCCTCCCCGCGGCCTGATC
> PA1561, 1699948-1700319, PA1562
GGGCCTTCCAAAACAAGTGAAGCATTTACCTCTGCATCGGCGAAAACGCCTTTCACATGAGGGATTTGTGAATGCTTTCACGAGGAAAAACAGATAGCTATTGACCCAAAGCATGAGAACCGACTACGTGGTCGGATAGATGGCGGATTCGCTGATGGAGGTCAATGCGTTACGGTTTCGTGTCGTTCCCGGCGGCGCACATGGATTGGGGGTAGCGCGGGCGGACTGGTGCGAGGCGGCCATCCGCCGGTCCTGCGGGGTATCGGCGGATGACGCCGGGGCGTCGTTCGCCCTGCGAAGCGCTCGCGGCCCCGGGCGCCGGAATGAAAAAGGGGTGGCCGAAGCCACCCCTCCGCGCGTACCGCCGCTGCC
> PA1562, 1703053-1703378, PA1563
TTCTGATTTCCTCACGGCGGGCCCGGGGGCGGCGGGCCTGGCCTCGTCCTGACGCCAGGCCCGTCGTCGAGCCGATAGTGCCTGGCTTCGCCCGGGACCCGCGGCGTCCGCGGACGCCAGGGTGCCGTTACCTCGGTAATGCGCGGTGGCCCGATCCCATCGGTACCGGCCGCTGGCGAGAGTCAGACTTTGGGATAGCGTTGTTCGAAACCTTCAAGCTAGACCGGCTCGAGGGCTCCTGCCATATACACTGGACCGACGAACGGTCGCTGCAGTTCCCTTGAGGCATGCCCGGCACTATAGTGCGCGGCCAAGGAGACAACCCC
> PA1563, 1704438-1704521, PA1564
GGGGCGGCGTCATTCCGGCCGGGGACAGGTGACCGGCCGCGCCGCATGCGCGACAATGCGCGGATTCTGTTGCGGAGTTTCCCG
> PA1564, 1704762-1704792, PA1565
GCCTTCCGCGGACCCCGCCATCCCTCGCGCT
> PA1565, 1706104-1706171, PA1566
CGGGTATTCCTTGTTCCAGTGCGGCGCGTCCTGCCGGCGCGCCGCCGTATGCGGGCGGGTCCGGGATC
> PA1566, 1707537-1708003, PA1567
GGGGCTCTCTTGTCGGTCTTGTCCGGTAGCGTCGCGACGCTCGCAGCGGCGCTCCGGCGACGGCAGCGTCGCGGAACGGCATGCAAGCGGCAGGCCGGCCCCGCCGTTGCGCGGGGCCGGAGGGATATCAGGCGTGACGAGCGTCCGGCGGACGCGCGTGGCGGCAATGCCAGAGCGCCCAGAAGGCCAGTTCGAGAGGGAGGGAGAGCGGCTCCAGTTCCAGCCAGCGGCTGTGCTTGCGGGGTAGACGCGCGGGCGTTCCGGCCGGGTTGGCGGAAGGCTGGTAGGGCAGGGTGCGCGTCGTCGGTAGGTGCATGAAGGAAAACTGGGCCAGGGGTTGGAACAGCCTCGCACAGGCTGACGGGTGAATTAAATGCGCTTTTTACGACCTTTGCTTGAGCGAAATCGAAACCGAAGGAAAAAGAAGGGCGCCCCCGAATGGGCTGAAGAGACGCCCGGAAAGCGGC
> PA1567, 1709402-1709411, PA1568
GGCTGTGCTC
> PA1568, 1709766-1709820, PA1569
GAGGGGGTTCCCGGTTCGTGGAGAAGGACGCGGCGGAGGTTCCCGCCGCGGACGG
> PA1569, 1711192-1711568, PA1570
GGTTCTGACCTCGATCTTGTTATCGGTGCCGGCAGGTGTGAGGGGAACACGCCTTGTTGTTGTTCTGATGAGCACTTCCGCACCGCCATGTCGCGGTGCCTGGTCAGAGGGATCTGGAGTCGGCTTCACCTCCTGGGTAAGGGTTGCGGATGCCCAGGCAGGGGCTGGCTGCCGAGGCGCTGGCGCGCTGTGGTGAAGCGATGGAAACAATTCCGGATAAATAAATGAAATCGATTTATCAAATTTTAAATATAAGTTTTACTTGTTTGTCCGTAAGCCTGGCGCGGCGTGGGTCGAGGAAGTTGACCGAACGGTCATCCCCGTGTGCGCCGCCCATGGCGCGGAACCCCTTGTCCTGCCTGGAGTGGTGAAGATCC
> PA1570, 1712451-1712518, PA1571
GGCGCGGCTTCGCGCAAGCGAAAAAAAGCCCGGCGGATGCCGGGCTTCGAAGTCGTGCTGGCGGGCGC
> PA1571, 1712699-1712907, PA1572
TGCCCGTCTCCTCATCAGGTTTATCGGCAGTCTAGGGAGCGCAGATGAAACCGCCGTGACAAACGGCGGATGTCGTGCCGCTCCAACGCGAAAGCCATGGACCATAGCAATCTTGCAGTCGGCGTGCCAGCTTGCCGGCTACCGCTGGGTTTTTCTGGTTATAGTGGTCCGACCGGTGTGGGCGTCCTGGAGTTCGCCCGAGGATGAGT
> PA1572, 1714054-1714063, PA1573
GAGGAAAAGG
> PA1573, 1714661-1714777, PA1574
ATGGGCTGGGCAAGCCGTTCCAGCGGCGGATGAGCGCAGCTCGATTCCTCCGCCGCAGCCGCTGGACGGCGGGCAAGAAAAAACCGGCCTGCGGCCGGTTTTCCTGTCTGCCCGGGC
> PA1574, 1715060-1715153, PA1575
GGGCTTCTCCTGAAGGGGTGAACAGGCGGGTTTGAAAAGGCCCGCCAGTATGCCCAAGCCTCGGAAAGGCGTCACTAGGCGGCGCGGGCCTCGT
> PA1575, 1715706-1715808, PA1576
CGGAGCTATCCATACCAGGGTCCGCGCTGAGTATGGCGGGGCTTCCGGACCTCGGCAAACCGCTGTGCTAGGCTGCGGGATCGGATTTCGAGGAGATGACGGA
> PA1576, 1716676-1716681, PA1577
CGCAGC
> PA1577, 1717024-1717138, PA1578
GATGGGTGGGCTCCGGGGGATTGGGACGGCGCCGCAGCCTAATTGGCTGCGGCGATAAATCCAAGTGGGCAGGCATCGACCGGTAGGGGCTGGTGCTCGGAAAAGGATGAAAGGT
> PA1578, 1717895-1718385, PA1579
TCCGCCGGGCTTGGCGGCGGCCTGGCCGGTCCGTATTCTTTGCGCCCGTTTCGGACGGCTGTCCTGGCCGCTCCTCTGCCAACTTTCGGGCGAGATCCTTCCCATGCAATGTAGAGCCGGCTGCGGCGCCTGCTGCATAGCACCGTCGATTTCCTCTCCGCTGCCGGGCATGCCGGCCGGCAAGCCCGCGGGCGTACGCTGCCTGCACCTGGACGAAAATCATCTCTGCGGGCTGTTCGGCCGACCGGAGCGACCGGCCGTATGCGGCCAGTTCGGCGCCGATCCGGAAATCTGCGGCGACAGCCGTGAGCAGGCGCTGGCCCTGATCGCGGAGTGGGAAGTCATCACTGCCGCTTGAACGGGTTGGAAGTCTGGCTGTCTCACGCCATACTGCTGCGCATCCTGCGCCGAAGGCTCAGGATCGCGGCTTGCAGGGCGTCGACCGCCCGGCCGGCGAACCGAAAATAACCATAAAGAGAGGAACAGGAACG
> PA1579, 1718995-1719108, PA1580
GCGCGCCTTCCCTGCAAAAAGACCGCCTCCGGGGCGGTTTTTTTGTGTCCGGCGGAAAGGGGCGGGCACAAAAAAGGCTGCCGAAGCAGCCTTTCTCGCCGGACGTGACGGGTT
> PA1580, 1720396-1720743, PA1581
GATGGCCTCCTATTTATGCTTGAAATCATCAGTACCCCCCACGCAGGGCCCGCACCACTATAGAGGGATAAATTCGAAAGTCAATTTGCGCGAATCCATGCCGTAGAGCCTTCCGTGGCGGGGTTTTCGCAGAAAAAGGGGGCTATTTACGCCTTTTATAAAAGGCCCGCAATCAACCATTTGGCGATGGGTGTTTTCGTTGTCATTAGTAGCCTAACTGTCTATACTCGGCGTCCGACCGCAAGGGGTATTCCTGGCCCGCTTTCATAGACGGTCGCCACTCCCTGGTGATGGGTACCTGACAAGTGCACTTCCCGACAACTAGCCCTGTTCGTTAGGGCTCTCAGT
> PA1582, 1721493-1721495, PA1583
TCC
> PA1583, 1723269-1723279, PA1584
GGGTGCCCGCC
> PA1584, 1723988-1724243, PA1585
TCCTCTCGCAGTTGTTATATGAGTTGTACCTAGCAACACCTGTGGCGCCGGAGTTCTTCCGGCGTCGCAGCAACTAAGCGGGCCAAGCTCACAAAGCCATGGCCCAGATTTGAAAAATATGACCAGCAGGGGCATCCGGGCTGGTACCCGGACTATCTGCGGGATCTGTAGTGGCCATACCGATGTCGCTGCCTGAGGACTTCGGAGCCTTCAAGGTTTCGCCAGGTGGTTGTCCCCTTACCGAGGGTGACCTAGC
> PA1585, 1727076-1727117, PA1586
CGCCTACGCGCTGAAGAAACCGAATTTAAGGAAACGCACACA
> PA1586, 1728348-1728415, PA1587
TTTAGCGTTTCTCTTCACGGCGGCCCCCTCGTGGGGCCGTCCGGTTTCACCCGAATAAGGATTGAGAT
> PA1587, 1729853-1730180, PA1588
GTGATCCGACGCCCCGGTTCACGCCAGGGGCGTCACAGCGACGCGGGACGCGTCGTCCGTCAGGCCAGGACAGGTTCCTGGCCTTGTCGGGTCCGGGTTCTGTAGAATCCACGGTTTGCCGCCTGCGTCGGGATGCCGCAGGCGGCAGACTTTCAGAAGAACCACGGCGGGTGAGCGCCGGCGACCGTTGCGAGGTGGCCGCGGGCGTATGCCGCCGGACTGTTTTTTCGCGAGCCGGGTGGTTCGCGAAACGACGGTCACAGGTGGTGGGGCGCCACGAGCGCTCCGCCGAAATGCGCAATACCTAGACGAATAACGGTAGACAAGC
> PA1589, 1732235-1732544, PA1590
TTTCCCGGGTTTTCTGAGTTCCAGGACGAAGGCCACCGCCTCACAGCGGTGGCCTTCGTCGTTCTATCGCATCCGTCAAACGAATGTTGCCGCGATGCGCTATCATTGCCAACGGTTCGTGTCCGACAAAATCCCGGGCGCGCCACGCATCATCCCGCAGGCCAGTGCGCCTGCAGCTATAACGCCACATGGCCCTCAAAAGGGGTCGGGCGGCTTGACCGGTCCTCCTCATCCGGAAGGACGTTGTTTCCTAACACCCCCAAAGGGAAACCCCGAACAACCGAGACTTCTGCCAGTGGTACATCCTCCT
> PA1590, 1733859-1734003, PA1591
GACGTCAGGCGAACCCCAGGAAGGCCGCCTCCGGGCGGCCTTTTTCATGAGCCGACGAAAGTCGTGTCCTGGCCGCGGCGAGCGGCGTCCCAACGGCGCGAAACAACGGCGGGGCGATTCCCGGCCGGCTCAAGAGGGAGTTTTC
> PA1591, 1734769-1734826, PA1592
ATCCCGGGCATGAAAAAGCCCGCTTGCGCGGGCTCTTTCAGGGTACGTCAACGAGAAC
> PA1592, 1735064-1735235, PA1593
CGTTTAGCCTCCATGTGCGGCTTTCCTCGTTGTAGCCCTTTGAACATTTGCGCTGGCGTGAAGTTCCACACACTTCGACTATTTCGATCGTTATGTCCAAAACCCCGGCTGCCGGGGCTTTGGCGGCAGGGTATGATTCGCCCTCCAGAAAACTCCCAGCAAGGTCGCCGTC
> PA1594, 1736153-1736188, PA1595
GCCGTACGCTGCGGAAAGTGGGCTGAGGATATCGCG
> PA1595, 1737419-1737535, PA1596
TCGTCGCACGATGGTGCGCGGTTTTTTCGCATAAGCGCTTGAAAAGCCGGAAGAAGGCCCCACCTAGGGGACATCCGCCGTGGTACGCGGCTTATGTCATTGATGGAGCTTGGAGCG
> PA1596, 1739441-1739507, PA1597
GCAGTAGCCCCGACAAAGCCCGCTTCGGCGGGCTTTGTCTTTTCCAACTCTCGCAGGAGCAGTACCC
> PA1597, 1740234-1740243, PA1598
GACCGCCGGC
> PA1598, 1741066-1741145, PA1599
GGCGTGGCTCCGGTTTGTCTATGGGGAGCCACACGCTACCATCGGCCGCGCACCGCTCACTCGACGGATGGGGACAACCG
> PA1599, 1741929-1741938, PA1600
GCCGCTTGCT
> PA1600, 1743241-1743289, PA1601
CTGTCAGTCATCCACTGCGCGGGGCGCCGCGGCGCCCCGGGGAAAAGGA
> PA1602, 1746025-1746230, PA1603
GGCGGTTTCTCCCCATGCCGGGGGCATGGCTGTTCATCAGGCGGATATCCCGTCAGCCGTGCCTGGTAGCATGCGGCTATGCGGGAATTTGTTTGTATACAAACATGTTATGAACGCCTGCGGCGAACTGTCAATGGCAGGCCGCTACGACGAAAGGCGCAGCTCCGGGCGACGCAACGCGGACAAAAGGATAGACCGCAATGGCC
> PA1603, 1746654-1746691, PA1604
GCTGGGCATCGGTGGTGGCGTGAGGGCTTCATTCTAGC
> PA1605, 1748631-1748698, PA1606
CCCGGATTCGTCATCAGTCTGTCATGCCGGCGTCATAGGCTCGCGCCAGTCCCATCCAGGAGTGAGTC
> PA1606, 1749176-1749348, PA1607
GCGCGAGCCATGCAAAGCGCTGGTTTTCTTGTGTGGCGTGGATAACGCGGGGGCGCCATTCGCTCTACCGGGCAAGGGTTGCCTGCGTGCGGTAGGGCGAATAACCGCCTGCGGTTATCCGCCGTTTGGGCGGCGTACGAACGGATGCCGTCGGTAGCCTGTTCGTCCTTCGA
> PA1607, 1749790-1749894, PA1608
CTGGGCGGCTCCGGAGGGGGAGAGGATCGGGTTTCATGGTAAAACCCGGGCTCCACGCTGGGCAACCGGAGGAAGTGCGCCGCCGTGAGACGGCGCACGGCATGG
> PA1608, 1751521-1751673, PA1609
GATGGCGGATTCCAGGGGGCAGGAGAGAGACGGGGCTGATCAGTTCTATCGGCAGGCGGGGCACCAGGTTTAGCCCGTTCATGCAGTTCGGGTAAAGAAACGCTGGGTACAAAAAAGCGCCCCGAAGGGCGCTTCATGCGGCGATGGAGGGAA
> PA1609, 1752892-1752902, PA1610
GCGGATAACCC
> PA1610, 1753419-1753606, PA1611
GCGAGCTCCTCAAAAATCCCTGAACTGCAGGGTTGTGGCGGTTCGTCCAGCGGCCGTCGCGCCGGGTTATTGTATCGGCGTCGCAGCGGCAGCCTAGTCATAGACTGTTGCGTTGCGGTGAAAGTCACAGTGTCCGGCGAACAGATGTTCACTTTATTCCCGCGTCCGCTTGCCGCCCTTGTCGTAGA
> PA1612, 1756318-1756488, PA1613
CTGGTCCTGCGGCCGTCGCTGCGACAGGGCGTCGCGAAAGGCGTTCACCGCGGCCCCCTGGTTGGCGCTGACCAGGACCAGTTGCGCGGCCTCGCCGACATGCGCGAGACAGCAGACGACGAGCGCGAGCAGCGCCTGGAAAGCCCGACGGGCGGGGCGCAAGCGACGCAT
> PA1613, 1758598-1758747, PA1614
GGAACGACCTTGTTCTCGATAGGTATTGTCTGGCCCGGGCATGGTAAACGAGGCGCGGGCTTTTGCCAGCGCCGGCGTCAAGACTGGTCGGCCGGCTGGCCGACCGTATAATGGCGTGATTGCCGCGTGGCGGCCAGAAATGGATGAATC
> PA1614, 1759771-1759783, PA1615
CGAGGAGACCGCC
> PA1616, 1760587-1760712, PA1617
GAAGCGCCTGGCGCAACGACTACAAACCGAAACATTTCCCGGCTTGCCTGCGGTTGGCTGTGATGGAATATTCGACCAAGCAAGTGCTTGGTCGATCTCCCAGAACAACAACAACGGAGGCGGTAC
> PA1617, 1762381-1762432, PA1618
CTCCCACCGACGGGAAGCCCTTCCGGGCTTCCCCCTTGCGCAAGGAATTCCC
> PA1618, 1762871-1762927, PA1619
GCGCGGTCCGCAATTTTGTCCAAGATCGTTCCGTCCCGCTGGCGGTAGAGTAGCGGG
> PA1619, 1763753-1763792, PA1620
ATCGCGTTTTCCTTTCCGATCCCTTTTTCGTGGAGTAGCC
> PA1620, 1764435-1764535, PA1621
GGTTTTGGCCGCTTCGCCGTGCAAGGCAGCCGGCAAAGCCATTGCCGCCTCGGCGAGGCTGCCGGAGAATCCCTGGCATCAGCCCTGTCGAGACGTCGCGC
> PA1622, 1766206-1766284, PA1623
AACACCGGCTTGCCGTTGTTTCCTTGACTATTCCGGGTCCAGCCGTAAGGCTGGACGGATCGTTACGGAGAGTCACCGC
> PA1623, 1766948-1766955, PA1624
GGGCCGGT
> PA1624, 1767763-1767927, PA1625
ACGCGTTCGCCCGGGCCTGCGGGCCCGGGCGATGGCGAAAATGCCTTCGGCAAGGCCGCCCGCCAGAGTAGACTGCCTTTCCCCCGCGCCCCACGCTCCGGCTGGAAACGGCGCACGCCGAGCGCTGTCTATCGGTGTATCCCCCTTTGAGGAAGGCCTGCCTTG
> PA1625, 1768996-1769046, PA1626
GTGACGAAGGAGAAAAAGCCCCGCGATGCGGGGCTTTTTGCGTCTGCGGGG
> PA1626, 1770322-1770336, PA1627
GGGTCTGTCCCGGGT
> PA1627, 1770985-1771121, PA1628
GGAAGAAACATCCAATCATCGGATGAATTTGCGCGCAGGATACCTCGGCAGCTGCAAGCCCGGAAAGCGTCGCTCGGGGAAAAAGCGTTGGCCTGGCGGCGAGACGCATGACGCTGCGCCGCCAGGTCGCCGATGCG
> PA1628, 1772652-1772654, PA1629
CGT
> PA1629, 1773441-1773681, PA1630
GGAAGCTCCGATGAATTGATATTTCGCTATGCGAAATATGGTTTCATGATTTATCGAAAATAATCAGCGCCAGCCGTGGCGTTGTAAATACTCGCGTCGGATCTCGGATGATCTACTTATACAATTTACTGTTTTAAAAGGATTTTATTTTCGTTGTTGAAAGTGCATGGGTTCTTCTATTAGTTTCGCTATGCGAAATATGATTTTGTTTTATTGATTTTTTGAAAAAGAGGTCCCTACT
> PA1630, 1774549-1774602, PA1631
CCGAGGCCGGTGACGGAATCATGGCAACCGGCCTAGGGGCCTATTGGAGTGAGC
> PA1631, 1775758-1775944, PA1632
CGTCGATCCTTCGCCTTGTCACCGGCCGTGGCGCAGTCCCCGGCCGGTTGCTGTCCCAGGCGCTGTCCGCGCCACTCTTTACGCTTTCTTTATGCCGTCCGACGCGGCCCTGAATCGCTTCTTTACGCCCCCTTTGCGGAGACTTTCCCTCAAGCGGCAGAGGCCGCTCGAAGGAGAGATCGCACAC
> PA1632, 1776035-1776044, PA1633
GGGAGGGCAC
> PA1633, 1777740-1777750, PA1634
AGGAATCGTAC
> PA1634, 1779824-1779876, PA1635
ACAACGGCCCTCGCCGTCGGGCGAGGGCCTGGGACTGAAGAGAGGATCTGCAC
> PA1635, 1780429-1780535, PA1636
GTTTCCCCAGAGACCCACGCAAGGGCTTGCAATATCGCCGCATCGGCGGATGATCGCCGGCGATCGTCCGCCCTGCGCGGCGCAGAGCAACGGAGTACGACCGATCC
> PA1636, 1783194-1783293, PA1637
GCCCGGCGCACTTGCCTGGCGCCCGCGCTCGCGCTATTCCTGCCGTTTCCGCGACGCCGCCGCTGGCCTGTCGCCGTGTTCACCTGCCGTGCCGAGTGCC
> PA1637, 1783987-1784107, PA1638
CGCGCAGCGCAATTCTGCGCGAGGGGCATGCCTCCCGTGCGTTCATCGCCTATGATGCCGCGCATTCGCGCTGGCCCGGATGCGCCCGGGTCGGTGCCCCGGTGTCACCACGAAGGTCATC
> PA1638, 1785017-1785126, PA1639
AACCGCCGCCCGTCGTGGCGGCGCTCGAATTCCCGGCGCCGCTGCGCTATGTTCTGCGGCTACCGCTTGCCGGCGCCGGATGCGCCGGTCCACTCGCCAGGAAGGTCGCC
> PA1639, 1785733-1785735, PA1640
GGC
> PA1640, 1786774-1786887, PA1641
CTGCAACCCCTTGCCAATACTGCGTGACGAAGCGAAAACGATACGCGTGTCGCCCGGCCGCCGCCAAGTGCGTCGCGGCGATGCGCGGCCCTTTCCCTGTCCGGAGATCGTTCG
> PA1641, 1787167-1787249, PA1642
GCCGGGCGCGGCGATCGGTCCTCTGGCGGCGGCGCCGGCTTTGCTAGAATGGGCACTTTTCCGACATCCACGGGAGTACACCG
> PA1643, 1789394-1789856, PA1644
TGCTGTACCGGGAGCGCGTTGGCGTCGATGTCCTCCAGGCAGCGCGCGTTGACCGCGGCCATCGCCTGGCCGTCCGGACCTATGCCTTCGCTGAACGGCGCGCAGCCGCAGGTGGGGCAGAAGTGATGCTGCAGGCGGTGGGTGTTGAAGGTGTAGGTGTGCATCGCGCTGGCCGGCGTCTTCAGCGCCAGACGGTCGCGCGGGACGAACCACAGCAGCCAGCCGCGCCGGCTGCACAGTGAACAGTTGCACTGGATCACCTGGTCGAGGTCGCCTTCGACTTCGTAGGCGATGGTTCCGCAGTGGCAGCTTCCTCGATAGTTCATGGCAGGGCTCCTGGGTGAGGGTAGGGCAAGTCTAGCCGCTGCCTCCAGGTGGCGCAGGGCTGCGGCGCAGACGGTCGCGAGAGCTGCGGGGCTGCGGCATAATCGGCGTCCCCTCCGTCGATTTCCGCGAGACCGCC
> PA1644, 1790466-1790471, PA1645
CCGGGC
> PA1645, 1790880-1791079, PA1646
GGCAAGCTCCTTTTCCATGGGGCGCCCAGTATGGCTCCGCGCTCGACCGACGTCAGCCCGGATATCCTGGAAACGACCTGCGCATATCTCTCCTGGCCATTATCGTGCCACTACCTTGCCCGGCCGCTCAGGTTCGGCGAAAAACGCGCGACACAGCGGGAAATGCGCACGCAGACGGCGCGTCACGGGGGAGGGGAGTC
> PA1647, 1794741-1794882, PA1648
GCGGCTGATTCCTTGCAGGCGCGGATGCCGCAGCTTAGCCCGAAGGACAGGCGGCAGGATTGCCGGGAATCATTATTTCTTCAGTGCACACGCTCTTCGAGGCGAGGCGCTATCCGCCGCTTCTTCGCGCCGGCGGCGGACC
> PA1648, 1795888-1796137, PA1649
GGCAGGGCACTCGAATGTCGGGAAACAGGCCCCTAGGGATAGCTGGCGCCGGCACCGGCGGCAAGCGAAGGCGAGTGCGGAAATGACCGGTCATCTATGCCGATGATTCGCCGCCATCAGTCTTATCAGCGGGCTGGATGGCCCATCCTCCAGTCCCCTGATAGTGCTATGCCTTGCGCCGGCCCTGGCTAGACTGGCGCGGCCCGGTTCCGTCGCGGTTGGCGGAAGGCGATTTTCCGAGGAGCAGCAG
> PA1649, 1796900-1797057, PA1650
GCGGGCGGCGATACAACCGGGATGCCCCGGCGCGGGGCATTCGCATTCTGTTACAGGTCGGCACGCGGTTTGGCGCGCCAGGCCACTGCCGGGGGACTAACCTGGGTCGAGAATCCGGGGCCTGAGCCCGTCTCCATCGCATCGGAGCAATAACAATA
> PA1650, 1797952-1797957, PA1651
GGTCGG
> PA1651, 1799155-1799384, PA1652
GCCGGGTACTTCCATGGAGTGTGCGGGACGACCGGGCACGGCGGTGGGCGGAGCCACGGGGCAGGTTGCGCGAGGCGCGGAGTGCCGATCATCTTTTTCTGTTTTGCGCAGCCTAAACAGCCGGCCAGGGGCTGTCCCGGTACAGCCGCGGACATAGTTGGCCATACAGTCGCAGCTGCCGGAAGCTGGCGGAGCTGGTAACTTCCCGGCATTTGCCGAGGAGCTTCGCC
> PA1652, 1800021-1800070, PA1653
CGGGCAGCCGGTCGGCTTGTCGAGCGTCCATGCGCCAGGCCCATGGGGCG
> PA1653, 1800548-1800628, PA1654
ATTGACGCTTCCGGGTGCGGCATCGTAGTTTCGGTCAAGCAGTTTGACTCATTTTTCCCCGCCTACGCTACCGGTGATCCC
> PA1654, 1801796-1801850, PA1655
ACCCTCATCGGCGCTCCTCCGAGGGCGCCGGCCATCCGATCCGAGGAGCGACACG
> PA1655, 1802454-1803625, PA1656
GGGGAGCTTCGATCAGCGGTTGGCGAGGCAGTGATTTCTGTCATGAGCGGGAGTTTCGGGTAGAGCGAAATTTTTATGCATCGGGCTGGATGCGCGTTTTTCCTGATTATTCGTAGCTCGCTTTCCTGGCGCTGCTGTTGGTACCCGGCGCTGCGCTGGTGGCGGGTCAGTTGCTGGCCGTTGAGGTCGATGCCCAGGAGGGCATCGACCGACTGGCCGCGCTAGCCGACCCGACTACTGTCGGGCAGCTTTCTCGCCAGTAGGCGCACAGCACTGTCGAGCGGGTAAGCGGTGCGCAATTCTCTGTCGTCGCCGTACGCGGCCTACCGCATAAGTTGGTCATCGAGGGCTTGGCGATAGGCGCTGCGGCGGTCATCGAATCCTGCTTTCCTGACTGCTCGGGTCGCTATCGATTTCCGCCCAGCCGGTGCGGTACGGGCGTGTCCAGGGTAAACGCAGCGGTGCGTCCCGCCTGCAGTCGGTCACGGCGCAACTTCCTCGCCGGTGGCCATGGGACCGCCCATCTCGATTAATTTCTCTAACAATTCCCGTGCCAGTCTTTTCGTGGCTCTTTTAATCAATCTCATTCAATGGCTTATTGTTATCCATGTCTCATTCTGAAAAGAAATATAACAAGTGAATTGAGCAAGAAGTTGCGCAGTGCTGTGCAACTTTTTGCGCAGTAGTGTTCAGGCCAGTATTTTCAAGGGCTGTGGACTGTTATTGGGGATGTTTCTTGGTTTTCATTGTGCAACTTCTTGCACAATCGCTATTACGCTCTAAATCAGCTGTTGGTCCGCTTGGAAGGCCTATGTTTCGAGGCTCTCCGGAGAAATCCATACTGCCTGCCTTATTTTTTATAAATTGTTAACTACCTGTTTTGGTAGGGTTTTCCAAATGGCCATCAATGTCGTTATGATGGCTATAGCCAAGCCGTAAAGGGCATGGACGCAGACGCCTGACGTTTGGCTGAAAATCTTTCATTGATTCGTATCAATGAATAGGAAAATTCCCAAAGAGGGAATGTCCTGTTGCTTGCCAGTTTTTATGTTGTTTTCATGGAAAAGGCAAAGAGCTCTTCAGACTATTGGGATTTTCGTTCGGTTTTTATGCCAACTAGTTGAATTGTTAAGATATTCATTGGCGCACATGGTGTGCATTGAAGGGTTAGG
> PA1656, 1805183-1805217, PA1657
GGCTTCGCGCCCTCAATTCTCAAGGAGAAAAAGCC
> PA1657, 1805725-1805752, PA1658
GCCACCCCCTAGCCAAGGAAGCAGATAC
> PA1658, 1807229-1807240, PA1659
GCGGAGCTTTCC
> PA1659, 1807649-1808192, PA1660
GGAGGTTTCGATGTCCGGCAAACCCGCAGCCCGCGTTTCCGATCCCACCGCTTGTCCGCTCCCCGGGCACGGCAGCAATCCCATCGGCGTCGGTTCCGCCGACGTGTTCTTCGACGGCCTCGCGGCGGCCCGCCAGGGTGACGCCTCGGCCTGGCGCTGTACCGCTTCGATGCCTGGTTCGTCCATGAGGTCTTCTGAGATGGGCGCGAATCGGGTCGATTACGGAAAGACAACGGACACCGTGGGTTTCCGATCTTCAGGCCAGAAATGTCATTGCGGTTTTGGCGGCAGCGGTCAGACGACTGCCATCAGTGAAACGATATCCAGCAGGTAAGCCGTGTCCTTCAATCATTACTACCAGAGCGAACTCACCGCACTGCGCCAGCTGGGGCGCCGTTTCGCCGAGCGTAGCCCGGCCCTGGCCCCGTTTCTCGGGCAGGTCGGACGCGATCCGGATGTCGAGCGCCTGCTCGAGGGCTTTGCCTTCCTGACCGGGCGGTTGCGGCAGAAGCTGGACGACGAGTTGCCGGAACTCAGCCACTCG
> PA1661, 1810745-1810750, PA1662
GGATGG
> PA1662, 1813385-1813394, PA1663
GGTGGGTGCG
> PA1663, 1814907-1814994, PA1664
AGCCCATGATCGAGATTTCCTTCCAACCAGCCCAGCCGGGCGCGCGCCTGGAGCGCGGCGTCCGCGGCCCTTCCATGGAGACTCCCTG
> PA1664, 1815136-1815152, PA1665
CCGCAAGGAGCGATCTC
> PA1665, 1816347-1816351, PA1666
TCGCC
> PA1667, 1818187-1818188, PA1668
AC
> PA1668, 1819059-1819073, PA1669
ACACAGGGACGCGAA
> PA1671, 1824316-1824342, PA1672
GCCGGCGGCGCTCGGTTTGCAGGACCT
> PA1672, 1824724-1824968, PA1673
TTCCTTCCTGTCCTGTCGGGACCACTGGTGACGCTGCTTTCCGGCGACGATGGCCGATGTTCAGCCGCGCGAAACCGAGCGGATCGAGCGGGCATGCCGCCGCGAGGGGGGCGAATGAATTCATGCGAAATTCATTAACATCTTGTCCCGCTTGATCGGCGTCAATACCCGTACTGCGTCACAAAAATACCCTGGCCCCAGGCCGTTCGGAAAGGCCGTTCGCTGTTCGCTTGGGGGAAGTCATC
> PA1673, 1825431-1825494, PA1674
TCGCCGGGGAGGGAAACGCAAAACCGGCCCAGTGGGGCCGGTTCTTTCGCCAGCGGACCTGGCC
> PA1674, 1826041-1826117, PA1675
GGGCGTTCCAGTCAGACGATTACCAGCGCGGAGGGTAGGACGTCGCCGGGCCGCTGGCAAGACTCGGCGCTTGCCGG
> PA1675, 1826676-1826731, PA1676
GGGAGCCTCCGCGAAGCGGCGCAGTTTACCGGATCGGCCGGACGCCGGCAGCCCGC
> PA1676, 1827053-1827224, PA1677
CCCGACTTCCTCGTGTGTCATCGGGGCTAGGACCGGAACCTTCCGGCCGGGTTCCCGGATTCCCGGGAGCCGTGGGCAAACCGTGCGCCACTCGTCTTCTCGCCGCAAGCCATGGCCCTGCAGGCAGACTAGTCCTCCGCAGGGCGGGACGGGAGGGCGGCTGGATGGGCGG
> PA1677, 1827822-1827991, PA1678
GTCACTACTCCTGAGAAGGCACATGCCTTTCATTCTGGCCCCTATCGGCGAGCCTGTGAACCTTTGCCGCATGCGCACTAAAGTGGTATGGACTTCCCGCGCTGGAGGCCAGCTCCGGCGCGATCGGCTAGAATGTCGCCCTTTTGTGCGTTGCGAGGAGCAATTCCGTC
> PA1678, 1828907-1828930, PA1679
TCGGAGGCGGCTGGTGCCGCCGGT
> PA1679, 1829711-1829787, PA1680
CGGACATCCTCTGGCCGGCCGCCTTCACGGGCCGGCTTTCAGAACTTGTCGGCGCGGGAAGCGATTTCTGTAGCGGC
> PA1680, 1830772-1830878, PA1681
GGGCCGATGATAGCGCTTTGATCGCGTCCTCCGGGGAAGGTTCGCAGGCCCGTCCTTGACGGGTATACTCCGATGTCTTTCCCTCTCGTCCTCACGCGGAGCCTCGC
> PA1681, 1831971-1832013, PA1682
GGGCTGTGGCAGGCAGCGATGCGGGACGGGTGAACGGCGGATC
> PA1684, 1834322-1834392, PA1685
GCGAGGCACCGTCCCATCCGTCACCATCCGCGCCCCCGGTCCTGCCGGGGGCGGTTTCATCCGGAGTCCGC
> PA1685, 1835143-1835324, PA1686
TCAGCCTGGTCATCCTGGCCCTGGATATCTGGGCCATCGTCAACATCCTGAAAAGCGCTGCGGAAACCGGGATGAAGATCATCTGGGTCCTGGTGATCATCGTCCTGCCGGTGCTCGGCCTGATCATCTGGGCCATCGCCGGCCCGCGCGGCAACGTCAGGCTGTAGCCTCCCGCCGCGGCG
> PA1686, 1836219-1836366, PA1687
GGGCAGACGATACCTGTCCGGCGCAGCCGGCGCCATCCGCCGGCGGGGTTCGACCTGTCATTGCCGCCAGCGTAGAATGCGCGCCTTTCTTCGCGGCGCGGGCAAGTCCCGCTGCCAGATTGCAGCCTTACCAGGGAGATCCCGGCCC
> PA1687, 1837228-1837387, PA1688
CGCTTCACCAAGAAGGGCCGCAAGGCCCTTTTTCATGCGTCGCTCCGACATCCCCTGTTACTGCCAGCTAACATTTTTTTCACAATCGATCCGGGAAAATCTGCGCGCTTTTTTCCGTTGCCATGGCTATAAATGGCAGTTTTGTCCTTGAGTGCATCGA
> PA1688, 1838258-1838259, PA1689
AC
> PA1689, 1840363-1840467, PA1690
CCCGTAGCAAGCATGTGAAAGGGGCCTTCGGGCCCCTTTTTTTCGGCGCCAGGTCGCAGCGTCTTTCGTCGCCGGTGCCGCGGCGGCTGCCCTGCCCGATAGCGA
> PA1692, 1842566-1842567, PA1693
GG
> PA1697, 1847037-1847226, PA1698
GGCGGATCGGTTCGGCTGGAGTCGGCGCGCACTATAGAGAAAGCCTCGCGCGACGAATTTCAGTGCCAGCCGGGAGTTTTTAGAAATCGGTTGCCGCCGCGGCTAAAAAAAACCGGCCGATATTGGCATCGGCGGCACCGGGCCGGTTCCTATACTGCGCCGCCTTTGCAGACCAGGAACCACAGCCACG
> PA1701, 1849073-1849076, PA1702
ATCG
> PA1704, 1851955-1851981, PA1705
CAGGCTCCGGCAACGTCGATCCCTACC
> PA1705, 1852279-1852287, PA1706
GGAATCACG
> PA1706, 1853173-1853180, PA1707
AGGTATCC
> PA1708, 1854838-1854848, PA1709
GGAGACGTCAC
> PA1709, 1855737-1855861, PA1710
GCCGTCTCCGCGCGGGAGGAAAAGGCCACAGCGATGTGGCTTTTTTCTTAAAAGAAAAGTCTCTCAGTGACAAAAGCGATGCATAGCCCGGTGCTAGCATGCGCTGAGCTTTAGGAGGCGCCCCC
> PA1710, 1856300-1856307, PA1711
GCGGCCCC
> PA1711, 1856554-1856561, PA1712
GGTGCTGG
> PA1712, 1856976-1857272, PA1713
TACATTGCCTGCTGTTTCGGAAAGTGCGTATGGAGATTAAAGAAGTGCAAGTCTCGTTCGTTTTCAGGGAAGGCCTCGAATAATAAAACTGGTACTTTTGTTCCGCTTCTAAAGAAGGCTGGATTAATTGGCGGAAGCCGACTCGCTCTGCGAATCAGCGCACGTCGGATAATCCTGATTATTATAAAATCGACTCCGTGCTCATGGCTTTGAAAATCAATAAAACGGAGCGTATTCATGCCTCTCCGCTAGGCGGGGCATTCAAGGTACGACGGGAAGTGTTGGGGTTCTTATAAT
> PA1713, 1858110-1858206, PA1714
CGTTTTTTGAAAGCCCGGTAGCGGCTGCATGAGTAGAATCGGCCCAAATTGCAGGCTCTGACGAGCGCGCAATGTAGTGAGGAAGCCAAGGCAGAGA
> PA1714, 1859038-1859070, PA1715
GCGGCCGGCGAAAGCCGGCCCTACCGAGGAATC
> PA1718, 1862762-1862763, PA1719
GC
> PA1719, 1863022-1863023, PA1720
AC
> PA1723, 1864881-1864888, PA1724
GCGGCGCG
> PA1725, 1866139-1866240, PA1726
GGGAACCAGGCGCCGCCCCCGGCCCGGGCGTTGGCTCCGGGCCGAGGGCTGAGACGCTGCCGTTCGCCCGCGGCGGCGACGCTGGCGGTGCGGTCGGCGCCT
> PA1726, 1868536-1868705, PA1727
GCATGTTTTCTCGTTATTGGATAGACGCTCGTCGTGGCGGCGTGACATGTCGCGGCATGCCGCCCGGCGGGCGCGACATAAGGTGTTCGCAGCGCGGGCGGAAGTCAACGAGACGGCGATGGGCGAATCTGCCGCTTCTGACAGGTCCCGTGGCGCGCCGCTGGCGGCGC
> PA1727, 1870764-1871115, PA1728
GAAAGCGTCCGAACGGGATAGCGGGAGAGAAGTGGTTGATATCAACCTGATATTATTGCACGAGTCGCTTTCGCCAATGCCATCGGGCAGGACCAACGGTCGCCGGCGCAGGCGGAATCTTGCTCAACGGCCGGGCCTTTTGTACAGCGCTTTGTCTGCCGCCGGTCGCCGCCCGCCGGGGCAGGCGGCGGAAAGCTCGGCAGCGCTGGCAGGTTGACGCTACCCTGAAAGAAGCCATGGTCGTCCGATCTTCCTCTGGCTTGATCAAAAAACTCTCATGGTCGCCGACGATGGCTTCAGCTGAATGGGGAATCGGTGAACTTTCTGAATGTCTCGACAGGAGGTGCGTCTC
> PA1728, 1871458-1871554, PA1729
CGGCGGCGGGACCCCGGCCGCGATCCCGGGCCGGGGCTCCTGCGTCGGGCTTTCCTTCCTCGAAGGCTTTCCTTCAGACTGGGGAAGGAGGTAAGCC
> PA1729, 1872203-1872601, PA1730
ATCGGGTGGCCGAGGGTTTCTACCGTCATTGGCTGTCGCTGATCAATTGACCTTCCCGGCCGCGGGCGCCCCCCTGGCACTACCGCCGGTCCGTTTTATCGCTCGTTCGAGCGAGACGGCTGTCTGCATGGAAGGGAGGGGATAAGCCGTCTCCCTTCCGGGTCTGTTCTAGACTTATCGGTCCCACAGGTCGCTTCGCGATCGGCAGGTCGATGCCGGTCCGTGGCCGCGGGGCGCGCATGCCGTCGAACGGGGCGCCCTTCCTCTCCCTGTGGGCAGGATGCACCAGACTGGGGCGAACCCGCCGCGCCGACCCTGCGAATCGCCGACGAGCCGTGATCCGCGCGCTGGCACGGGCTTTGCGAGTTCCCCATCGTTCGTGACGACAAGGAGTCCGGC
> PA1730, 1874015-1874016, PA1731
GC
> PA1732, 1875768-1875848, PA1733
CGATCCATTGCGCGCCTGGCGTTATCGGCGATTGCCTTTACGCTTGAGGGGCGGGGACGGACGGAATAAGGAAGATTCGAG
> PA1733, 1876581-1876587, PA1734
CGCCGCT
> PA1734, 1877410-1877521, PA1735
GCGGGTTCCTCGTGCATCCGCCGGTTATGGCATGGAGCGAGAGATTGGCACGGAACGGGGGCCTCGCGGTAGCATGCGGGCCATTGCATAGCTGGCTAACCAAGGGGTTCCC
> PA1735, 1878410-1878979, PA1736
CCGCGAGGCGGTGCGCAGCGTGCAGGCAGCAGGTGCCCTAGCGGATCAGACTGTTAAGGTTGGGAAGGATCAGGATGACTGTGGTGGCGAAGACGATGAGGCTCGCTTGCCGCCATCTTTTTGGCTGCTCGTTCAACATGGCCTGTCTGCCTTTCTTGTTGTCGGGTGGCTGCCTGCTCCGCGCTACGGCCCGGCGGAACGGCTTGCCACGCAGTGGCGTACTCTTCGGTCGGCCCGGCATCCCCGGCGTCGACCTCCCTTTCGAACGCTTGCATGAATCAGTCTAAGCCCCGGCCTGCGCGGGCTTAGACCACTTGGATACAAGCTGCTGCGGTCTAGACATATTCCCTCTATATGACAGCGTGGTGACGGCTCTGGCGTGCGTCTCGACCGTTCGTCCGGTGTCCGGGTTTCCGGTCGAAAGATGGCATGGTGCTATCTTCCCGGCGTTGCAGGCTGAGCTGGGCGGTCAATCAGCCTGAGCGGTTCGGTCATTGTCCCGCCGGCGAGCCTGTTTAAGGTAGGCGGAGGCCCGCTCGGCCGGACGAGAACAGGATAAGAGAGACCGCC
> PA1736, 1880186-1880198, PA1737
AGGGAGAACCGGA
> PA1737, 1882344-1882594, PA1738
GTCCTGACGTCGCATGGAGAGCCGGCCTTCGGGCCGGCTTTCTCGTGGTCGCGTACCGCGGCGGATGACGCCACCCCGGTATGCCCAGGTTCTTGCCAGCCAGGCCGCCACGGGTAGGGCGAATAGCGCCATGGGCGCTATCCGCCGATATGCCGAGGTTCGGCGGATAACCGCGATGCGGTTATCCGCCCTACGCCGTGCGTCGGTACGGGCCAGCCTCCAGGCTGCCACGGGCGCTTCCGCCGATGTGC
> PA1738, 1883510-1883660, PA1739
TGGATTATTAAAATAACTCGATCAATGAAAGAGATTTTTCCAGGATAGTTAGCTATTCGGCAGCAATATAGCATCGTCGGGAAACCTGGTTCATGAACAGGGTGGGGCCGGGGAAACCGCTCTTTTCAGAGCCTTCCGACGAGGTCGTACG
> PA1739, 1884633-1884654, PA1740
GGCGCACATCGACGGAGAAAGC
> PA1740, 1885654-1885661, PA1741
TCGGCCGC
> PA1741, 1886034-1886277, PA1742
GGCGTGTGCCTCGCGGGAAAACCGCCAGTTTACGTGGCGGTTCCGGGCATGGGGAGTCCTTCCGTCTCCTGTGCAGATTTCTTTACGGCTGGGCGTCTCGGGAATCTTTCTGCCGGCTGCTTGTTTTTTGGCGAATCGTCCGGATATTCCTTTCGAGGCCAGGGCGACGGTTCCCTTGCCCGCGCTCCTGTGTTAATTAAATCAAACGAAAACGACAATAACCCCACTTCTTCAGAGAGTCTTT
> PA1742, 1887001-1887057, PA1743
GCCGGCCCCGCGCCATGCGAGCGCCGCCAGCCTCCCGGGGTTGGCGGCGTTTTCGTT
> PA1743, 1887298-1887324, PA1744
GCTGTTTCCCGGGAAAGAAGCCGGCGT
> PA1744, 1887544-1887697, PA1745
GGCGGCTTCCGTGATCGATACCTCGGATGGGCATAGGATCGCGGAGAAGAATTCGATTGGATAACGAATTTTCGCGCTATTAACTATCGACAGAAATGATGCTTTGGCCGAACGACCGGTACGGGTTGCGGGGCCCGGGTTCGGGCCCGATGGA
> PA1745, 1888187-1888406, PA1746
GGCGGTTGTTTCCTTGTCATGGATGAGACGGCACGAGGCTGGAATCCAATGGAGAGGCGAGGCGCCTCCAAGGTTCCCTCGCATGCAGTCTAGTCGGCTCGTAGCGGATGGGACCGGCCGTTCTTGATACGCATCAACTGGCGCCGGCGGGCAAGGCGTACGGTGAAAGATGCAGGGCGGCGCACGAAGCGCCTGTCCCGAAGCCAAGAAGGAAACGCTC
> PA1746, 1888914-1888984, PA1747
ACGAAAAGCCCGGCGTGAGCCGGGCTTTTCAGGGTTGCGGGGAAAAGAAAAACGTTCCTGGCAGGCGGCGT
> PA1747, 1889174-1889322, PA1748
GATGACCTCCGGTTTTCCTTGGGAATGTCATCAGGATAATCCGTAATAATTTTTTAAAAATAGCAGTTCAGGAGAGTTACCTTTGCGTAATAAGTAATTATTGGGCGCAAAAAAGCCCGGTATCAACCGGGCTTTCGCTGGAGCGGGCC
> PA1748, 1890013-1890195, PA1749
GGCAGGATTCCTTTTGGTGGAGTGGCGCAGACCTTACTGATGGCCGCCGTCGGCGTAAAGCGCTTTGGCTGACCCGCGGGTCATGCGCGATTGCGCTTGCGCGGCCTCCCGGCCAGGGCTCCAGCGACGCCTGCGCGTTCCTGCCAGAAGAAACGGTTGAGTCTGACCGGGGAAGACAGCAAT
> PA1749, 1890682-1890738, PA1750
GCAGGCGCGCAATGAAAAACGCCGGGCATCAGCCCGGCGTTTTCGTTTCCGCCTCGC
> PA1750, 1891816-1892132, PA1751
CGTGGTACTCAATCAGGTCACGGGCGCCGGCCGCCGGGAGGCCCCCTGCGAAAGGGCGCAGGCATGAAGTTCGCAAACGGGGAGACGAACCTTAACGTGTCGGGCCGGGCCTAGACAATGGGCGGGATGCGGTTCGCCGGTGTTTTCCCCGCTCTGCGCACGTTTTCTTCGTTGCTCCGGGCCAAGGCTGCCAGCGGAGTTGCAGGCGAGGCCGCCGCGGACGATATTGTGCAGGTGCTGCGGAGGGGCGCGCCTTGCGCGTATCCGCTGGCCGAGGAGGGCGCCAGCGCTATCGCAGGAGCCGAAGCATACGGATG
> PA1752, 1893458-1893619, PA1753
AGGGCCGAGCGCGGCGACCAGCCGGCGCCGCGCTCGCAGGGAGAAAAGGGATTTACCCCAACGGGCCGGAAAAAGCCCGAAACAGCAGGGAACGCTAGGAGAATGGATGCTTGCTGCTAATCTGCTAATGAGGCCCGCCGCGCAGGCTGTCGAGGAGGCCGC
> PA1753, 1894118-1894248, PA1754
GCCAGCGGTCGGCTGGTGAAAAAGCGTGCAAAATCAAAAAAAACGTCTAATTTTATTCCTCAAACCATTAATATGGTTATATACCTTCGGTTCTTGATCGCCGGTCGCGACAACCTTTTCGAGGAATCTCC
> PA1754, 1895224-1895279, PA1755
TCGCCTCGGCCCATGAAAAAGCCCGGCCTGGTGCCGGGCTTTTTCATGGCTGGCCC
> PA1755, 1895628-1895691, PA1756
GCTGGGTCTCCGCTCGGGGTTCGACCCGCACTTTACCCCGATTGCATACGCTCTATCGACGGTT
> PA1756, 1896496-1896629, PA1757
ATGGCCCTAAATAACCATTTACCCCTGTCGACCTTGATTCCAGGAATAAGCCGGCGTTGCCTTGCCCTCGGCGAGGGGCTAGAGTGCCGCGTCCGTCGTCACCCCATCGTTCAGAGAATTTCGAGGAGAGTCCT
> PA1757, 1897248-1897289, PA1758
CCGCGCCGCCGATGAAAGAGCCCGCGGAACGCGGGCTCTTTT
> PA1758, 1898652-1898815, PA1759
GGAAAGTGGGGGTAGTGGGACAGTCAGGAATTCTAGTTCGCCGGAATCGTCGATCCTAGAGCCATTTCTTCAGTTTACGTAAGAAGGGTGATCTGCTAATTATGGAAATATCCCACGGAGATTTGGCTCCGTACCACAATGATAATGACACAGGGATACAGGCC
> PA1759, 1901522-1901523, PA1760
CC
> PA1760, 1904248-1904478, PA1761
GCGGCAGCCGCCATCGCTCCATCCCTTGGATGGGCTGGCGGCGGAAGGGGTGGCCCAGTAGCTTGGAATCCAGGACGAGAGAGCATGAGGCTCTACCGAATCCATGTCCGGGACACCTAGGGAAGCAGTACCGGACCTGGAGACCGGCGAGATGCCGGTCGATCTGCCGGGGACAGGATGCAAACGGCAGTGCCCTGGGGCAAACCACACCTGAACACTGGAGAAATAACA
> PA1761, 1904917-1904994, PA1762
TCCAGGAACCGAGTCGAGACGCGAAGACCTCGCCGAGGCATCGGCGGGGTCTTTCTCCGAAAGAGGTACGACGGGGCG
> PA1762, 1905757-1905796, PA1763
CAGATACCCAAAAACAAGAACAATCTCTGGGGATAGCGCC
> PA1763, 1906823-1906841, PA1764
CCCGCGAGCGAGGCCTGTT
> PA1764, 1908441-1908453, PA1765
GGGCTGGAGCATG
> PA1765, 1909642-1909697, PA1766
AATCCGAGACATGAAAAAGCCCGGCCGGAGCCGGGCTTCTTCATACCGGAAGCACG
> PA1766, 1910682-1910684, PA1767
GGT
> PA1767, 1912212-1912216, PA1768
GTCGT
> PA1768, 1912757-1913046, PA1769
AAGTCCTGGTTGGTGTCGCGTTCGGCGGGTCGATCTTGCGATCGCTGTCCAGTCCGTGACGGAAAACCCTGCGTCATCGACCTGCGCTCGGCAGGCCGGGCATGCCGGGCGCCCCGCCAGGCGCATGCGGGCCGCATTCTATCACGCGGTTTTTCGGCAGCGACAGCCGCTTATACCACTTGGTCGGGGTTTTGCCCCTGGGATGAAACGAAATTCCATCCAGGGGCTCGAAGCGTTACCGGAAGCGGGCAAGGGACCTTGGCGGTGCCGAGCCGCTGGCCCCGGAGCGG
> PA1769, 1913872-1914036, PA1770
CGAAAGCCTTAAGGTAGGAACGATTCTTGGCTATGATAGGCCGCGCGTTGTCAGAGGCCTTTCTGTCGCAGCATTGTCACTTATTTCTAAGGGCCAGGCCAGAATCCAGCGGAGCTGCTCCTGGCCCCGCTTGAGCTTTTCCAATTCAATAGTGGAGAGATCACC
> PA1770, 1916413-1916481, PA1771
TCGGTCCTCGCTGTATCCGGAAAGGGCGGGTAACACCGCCCTTTTTCGTGCCTCCTGTACAAGACAAGC
> PA1771, 1917493-1917598, PA1772
CATGTGACGCAAATGGCGGCTCCGGTCACGCCGGCGCCGCCGGGGCGGGCGGCCGATGTTCCTCCGGAGCTGCCCGAGCCGATCCCTTCACCCACAGGAGCTTCCC
> PA1772, 1918088-1918274, PA1773
GGCTTTTTAACAGCCGTTCCGGCCCCGGTGACGCAGGCAGCGTCCCGGGGCTTTTTGCTGGAATGAACCCGGGGTGCGCATACGGGTCTCAGGACTGGCTTTAAGGTTGTGCCGCAAGTCCATGAATTGACTGGTACCGGACTTGTGTTTTTACTGTCGAAATGGTCGTTTTACCAAGGGAAGCGCA
> PA1773, 1919274-1919321, PA1774
CGTGACCTGGAGTGAGGAGAGGGCGTCACTCCCTCGTACAGACATGAG
> PA1774, 1919577-1919578, PA1775
AC
> PA1775, 1920404-1920567, PA1776
TCCGGGAGAGATAATGGACGTGGCTGCTCTGCAGGGCGGCCCGGCTTACGATATGACTGGCCTGATCTCACTTGAATAAGCCTCACCCCCTGTCACAGCGGTATGACCCACGCCAGCTTTCCGATGAAGAGCTGGTCGAGCGTGCGCACTCGGAGCTGTTCCAC
> PA1776, 1921066-1921173, PA1777
TTGGGTAAATATTGTCTCTCTATGCGGGAAGTTCTGATAAACTTGCCACCCAAGTTGTGCGGCTGATTGTTGGACAACTAACTGACCATCAAGATGGGGATTTAACGG
> PA1777, 1922227-1922294, PA1778
TCGGCTGAGCCTCTAAGGAAAAACCCGGCCCAGGCCGGGTTTTTCTTTGCCTGGAAAAAGACCGCTCG
> PA1778, 1923033-1923043, PA1779
CGTCGTTCTCC
> PA1779, 1925771-1925796, PA1780
GCTCGGCTCCTGTTATCGGCGAGAGA
> PA1780, 1926124-1926175, PA1781
CGGTTCACTCCGGTAGGGGGAGGGCCGCCGTGGGAGGGCCCGGGCAAGGGAT
> PA1781, 1928627-1928665, PA1781.1
GCGGAGTAGCTCCTGCATAAGGTTGGCGCAAACAAAAAA
> PA1781.1, 1928887-1928893, PA1782
GTGCCTC
> PA1782, 1930490-1930563, PA1783
CCGCAGCGCGTCCTGGTTTTCCGTGCGAGGCCCGCAGGCGCTGGCTTCGCCAATGCTCAGTCGCAACCCCACGC
> PA1783, 1931776-1932128, PA1784
CGAACACCTCGTATCCAGCGGAATCGGGGCGGAACGGCCGCCCGGCGGAAGTTGCATCGCTACAAGGTGAGCGTCCGACAGCGGACCACCCACCCGCCCCGACGCTGGGGCGAAACGACGAAGACGCCACGGGCCTCTGCCGGGAAGGAGAGGCCGCGCGACGTCTTTGTCGGGGATGGGTAACCGCCGTTGGCTACCGTCAGGCAGGACGTAGCAAGCTCTTTGCCAAGTTGTCGAAAGCGCGGCGTAGAGCGGTTGCAGGGACAACCATGGCGTCGGGCGTGCACGCCGCGGTGGCAGGCGTCGGGGGCTTGCACAGGGCTGGGGCGGCGCGTCCGTGCGCCGTCGGCGGT
> PA1784, 1932825-1933053, PA1785
GCTGAGCATCTCCTGACCGCTGAGTCGGCGGTGCGGTTCGGGCGGACGCCTGCGGCTCCTAGCCCTGGGCGTCCACTGCGGGCCTCCCTGGTCATGCTAGTCGAGGGTGGCGAGGGGGTAGCTCCCAGAACGGATAGGGCCGTTCCGGGCGCACGAGCATAGCCGCGCCGCTCTGCGCCGGGGGCCAGCAGGATGGCTGGCGATATGATCGCCAGCTGCCCAGCCGGAT
> PA1785, 1933633-1933648, PA1786
GGCGGGCGCACCAGGG
> PA1786, 1934858-1935034, PA1787
CACCACCTCGAGTGCGGGAGAGCGGCGCGGGCCGTCCCGTTTTCCAGTGCGCAGGCGCCGTCGTCGGCGCGCTTTTCCATAGCTGCCACAGCAAGCGCTATGCCAGGCGGCGCGGGGGTTTTCGCCGGGCAAGAAAAAGCCCCGCACGGGGCGGGGCTTGTTCGACGCGTCGCTGGA
> PA1787, 1937645-1938025, PA1788
AGTATTTCCCTCATCAGTGGTCCCGGGGGACACGTATCCAGGAACCGACGCAGATCCGCTCGTCAGGCCCAGGTGGACGGTAATCCACCAACCTACGAGGGCATCGGCAGGTTCCAGACAGAAGCTGTTTTCAAAGTTTTACGCCGGCGGGCTGGGGTGGGGCTGGCGAGACGCTTGAGGGAGGCGCCGTCGCCAGCGTACCTGCCGGAAACTGTGCTCGTGACGCTTTGAAAACAGCTTCTAACGGACATTGGCGCCTAAAAAGGCGGACCAATGTTACTGGAAACTCGACGCAAAGTTAAGTCGGAAACCCTAGGAACCACAGGGTGAACTTGATTAGACAAAGGGCTAAGATGCCGCTTTGTTTTCGTTGTCCCGGCC
> PA1788, 1938494-1938548, PA1789
GCGGTGTCTCCAGCGAAAAAGCCGCCCTTGGGCGGCTTTTTCGTCCGACCAGCGG
> PA1789, 1939413-1939582, PA1790
GATCGTCTCCCTGAGTGCTTGTGGTTATCGCTGAAACAACTCTAGACGCAATCCAGCCGCTGCTCTTGATGCATATCAAACGGGTCGGCCTGCCCGACCGCCGCAGCTTCCGTATAATGCTCCGCCTTTCCTGCCCCGACCAGCGTCATGGCAGGCCCTTTCCAGAATGA
> PA1790, 1940207-1940254, PA1791
GCCGGAAACAAGAAAGCGCCCCGCGGGGCGCTTTTTTTGCTGCCTGGA
> PA1791, 1941587-1941719, PA1792
GATCATTCCTTGATGCGGGGTGGGGGAGCGCGATCCTGCTGAAAGGTGGCCCGCGACGTCAAGATGGACGGCGGAAAAAATGCGAATCGCATAATGCTTCGCTGAAAGGCCCGCATGGCGGGCCTGGGGTGGG
> PA1792, 1942443-1942446, PA1793
CGCT
> PA1793, 1942945-1943066, PA1794
GTGGGTAATCCGCTTTGTCGTGAAAATCGAAGGCCTGTCAGGGGGTTGACAGCTTCGGCTATGATAAGCGCTTTGATTTGCCCGGCCTACCCTGGTCGGGCGAGAGCATGACCAAGGATCCC
> PA1794, 1944738-1944746, PA1795
GGAAAAACC
> PA1795, 1946130-1946186, PA1796
ACCCGCAGCGATAAATGAAAAGCCCCGCGTTCGCGGGGCTTTTCATTACCGGCGACC
> PA1796, 1947042-1947319, PA1796.1
GTCGGAAGGGTAACCATCGAATCGGGTGGAAAAAGGACGCGCATTTTCGCATGGACGCCGCCCGGGGCAAAGGAGGCGACCCGCGGATTTGCCGTAACTCCTTTATATAGCTGAATTTTTTTAAAAAACCCGTTGACGGCCTTTCGCCCCCTGTATAACATGCGCCCCGCTTGCCGAGCACAGCCGGACGCAGGGTAAGAGGTAATGCAAGTCGGTTGCTGACTTTGTGATTGCCAGAGCTTAAAGTTTGCGCTCAGCATTGAATGCAGATGAATAAA
> PA1796.1, 1947397-1947447, PA1796.2
TTCGGCGAATCGGCAAGAAGCAGGCGATGTTTTACCGCAAGTCGTAATATG
> PA1796.2, 1947524-1947577, PA1796.3
TATTCCGAAGCGCCAGGCCCGGGGCCTGGCGTTTTCATTTCCAAGCAGTGTCCC
> PA1796.3, 1947663-1947728, PA1796.4
CCTTCAGGCTCGGCTTGTCCGGCCGCTGCGGTTGAAGCCGGAACGTCCGGCACGATTCACGATATG
> PA1796.4, 1947805-1948501, PA1797
TATTTCGAAGCGCCAGGCCTTGTGCCTGGCGTTTTCGTTTGCGCTTCACGATCTCTTCTCCGCTTGCCTTTCCGGTACCCAATCCGCCCTCATGGGCGCGACGGCAGGTTGAACTTGTTCCGGGTCCGGCGCTCTTAAGCGAGCCTGTCGTTCCTGGCGGGTCCGTATATGCAGTCTGGGTGAAGCGACATGTCGATGAAATGGACCGAGCAGCGCTTGCGCAAGGCTCTCAAGCAGATGGCGAACAATCATGAATCGGCTGCGGTCGAGGTCATGCGCGCCGTCGAGCGGGCGAACGATCCGAAGCTGGCGCAGCGCCTGCTCGAGGTGATCGAGCAGATGCACCAGGATGCCGATGCGCTGCGCTCCATCGACGACGAAATCGCCAGCGGCGTGATCCGTTGCCAATGAGGCCGTAGACGCTCCGCAGTTCAGGACTTCCCGGCTGAAACCGGCGCATCCGGCCGGTTCGCCAGTTTCGGGCGCAAGGTCGCGCCCTGGGCTGTGTTCCGGCGAACGGTATAAGGTTGGCGGCCGCGGAAGGCGAAGGCGGTGAACATGTTCGTATTCTCTCTCGGTGTGTTTCAGAAACGGTATTCCACCAGGGCGCTCGGGCCGATGCTGTCATGCCACTCTTCGGCGACAGCGGCGGAGCAGAGGCTGGCGAGCGTGCCGGCGAGGCACAGGGAGGGGCTTC
> PA1797, 1950335-1950438, PA1798
GGAACACCTGGCGGAAAGGCGAGGTGTCCCATGCTAGGGCGGGCCTGGCTGGCAGTCCTTACGGCTTTGTCAGCAATCTGTGAAAGATTGTTAAGCCTCCGCTG
> PA1799, 1952434-1952664, PA1800
AGGGTTTCATCGGTCGGAGCGGAATCGGCTGGCATTATATGCGCCCGCTTCCGGCGAAGCTCCAGCGACTCGTTCGAGATCGGGCTGCGATCGGCGGAAGCGGCCGGAAACACCCCGGGGATCCGCCTGCACCCTGGCGGGGTGACTTCTGCTTTTCCCTCTACTAGAATGCATGCCCTTGATTCTGGGAGCCGGAAGGACCGGCTTACGTCTGTGCAACGAGGAATATCC
> PA1800, 1953976-1954068, PA1801
TTCGTTCCTCTCGTTCGAATCCCACAAGCCAGCCTTAGTGCTGGCTTGTGCGTCTTTGAGGCTTCACTATCTGTTAGGGAGTGATCGCAAGAC
> PA1801, 1954711-1954814, PA1802
GGCTCCGCAATACTGGCGGTCGAGACATTCGGCCGCCTCGTGGGCTTGAAAATGCCCACAATTGCCTTCATCTTGTGTTTGAAGCTACCCATTGGATCGATCGA
> PA1802, 1956096-1956226, PA1803
AAGAGCAGGGGCCTTCGGGCCCCTTTTCTTTTCCGACTGGCACGCTTGTTTTTTCCCGGGCCTAACCCCATCTTAGGCTGAAAGGTCTTCCTATCTGTTTCGTGGCCAAGTGCCGCTGTAGAGCCGACATT
> PA1803, 1958624-1958758, PA1804
TCGGTAGGTATTCTTGACACTGTTTTTGGGCCCTTGTTATAAAGCGGCACTTGCTGAGTCAGTTGGCCTACCAGCGCAGAATTTCCTTACACCTAACACATAGAAACATACTCAACAGAAATAAGGGGACTTAGA
> PA1804, 1959032-1959082, PA1804.1
GCGTCTTTTTGGACTCGATCTACCCAGGTCGGCCAAGGCTGGCCTGGCTGC
> PA1804.1, 1959160-1959262, PA1805
GTTACGAGAAGGCGCATCCTCGGATGCGCCTTTCTTATATCCGCATCTCTTACCCACGCCGCGCCGCCCAAGACGGCTGGTCGTGGCAGTTTTTGGGGGCTGC
> PA1805, 1961129-1961226, PA1806
GACCGAGATGCAGAGAAAAGGCCGCTTACGCGGCCTTTTCTTTATTCCTCCCATGAAAAATGGCCGCTTGAAGCGGCCATTTTTCATGGGCGGGGTGA
> PA1806, 1962025-1962045, PA1807
GGTCCGTTCCTTGTCTGCTAC
> PA1808, 1964678-1964681, PA1809
CGGA
> PA1809, 1965765-1965770, PA1810
GCGGCG
> PA1811, 1969445-1969634, PA1812
CAGGCGTGTGTCCGGGTCCTTGGCTATTTTTGACAACGAATCGTCAGGCAACAGTAACACCTTGCCCGCACAGGAAAAAAGAGGGAGCGCGGGCCTGTCCGGCCTAGGGTCCGGGGTTCTGGCCGCGCTTGCGAAAACGCCACGCCGGCAGGAGCGGGCGTGGCGTTTCGGGACGGCCTGCAATGGGCTG
> PA1812, 1971240-1971316, PA1813
CGGCTGAGTGCTGTTCCGGGCAAAAATTCAGCCGATTCTAGAAATGACCTCAAGAGTGGTCAAGATTTCGCCAACCT
> PA1813, 1972094-1972194, PA1814
GGGTCGATGTCGCTAAGCAGAAGTCATTGGCGCATAGTATTGCTTATTTTCCCGTCGTGCCGGCGTCCGTCGCCGCGAAGGGGAAGACGCTGGAGGTACGC
> PA1814, 1972957-1972958, PA1815
GC
> PA1815, 1973406-1973469, PA1816
GCGGCCACACCGAAACAAGCGTTCAGCAGCCACGGCTGCAGCGAAACAGAGAAAGGCCCTATAG
> PA1816, 1974211-1974237, PA1817
CCTGCCCATGCACCACGGGCGCCGCGT
> PA1817, 1974628-1974820, PA1818
CGTTGTCGCTCCGTAGCAGGGCAGAGAGGTCCATGCTCCTCGCTGGCGGGAGCGGAGGCAAGCGCGGCGCGCCGACTTGTGTTGCCGCGACCTTTTCTTACAAGGGCAAGCCGCCGGGGGTTACGCGCGTGCCGGCAAGTCTCTACCCTGAGCCGACCGGCGGGGTTCGCCCGCCTGCTGCTCGGGATCAACA
> PA1818, 1977077-1977099, PA1819
AGCCGACAGGCTAAGGGGTGTCG
> PA1820, 1979942-1980164, PA1821
GATGGACTCCACGGCAAGGAAAAGACTGAAAATGCCAGCAGGACTTTCGTTGGATCAAGCGTTTAGCGCAATCATCGAAGAGATTGCGGTATCAATGGGCGTGCCGTGCATCACATAGTGCAGCATCGACATTTGGCTCGCCCTTGTTATAGTTGCGGGATTTTCCGCACAACAAAAATCTCTGCGTTCTGACAGCGCAGTTGCTCTGCCGAGGACTATCGCC
> PA1821, 1980978-1981016, PA1822
TGCCGTTGTATATTCTTGCGCGGGAGGCGCACTAGACCG
> PA1824, 1984289-1984388, PA1825
GAAAAACCGGACCTGCTTCCAATCGGGAAACGGCCTCGCTGGCCGTCGGGAGGAGGGGTGCGCATAATGCCCGCAATTTCACGCAGAAGGAATCGCTTGC
> PA1826, 1985936-1986066, PA1827
TGCGATATCTCCCGGATATGGTGAGTTAAGAAAGACAGTATTGGATATATCGCGGCGGATCCGTCGAAAATCCATCCGTACGCTCGCTCTGGCCAGACGAGGCGTTCCATCCATTACAGAGGAAGCCCGTC
> PA1827, 1986829-1986988, PA1828
AGTGGAAGCGGCGGGTAACGCCTATGGGGGTACTCGTCCGGCTACCCGAGAACGCAGGTGAATAGCCGTGGGGCGCCTGTCCCGCGCTGGTGCGAGGCATTGGCAATCCTGAAATGAAAAGAGGGAGCCCTGGCTCCCTCTTCGCGCGTTCGCCGTTCCG
> PA1828, 1987757-1987780, PA1829
GGGCTATCCCCTTGTAGTGGTCGG
> PA1829, 1988852-1989108, PA1830
GGGGTTCCCTTCTCGTGGTGCCACGGCGGAGCCGCGGGAGCCGGTGCGCGCATCAGGCTGCGCAATGATGGTGATCGGCGATAATTGGCTAATCTAATGTCCTGTCCCGGCCCTCACAAGCCGCCGCCAGGCGTTATGGGCAAGCGTGTTGCCGCTCCATCACGGTCCCTGATCGTCGGCCTGGAGGAATGCCGGACGAAAAAAAACCGGAGCCGCGAGGGACTCCGGTTTTCCTTCTGGCATGGCGCCGGAAACGG
> PA1830, 1989424-1989483, PA1831
GGGTTCTATTCCTTTCTTCTAGGGTTTTTTCGGCGACCGGAACGGTCGCGGTAGGCCGGC
> PA1831, 1990195-1990427, PA1832
GGGCGGACCTCGGCGGGTGAAAGTTCCGCGAGGGTATGAGGATCACCCAGGGCTGTCAACGAAAAAACATACGCTTGTTTGAATGTCATTCGCTGCCTTTATCGGCTGCTCCGGGCGCGCCCTGCAAAGGCTCTCCAGGCAGTGGCATCGCTGGCCGCCCGTCGGTGGCCTGGGTATGCTTGCGCAATCGTGTCGCCCGTAGACGGGTGCGTCAACAGTAGAGAGGGGGTTGT
> PA1832, 1991454-1991511, PA1833
GCCGGCGCCGACAGGGACGAACACGCTGTCTTCAGGGTTTTCACGAGAGGAGGTCGAA
> PA1833, 1992505-1992583, PA1834
GGGCGTTGCCGGAGCCCAGCTCCGGCAACAGGTAGCCCGCCCATAGCGATTCGGCGAACTGCGGCCGGAAGAAGCCGAA
> PA1835, 1993899-1994020, PA1836
GGAAAACTCCGGGCGTTTCAGGATTGAAGATGTGTGCGCACCGGGGCAGTATACGAAGGTTAGAAATTTATTCTAGAAAAATATTCTAGTCAGCGTTTCGACGATTATCGACAAGGACCGAC
> PA1836, 1994603-1994666, PA1837
GGCGTCCGTGGCCTCGGGAACGAAAAAGCCCCGCGGCTGCGGGGCTTTTTCGTCAGGGCCGGGT
> PA1838, 1996807-1997508, PA1839
GAATATTCCTGCTGTCAGGCTATGCGGCTTACTGCGTTAACCAGCGCGCACGGCTACGCGCTCCACGCGGAGTGGGCGCACGATACCAGTTCATATTTATGCGTAAAAGTGATGTTTGAGTATATGGTAAGAACCAAAAAGACTAAGTCGCCAGGCAAGCATAACCGCTTCGCAACGGCGCCTTTCTTGAGCGATGGGCGGCGCTGGTCTTAACTGGAGAGTGCCTTTCGATGTCTTCGTCCCGATACCCACAAGAAACAGGGGGAGTCATGAGCGAGCCGAGCAAAACCCAGGAAAACCGCGACAGCGTGGTCGACGCCTGCGCGGCCTTCGTCCTGATCCTGCTGGTGGTGGCTACCGCGGTGTTCTGGGTCAGCCACCAGTGAAAGCCCGCCTCGGCGGCGCAGAGGTCACAGGCCGCTGAGGCTCAGCACCAGTTTCACGATCCCGGCCAGCAACAGCACGAACACCAGGGTGAAGAGCAGGCCCAGCATGATGAAGTGCACGGGCTTGCCGTGGGTAAAGTCGCGGGCGCGGTTTCGCCCGCTCTGTACGCCGAAGGCGGCAGCCATCACGCTATGCAGCATCTGCCAGAAGGTCGGCGGCTTCTGGTTCGGTTCTTCCGTCTCGATACCCATCGGTGGTCCTCCCTTTTCCATACCTGCCCTGAGAGTCTAGACCCTTGGCGGGAGGAGGGTGGCT
> PA1839, 1998550-1998586, PA1840
GGGGCGCGCATCCTACCATTGCCCGTCATGAGGCGGT
> PA1840, 1998950-1998962, PA1841
GGGCGCGCGTCCC
> PA1841, 1999461-1999511, PA1842
GTCGCAGCTTCGCGCCTGCCGGCGCCAGGCCAGGTCATGCCGGCGCCGGTT
> PA1842, 1999875-1999888, PA1843
CGTCGCCTTCCTGG
> PA1843, 2003594-2003867, PA1844
GGATGGACCTGGCGTCAGTGGGCGGAAAGGTGAAAAGCATAACAAAGGCAGGGGCTTTCCGGCCGGGGGTGGTCGGACCATGAATTTCATTCAAGTTGAAGGATGTTCATTCGCGGGCCGGAAAAATCCCTGGCGCCGTTTTGTCGCAGTATACGGGCGGAATGCGGAGGTCGGAGTGCGCAGGCGGGCGGCGAAGGGACGGGCGAGTGGAGTCGGGATGCTCGTGGGGAATCGTGCTGCGAATGAGTCTGGCTCATTCGCAGCACGGCCTGAA
> PA1844, 2004333-2004373, PA1845
GTATCACCTATGCGTGTCGATAAGGGGCGCTCCGGCCCGGA
> PA1845, 2004893-2005253, PA1846
GGGGCGGGTTCTCCGTTGGGCCGCCAGGGCGGCGAAAGGATGGACCAGGCCGCGCCGGGCGCGAACGGAAGCGCCGCCTGACGACAGCAGGCGGAAAGCGGCGAAGAGGGGACGTGGGGCGCACGCGAACCGGCGCGGATGGGGCGCGGCGAGTCGAAACATATCCCTGTTTCCTCGAAGTCATCGTCCTTGATCGCCAGGGCGGGCCTGGGAGCCCGGCTAGCATACGTGGCGGCCGAAGCCGGTGGAATGCTGGCGAAATGGCGGCTCATGCCCGGGGCGAGTTCGCCCGCCGTTGTGAAAGTGCGGCGCAGAGAGGCGGGTTTGCTAGAATCGCCCGTCGCCGAGTGAGGAGTGGTTC
> PA1846, 2007543-2007664, PA1847
GTCTCGCGACCCGCTCCACAAGGGGCGGGTCGGTTATCGCGAATTATTCCTACTAATTTACTAGGGCTTTATCCGCAAGTACCGATTGGCGTAAACTGTCGGCATATTTGCGAGGAGTTGCC
> PA1847, 2008250-2008307, PA1848
GGCGTTTCCGTAAGGCAGAAGAGGCGACCGCAAGGTCGCCTTTTTCGTTGCCGGCGTT
> PA1848, 2009478-2009481, PA1849
GGCG
> PA1849, 2009725-2009746, PA1850
GGGAAGGTCCTCGGTGGGAGCG
> PA1850, 2010752-2010999, PA1851
GGCACAACCTCATGGCGATGGCGGCAGTCTGGCGTCCTTCGGGCCTGGCCGCAATGCCAGTCGGCCCACGGATCTTGCCATTCGCTCGCCGGGGCGTCCCGCTGCGCCGATGGTTGGTATCGCCTCGGCACGCCGCATGCCCTATTGTCTGGTAACGGGTGATGGCTTTTTGACTCATCGCTGCAGAGGCGCCAGGGTATTGTCGTCCAGGCCTGTTTCAGCGTTCGGTCCGAGGTAGGGGAGTCAGC
> PA1851, 2012206-2012254, PA1852
AGGAAACGAAAAAAGGCGCCCGTGGGCGCCTTTCGTCGTATGGAACGGC
> PA1852, 2012531-2012814, PA1853
GGGAGTCGGTCTCTCTCGTTCATGTCTGTGTGGAACATGGGTGGCGCTTCCCGGCTCCACCGTGTTCGGTCACGCTAACTGATGCTTTCGAAAGCGAAAAAGTCACGGCGTGGCGCGTTTGTGCAACAGGTTGTCGCTTTTTCGAAGGGTTTAGGCGTGCCGAAGCGGTTAGGCGCGGTGTTTTGTCGCAGAACTCCAGGAGGGCGGCCAGGCCGCCTTGCGCTCGCCGCCCGCGCCTGCACAGCCTAGAATGGCGGCCCACCTGTGGCAGCGGACCGCTTCGC
> PA1854, 2014824-2014914, PA1855
GGAACTCTTCGAAGCGAAAGAAAGGGGCCGTTGCCGGCCCCGTAAGGCACTTTCGTGCTGGAGGCATCCATCCCTGGATGATGGAGTCGGT
> PA1855, 2015137-2015138, PA1856
GT
> PA1856, 2016582-2016927, PA1857
GGTCGCTGGCACGCCGGGCCCCGGGGTCCGGCCGGCTGGCGAGCAGGCGCGACCCTCGGGTCCTCGTTGGGTTATCGGTATTTTTCTGGGTATCCCGTTGCCGGGTCGATGGAGTGCGGAGGTCGGATCTTCGTCTGGAAGGCTCGGAACAGACGGCTCATGGCACTGGTGGCCATTCTAGGAGGGGAGCTTTATTCGTCTCCAACGAATAATGTTGCTATTACAGTGCAAAATTATTGAATTGAAACGGAGGAGGACTTCCGGGGCAGGGCGCACAACCGCTTCGTGGGATGTGCGCCAGGGCGGCTATCCGCCCTCCGCGATGGCGCTGTCGGCGATGGCAGGC
> PA1857, 2017852-2017966, PA1858
CTTGGGTTTCCTTACTGGGTGGTGGGCACCGCCATCTTGGCGGGGTGTGTATTTGACACCGGATCGCGGCGGCGGAACAGTGCCTCGCGTTGGAGCGCGGGAGCCGCCGCACAGT
> PA1858, 2018795-2018802, PA1859
GGTCGGTC
> PA1859, 2019691-2019775, PA1860
TCGTGACTCCAGGGCAATCATTGCCGAAGCATAGCGATGTTTTCGGCAAGGACTGAAGAGGCACGCGTGCCCGCAGGAGGTTTTC
> PA1860, 2020604-2020624, PA1861
GCGCCGCAGGCGAGGCCGGGG
> PA1862, 2022399-2022410, PA1863
GCAGGTCCCGCC
> PA1863, 2023167-2023280, PA1864
GGAGTGCTCCTGTGGGGGCGAACGAAGTTGGCGGACGGGGCTGGCGCAAGCTTAGGGGTTCGCTATGGCTTTTGGAATATAGCGCTACGCGGAAATTGATCCGGCGCAAGTCGC
> PA1864, 2023932-2024064, PA1865
CGGGACCGATACGGGGCAGGTTTCGTTGTTAATATTTTTATATAACGAACGCCTTGTGCCTGGATAGTCGTCGTCAGGCCGGCGACGCTTGATCGGATGCGCATTGCCAAGCCGTGGGGGCGCTGGTATCTGT
> PA1866, 2028014-2028453, PA1867
CCGGTGGCGATACGCCGGCAGGTGCTGCCGGACAGCCGGGCAGCCATGTATAATCGCGTCCCCACGATTTCCCCCGATCCGGATACGCCATGGCTTCCGCTCCCGACGCTCTTCCCCAGGCCCTTTCCTCCGACGACGCTCCGGCCCAGGCCGCGCCGAGCGACGCCAGCGCGTTGCTGAAGGCCGCCCTGGCGAAGAAGAACCAGGCCCAGCTCTATCCGCAGCGGAAGATCCACGACAAGGGCCAGCGTCCCGGCATGGCGCCGCGCGGTACCCGTCGTTCGATGGGCAAGCGCTGAGGCCTTTCCCGCGCCTGGCGTTTTGTGGGCCAGTTCCCGCCACGAAGGATCAAAGCGGGCAGCCTTAACAGTTTTGCCCTTTCGCGGCCGTAGGCCGCAGCCCCATCCCTTATGCTCGCCGCCCCTGGGCGAGCCGCGTCG
> PA1868, 2031299-2031465, PA1869
CGGACTTCGAATCCTCGCGTCGCGCTCCGTCCACCGGATTGTCCGGCGCGCTGCGGCGGCCGCGCTCCAGCGCAGCGCCACTGCCAGATCTGGCAGTTGTCGCTGGCGGGGACGGAGGCTTTAGTAGCCGCACTTTTTTCCAGGGCCGGGCAGTGGGACCGCAATGC
> PA1869, 2031706-2031987, PA1870
CTCCCCCTGGACCACCGGCCGATGCCGTGGTCATTCCCTGCGAAACGCTGTGCGCCACCTCCCGCCCGTGCCGGCGGCAAGGTGCGCGACGTCCCGCGCTTCGATTACGCCGGATCGTCCAGCCCGCCCCGGGCCGATCCGGCTTTTTTTTGCCCGCCGCCGCGATTGCGAGGCGGCCGCCGTCGGTTGGATTTCCTGAATCTTCCCGCGCCTCGCCGGTCGACCGAACAAGGGCAGCGTGCCATTCCCGGCGCGTGCCCGCCATTCGTAACGGAGGTCGTC
> PA1870, 2032414-2032694, PA1871
GCGCGCAGACTGTATCGAAGTATTTCCGACGCCTGGCGTTCTGTGATCGATTCGGCTCGGTTGGAGTGCGCTGCCGCACGCTTTACAGCCGGACGGAGCGGGGCACCGGATCTACTGCAAAAGCTGATAGTTGTCTTCCCGGGTGACGGCGTTGCACGGTCCTGCGGCGTGCAACCCGGCCTGGGCGAAATACCGGCGGAGCGGACCAGGCTATCCCGTCGGAGGCGATGTCGCCGGGCTGCTGGCTTTCAAGGTTTCCCTTCGATGACCAGGAGCTACCC
> PA1871, 2033952-2034065, PA1872
GTCGGCGCGGGGCCCGGCTCCAGCCGGGCTCCGCCGCGAGCGAAACGGCGCTGAACAGCTGGCGCGTCGCTGCCGCCGCGCCCGGCGCCAGGCTGACCGCGTGGGCCGGCATGC
> PA1872, 2034858-2034917, PA1873
GGAAGGTCCGGCTGACGGTGGTCGGTCAACCTAACCACTGTCCGCCGGCGTTGTCCACGC
> PA1873, 2035941-2036440, PA1874
GGTCGCTCGCGGGAGAGGATCGGTTGGATAACTTGGCATCGTGACGATGACGCTTTGATTGCAGGACGATGAAGGCCGCTTCGCGGGATGCCCGGCGATGCTTTCCGTTGGAACTGTCGGGGTCGTCTTGCCGTCGCCTCGCGCCGACGAACTACGAGGTGCCGGGAAGTGCTATTTCATTTCTCCCGGTTTTTTATGAAATACGCATCGTAGAGTTCTGATATTTGCCCGCTGGGTTATTTAGTCGATTTGCCGTGCCAGGTGATGGGGGTTGTTTATAAAGTATTATAACTTTTTGATTATATATTGTTTATCAATTAGATAGGCGTGTGATGGCTAAATGGCTGCATGTTTTCCAGGGGTTATCTAAATTGAATTTTTCATGGGGGTTTTCTTAGTCGTTATATATAAAGTCAGACTCGCCTTTTATTTAAAAGCTGCTATTTCTGGATTACATGGTGCGGCCGTTCGGTCGCTGCTTGACAAGAGGAATGTCGGAA
> PA1877, 2048463-2048569, PA1878
GGCGTGCAGGACAGGCCCGGTCGGTGGAAACGTGCCAGCCGCTTCCCTGTAGCCATGGCGAGCTACGTAGGCGGTGGCGCTGGTAACGCTGCCCGGGCGGGCGCACG
> PA1878, 2049149-2049236, PA1879
GGCGCGGGCTCCGCTACCGGTGAAACGAGCCTGCAAGCCTAGGCGCGGCGGTGCTGAAGGTCCATGGATAAAATATCCGCGGCGACGT
> PA1879, 2049792-2049948, PA1880
GCTTGGCTACGCGGGCGAATGGACGCTGAAGTCTGCGCCCGACGCCGGGCGGAGGCAAATCGGCGCGACACCGGGGGGACCCGTATGGTCGGCGGCGATCCTCGGAGGGCCGCCCGCGCCGCGCCGGCAGCCGTGGAGCTGCCGGCGGGCGTCTCGC
> PA1880, 2052145-2052148, PA1881
GGCG
> PA1881, 2052611-2052940, PA1882
GCTGATTCTCCACGGAAAGGCCCGGGCAGGGCGTTATCTCTTATCAGGCAGGGATGCATCGGGCGAAGTGTGCGCGAAGGACGAAACGGACGCCTTGCACGATCCTGCGAAAGTCTAGATCAATCCTGCCGAGCGTCCCGGCGGGCACGGCGCGGAAACGCGGCGAAACAACTCCGTCGGCGCAGGCGTTCACCCGGCATCGGCAACGCGCTAGGATCGCTGCCGTCGGTGACTGACGCCCGCCCGGGCGGCACGCACTTTCAGCCGGAAGCGGGACGACCCGTTTTCCCTCTTTCATTGCGCGGGGACGACCCTGCAGAGAGGCTGAAA
> PA1882, 2053265-2053276, PA1883
GGGGCGACCATC
> PA1884, 2054224-2054308, PA1885
GAGTGGCCCTGGCGGATTTTTCTCGTCCATGATAGTCACTGTCCAATATATTGGAAATTCGACCTTGCATTGGAGCTTGCCCGCG
> PA1885, 2054843-2054910, PA1886
CCGAAGATGCCAGCGTTCCCAAGGCAGGCCGGGTAGAATCGGCGGATGCGAGAGATTCGGGGTCGATG
> PA1886, 2057275-2057277, PA1887
GGC
> PA1888, 2059340-2059568, PA1889
GACGATTCCCGCGTGGAGATTCTTTTCCGGCGCGCCAGAACTCGACCGGTCGCTACCCGTTACGCAGGCCGGTCGGTACGCTCTGGCGCTGTCGGTGCCCGTGTCGCCGGCCGGGTGCTGTCATGGGGGATGGGAGAGCGCAGGCGGAGAAGTCGTCCCGCGAAAGGCTGGGGAGGCGTGTGTCAGGGTCCCCTGGAAGCGGGCCTGGGATATCCCGGAAAGGCTCGTC
> PA1889, 2060553-2060565, PA1890
TCGCGCGCCTCGC
> PA1890, 2061190-2061277, PA1891
GGCGATGGCGCGTCCTTGGGCGGATAGGAAGGCTCCGAGTATACGGGCCGATCCCGCCGACGGGGAACGGCTCGAGCGGGGGCGCCGG
> PA1893, 2064828-2064852, PA1894
CGCTTCGAGTCTCCACGCCGACGGG
> PA1895, 2066768-2066785, PA1896
GGCGCAGGCGCTCCCTCG
> PA1896, 2067956-2067960, PA1897
GGCGT
> PA1897, 2068729-2069489, PA1898
ATTTATCTCCTCTTCCTTAGGGGCGGACGCCATGCGGAACTTTCATCGATACGAAAGGCCAGCGTCCTGTTTATTGTCTGAAGCACTTCTCGGCAGGCTGCGGTTATCGCTTCGCTATATTCGGAAGGCGATCTCGGTCAGGCGTGGATAGCTTGTCCATGGTCGAATGGAGCGCTCTTTTTAATTGCCTCAGAATGCGCTTCGTGAAAATCGGCACGGACAATGAAATGCCTGGTCGAATTAAATTGTCACAGCCCGGCAGGGACAACCTGCCCTTCCGGGCAGGTATCTGCGGAGAGATAGGGGGGGAAGTATGTAGTTGCCATTTCTGGTCCCCGGGGAGCCTCGTCGACGAGGCCCGCCATGGGCCAAGGTTTGTTGTCGGGAGGCTCTCCCGACGACGATGGAGCGTGCGAGAAGAACAATGAGAAAGACCGCCGTGAGGCCCATCGGAGAGCCGTTCTACGGTTTCCGCAAAGATCCGGGGCGCCGTCCCCTCCAGCCCAGCGCAGTTCCTGCGCGGCGCCTCGTGTCCGTGCTCATCGAGAAGTTCTCTTCAGCCTCGTTTCGTCGTCGCCCGGCGGGCGGCGAATGGGCTCGACCTCGTCCGGAACACCCGCACAGGGCCGGTGGCGATATGTACTTCCAGGTCCGGCTTGATAAAGGGAATTGTCATGAGTGGATAAGACGGAAACAAAAAAGAATAAAAACGCTGAAGAACCGAATCCTGCCGGGATCGATTGTTGACTGGTGAAGCTGGC
> PA1898, 2070204-2070684, PA1899
ATCGACGCCTCGTCGCCTAGCGAGGCCGCCGCGCAAGCGTCCGGCCATTCACCGAATGGCCGGATAGCGTTTGCGCCGGTCGCCTGAGCGCAGCCTTCCCACCGGCAGCGTTTCCCCGCTGCCCCCTTCGCCATTGCGCCCGTCCTCCTGTTGTCCGGCACGCTAGTGCAACTTTCCGGGCGCCTGGCAAACCGGCCAAAGAATAGAACGGAATCGATGCCCCACACCTGTAATTTTTAAGGGGTTATGGCTATTGCAAAAAAGCGTTTATAAGTTTGTCCCCTGTCAAATCTGGTTACAACTGGGTTTCAGGCGAAACATTCGGTCATGGCAATTCGGCATTAGTTGAAACTTTGGAGACGCTCCGAAGCGGGCAACTTTTGCCCGGAAAAAGCTTCACGGCAATTTCTCCGGCCTGTCATCCCGATGTCTTCTTTCCGGTATGGATGCCAGTCGATTCGAACTGGCGGAGATTCGCACC
> PA1899, 2071174-2071208, PA1900
TTAATGTCTATTCCAATTCAAGAGGAGATATGACG
> PA1900, 2071698-2071720, PA1901
GGCCATCCTGGAAGGGGTGAACT
> PA1903, 2075439-2075451, PA1904
GCCAGGAGAGCCC
> PA1904, 2076289-2076310, PA1905
ACGGGCAGAACGGAGGAACGCC
> PA1905, 2076959-2077046, PA1906
CGACACCGCTGCGCCGGCGTTTCATGGCGGATAACCGCAAGCGGTTATTCGCCCTACGCGGCCTCGGAACCCATCCAACCGCACGCGG
> PA1906, 2077584-2077625, PA1907
GGGGCGGCGCTCCGCAGATGGGGCGCCCACTGTAACCCGTCG
> PA1908, 2080475-2080660, PA1909
CTCAGGGGTTCCTTCGGGTTCGCGGCAGGCGCAGCCAGACCCAGCCGACCAGCACCAGCGGAGTGCCCAGGGCGAGCCAGGAGAGCAGGTCGTAGAGGCCGTCGCCGAGCAGCGCCGAGAGCAGCCCGAAGAGGCCGAGCAGGGCCAGTAGCAGGGGCCAGCGGAAGATCATCCAGAGACCGCGCC
> PA1909, 2081813-2081852, PA1910
TGGCTGGTCATCGGCGGTTTCTGGTTATGGTGGGGCGGAC
> PA1910, 2084268-2084475, PA1911
GTACAGGGTTCCTCGTGGTCTCTGCGGACCTTGGGTCGGGGCGGATTCCTCTACTTGCCAGCCGAGAAGGAAAAAGGTCTCAGGTCGAGGCGGTTATTTTTCTGCGGAGCACGGTATGTCGATGGCAACGCCTGTTCCGGCGCAACCGCGGACGGCCTGCCGGGGTGGACGCGAGGGGGCGGTTGCCACGGGGATGGCGGCCGCGCCG
> PA1912, 2085930-2086020, PA1913
GGAGGGGATCGCTGTTGTAATTGAGAATGAGTCTCATACTACTTACAGCGAGGGCATGCCTACAAGTCCCCCGGATCGGCGGCGCAGCGCC
> PA1913, 2086702-2086807, PA1914
GCGTTCGTTCCCTGGCGGCTTGGAAAGACGGCATGGTAGAGCGTGTGATATCAAAAGGCCATATCGCTGTTCGCAGGGGACGCCGTAGCGCCCCCGCGGAGCGGCC
> PA1914, 2088035-2088601, PA1915
GGGATGGACTCCACGCAGGTTCGAAGGAGCGGGCCGGGGGCGGCCCGGTTGGTCCCGATGGGGACGAGCGCGACGGGCGGATCGCGGGGGATGAAGCGCTTGCGACGGCATGGCCGTCGGCGTTGGGACGTCAGTGGGACGTGGTGGCCCCAGTCTGCAACCGGGCGCTGCCGGGAATGCCGGGCGACCCCGGCGGGCGCTGGGCGGCGGGGGCCTGCCGAGCGCGTGGGGGAAGTCGCTCGAGGGAGGCGGTGAAGACCGCCGGCGGAGATACGAACAGGGTGGGTAGCGGGGCGGATACAGCGTCGATTCCGTTACGCATCGCAGGCCTCCTTTGCGCCGCGCCGATGGGCTTCCGTCTTACCGTTCGAGCCTAGAAGCGCGGGCCGCGCCGCTCCAGCGGCGGGGTGGCTAGCTAGCAAGGGGGATTAATGCATTCGCAACGGCGCTCGCTGCGATGCACCGTGGTCCGGCATCCACAGGCCACGCCGCTGCCAGGCAACCGTTCCTGGCCGCGCCTGTTGGCGGCGGCGTCGCCCTGCAAGCGCCAGGTATCGGGCTCCGCCG
> PA1915, 2090150-2090212, PA1916
GTCCAGGAAACTCCAGGCATGGGCCTTCAGTGTAATCGCCCCGGGCGCAGGCAGCGCGCCCTG
> PA1916, 2091446-2091489, PA1917
TTCTTGTTTCCTCTGTCAGGGCGGTGGAGTTCGGTTCTTCGGGG
> PA1917, 2091838-2091849, PA1918
GCCATGGGCTCC
> PA1918, 2093251-2093443, PA1919
GGCGCGGGTCCGGGGTCGCTGAATCTGGAGCAAGGGTGGCGAGCGGCGCCGTCCGCGACAATTGGACGCAACTAGGAATCGAGGAGGTGCTCTCGTACGATCGTATGAGTCTTGTGAAGGACAGGCCTGGTCGGGACTGCCCGCCCTGTCCGAGCGAGCTGGCAGGCCCGAGCGGCGCCGCTGAACCGGAGGC
> PA1919, 2094143-2094328, PA1920
CGCGTCTCGCGGAAATGGCGGCGTTCGCGATGCTCGGACTGCTTGCCGGCATTGAACGCTGCCACGGGACGGTGGTAGCCCATCACGCGGGTCCAGACTTCGCAGCGCTGGCGCTGGTCTTCGGGCAACTGGTTGGGGTTCATCGGTGGTACTCCTTGCTGGTGGATGAAAGGAACGACAGGCGAC
> PA1920, 2096357-2096513, PA1921
TTCAACTTCTCCACAACATGATGTGTTTTGATTTTGCAAAACAACAATATGTTGTGGATTCTGGCGGGCGACGCCGAGCCGGCGTTGATCTGCGTCAGCGTCCGGCGGATTGCCCGGGTTCCATTGGAGGTATTCCCCGTGCCCGGGTGACGGCGTA
> PA1921, 2097324-2097490, PA1922
CTTTCCTCCTGGGGGGCATGCCCGGTTGAGAGTGGGGTCCTGTGCTTCGAGGGATACGGCGAGCGAGACGTTCCCTCGCCTCGATGAAGAAGAAACGGCGGGCATTCTTCATTCGAAGAAATGTTATGTTATAACTTATAAGTATTTATAATTCATACCTGCCGACC
> PA1925, 2104097-2104596, PA1926
CGACGCGTACGGCGGAGAGCTGGGACTTTTGCCCGGAGTTCCCGGATAATGGCCGGTTTCCGTTTCTCTTGGTGCTCGCCGTGGAAGTAAAGGTCAATTTTCTCGATAACCTTCGACTGGAAGCCAGGTTCGATGATTTCACGGTGATCGCCGACCAGCCGATCCGCTACAAGGGCGACGGCTCCGCGCCGGGGCCGTTCGACTACTTCCTGGCGTCGTCGGCGCTGTGTGCCGCCTACTTCGTCAAGCTGTACTGCCAGACGCGCAACATCCCCACCGACAACATACGCCTGTCGCAGAACAACATCGTCGACCCGGAGAACCGCTACCGGCAGATCTTCAAGATCCAGGTGGAACTGCCGGCCGACATCTCGGAGAAGGACCGCCAGGGCATCCTCCGCTCCATCGACCGTTGCACGGTGAAGAAGGTGGTGCAGACCGGACCCGAGTTCGTCATCGAGGAGGTCGACAACCTCGATGCCGACGCCCAGGCACTGCTG
> PA1926, 2106448-2106579, PA1927
GGAGGGCGCCGAGGTCAGGGCGCGCGGATGATCATGAGGGAAACTTGATTTCATCACGAAGAAATTGAGTTTGTCTCATGGCATGAGCCTCACGAGAATCCCTCCATCGACCTTTCGACTGGAGGAACACCC
> PA1927, 2108881-2108941, PA1928
CCGGCGGGCCTGGTGAGCGGAACGGGACGCCTGGCGTCCCGTTGCGCATTTGCACGTCGGT
> PA1928, 2109512-2109557, PA1929
GCCCCTCGGGTAGTCGGGCGGGAAGGGCGCCAGGGCGGACTTGAAG
> PA1929, 2109855-2110225, PA1930
GTGCTTCCTCCTGGAAGTGGGTTTCGGGATACGACGGCGCGAGGTCGGAGCGCGGTCAGTCCGGGCGCAGCGATCATAGCGCGGACCGGCGCTGGCATGGCTCGCAGCCTGGCTGATGCACGGGCGCGGGGCGATTGTCTGGGCGTACCAATGCCTGCCTCAACCAGAGCGTCTCGGTAGTCGGGCTGGCCGGCCTGGCGATCCTGGCATCGCGCGCCCCGCTGGGTCCCGCCCGCTAGGGGACGGACGGCGATGCGGGCGCCGAGGAAAGTTGCCGGAGCCCGATCTACACTGGCGTTTAGCGGTAGGACGGCTATCTCCGGTTCTCCACTCCCTCGCGATGGACAGGCGCCATCAAGGAGTCGTGCGCG
> PA1930, 2111522-2111690, PA1931
CCTCGGTGCAGGGCTCCGGCGGCCGATAGCGGCGCAGGCGTCGAGCATCCGCCCGCCTTTGTGGCATGGCCATGGCCGTCATTTACTTTGAACGTATCTTCGAGCCGTTCGGTCGGACCTGAAAAAGCGGCATCCGCCGCGCCGATGCACCGACCGTGAGGCTTGTACC
> PA1933, 2115391-2115884, PA1934
GCCCGGCAGCCTGCGCAAGCGGCTTGGCGGCCACCCGCCGGGTCGCCGGGCTTGACTCTCCCCCAAGGGGAAGATCGCAGGCCCCGCTCGCCACCCGCAACGGAGTCGAACACGACATGCCGCCGACAGCCTCGGTGACGCCCTCGCCGAGCGCTACCGCGATGCCGGTCCAGGCGCACTTGTTGCATCGCGGCCACGCCGAAGCGGACCTGCCCGGCGCCCATTGGGCCATCGCCTGGGCCGAGCGTCCGGCCTGTGGTTGCAAGCGTTCGAGGGCAACCTGGCGGGCGCGAGGACCGTGTGGGTTGGAAGACCGGCGTTCCGCGTAGCGAGCGATTTTCGCCTGGAAGCACGGTTGCGGGAAAAGTTCCGCTGGAAACCCTCCGACTTGCAGAACACGAGGCGCCCCGCATTCCTTGGCACTGCGCTTGATCGCGGCGAAAAGACCCACGGAAAATCACCGGGTCGTTCAGTCTTTGCCAAAGGAAATCAGT
> PA1934, 2116266-2117029, PA1935
GCGACTAGCCGTTGCGCAGCGAAAGCCGCAGGGCAGCCTCGGCGGCTTTCGGGTGCGAGGAAACGGCTTTCGAAGGTTTCGGCGCGAATCTGAAATCATTCAGGGCGCGTTTCCGGTGCTTCTGGTTGCCTGGGCTGGGGGCCGAATTCCAGATACCCGGGGCCTAGGGGAGGGTAGACATCGTTCCAGGCTGCGCCCGAGCGAGGCGCTCGACCCACAAGGCACGCCCGGCCCCCTCTCCCGCGTGCGGGAGAGGGTTGGGGTAAGGGCCAGCAGCACAATACCCGCCAACACCAGATTCCAAAAACCGAATCCGCACCACTCAAGCCGCGACTATTGCGGTTAGCAGCGGGGGAGGTTGTGGTTCTGCGGGTGGCAATAGAGGTGCCCACCAGATATGGGAGAGGCCATGGCTTAGGGAGGGAAGGGCTGTATACGGCCACCCGAACCCCACCTCCAGGAGAAAGCGGACGGTCAATTCTGTATATAAATCCCCCCTTTTCGCTATCGAGATGGGCGGCTCGCTGCTCGCCAGCCGCGCTACTGACCTGCTTTTCGCAGTCAGGCTGCGCTCACCTGACGCTGCGCCCCCAGGTCCAGGTGAGCGCAGCCCGACGGCTAACTCAAAGGCCCAACTAAGCGGTGACATTCGTCCTTTACACTCACGCGGGCCGAACCTGGAGCATTAAAGATGGGAATGGCCCAGCGGCTCACATGCGAGGAGTCGATAAGGCGGCCTGGCCATACGCGTACCGGGGGCCACG
> PA1935, 2117735-2117896, PA1936
TGCGAAGTCATCCTTCATACGCGCGGCGGCAATCAGCGGGGCGACTCTATCGGTGAATAATCTGAGCCCGGCTAAGTCCCCTGTGCGCAGACCTGTCGATAGGCGTGAATCCTGGTTGAGCGCCTGGAACATCTCCAAGAAGCCACGGCGTGATGCCGCCAT
> PA1936, 2118098-2118584, PA1937
CACATTGCCGAGGGCAATCACGCGTTGGGGGGAACGATGGTTAAGGCGCTTAGCCGGACGCGCCCAGTCTGCGGGAACCAGACGCTCCAGCTCGGGATGACCATCCAAGAAAATGCGTTGCATGGTATCGCCGAATAGGCCAATCGCGAACTTGCCCTTGTGTGCGGCAGCTAGGGCAAAGAAGGCTTCTATCAGCCCTCTATTCGTATCCTGACTCTCGTCGATAAGCAAGAAGGGAAATCTGTTAACCAAGATCGCTTGCATCGATGGTTTGGTTTCAATGAACGCAGCGGTGATTTTCAGCACCTCTGCGTGGGATAGCGAGTCCTGACCAAAATTATCGCCGTTGGGGCTGTAGGTAAACCGCCGAGGAACACTGAGCCACTCAATCCGTTGCATCGTGGAAGCGATGGCCCTCTCGCTGTAGTGGTCTACTGATCCCGGACACCGATTTAGGCGAAAATCCTCGCCGTGAGAGAGGTGTCTG
> PA1937, 2118894-2118925, PA1938
TAGACCAGTTGAGTGAGCAGGAGTCGGTGGAA
> PA1938, 2119748-2120224, PA1939
CCACTACACGCGGTCTTGCGCGGCCTTGGTGCCAGAGCGCCCCTTCGCTTGCTTCTCGCGTAGGTCGGCAAGCTCAACCGGAAGTCTGTTGAGGAGCCACGCCTGGATATCACGATGGTAGGCCTCGATATGGCGCCAGCAGAAGCTGTGGATCGTCGATATAGGAAACAGCGGATCCTCTCCGACACGTTCGGCGATTTCGTCGGCCGCGACGTTCGTATATGTAATGACCGCGATCTTCTTACCAGTCCGCCTAAAGGTCGCGCCATGATCTTCGCGAAAGGTGTCGAGCGCCCTTTTCAGAGAGCGCGTCTTACCGGATCCTGCCCCGGCGTAGAGAAAAAAGCTTTGCGGCGCGGCGGGATTCAGACAGGCCCGTATCTGTACGTCGGCGCTCTCATCGAAGTCTGGCGCGGCCGTTTCAATGATCATGCTAATCCTCTGCTCCCTGGATTTCGCTCTGGGCGATGTCCTTAC
> PA1939, 2122223-2122578, PA1940
TGCAGAGGTCTTTCCGCTGTTGTTGGCACCGACCAGAATCGTCGTGTTTTTATCTAAATCGAGATGGGTAGACTTCAGCTTTCGGAAATTGGAAATCTCCACAAACTTGATTCGCATAGCACCTCCCGTGTGCCTGAGCTTTCTCGCAGACGAGCGCAGCGTTTAGTTGTAATGCCTCATCTCTTTTATTCATTGCCAAATTAGTTGCGACGAGAATAATGCCTTCAAGTACTGCGTTTCCAGGCCTTCCGACAGCAAACGCTAGAGCTTGGCATCAGGGGTATCTAATGTCGGCTTATGGCCGATTCTGGCCATTCCCGATCAGCGTAACACCAAGCACTCCTCCCCCTAAACCT
> PA1940, 2123719-2123896, PA1941
GGAGTGGGTGTCCTTGGTGGTGTGCGTTGGCTGTGGGCTTTTATTCTTCTTGGGCGGGGAGTGCGCCACGATTGCTTCTCCCCGTCCTCTGGCTAGGCGTCCCCCCTGAAGGGAGAGGGGCTGCTAGGGGTGGAGAGGGGCGGCGGCGCCATGCCTCGCGCTTCTCCATTTCCCAGGT
> PA1941, 2125793-2126103, PA1942
CAGGAACGTCCTTGTAGGCCTTTTTTGGGCACCGTTATGCCAAGGCGTTGGCATATTGGCAAGCTGCTATCAGCTTTTTTGACAAGGTTTTCTTGACAGCGAACGGGTGAAACGTTTGCGCAGGCCTCGCCTGGCGATGTTGACGACGAAAGCTCGGTATTTCACCGGAGAAAGGCGGGACGCCGGAGCGTCTTGGAACGGCAGGGCGAGGCGCCAGCGGCCTGCCGGTCAGAGACCGGAGAAGGCCAGCCAGGCGATGATTGCGGCGTAGAGCATCCAGGTGGGATCGGTACGGCGGTCGAGCAGGGCTT
> PA1942, 2126335-2126395, PA1943
TATCGATGGAATTGATTGATAGGCGAGAACATCTCCCCGCCGCAGGGCGGGGCGATGCGGA
> PA1943, 2127494-2127683, PA1944
AGCGGTCTCCACGGCCGCGGGCGGGAACTTCCGCGCGGGCGTGCTGTAATGGGTGCTGTACGCTTCGGTTTGCTGGCAGGCGCCATAGAGCGGTTTCGCAAGGGATTCCCGCCGAGTATTGGCCGGGATGCGTGCGCCGGCAAGCCGGTTCCGAATGCGCCGTGGTTTCGCTGTCACCCCGGGAGGTGTC
> PA1944, 2129172-2129306, PA1945
TAAGACGATTTCGGCATTGGCGATATAAACAAAGATTCACTTTCGCGCGTCAAAAAATTGCTAGATTTTCCTTTCAGAGCGCCAACATGCCGTTTTTATGACGGTTCAAAGAATTGGCGCCGCAAAGGAGCACAC
> PA1945, 2130636-2130853, PA1946
GTGGGCGGCGGGAGATCTGCCAGCCAGGCAAAATATCCTGCGTTTCCCAGCCGTAGCGAACTAGAATCCAACCGATCCCGACCGGTTCGCGACAGTTGCTCGTGGCGATTGACAGAATCTGTCAGATCGACGCATATTCACCTAACGCAAACGTTTGCGTCTGGATAATCTCCTGGAAAAGCCTCAATACAACGATAAGAAAAGCTGGAGGATACACC
> PA1946, 2131814-2131834, PA1947
GCCGTCCGATGGAGCCTTCCC
> PA1947, 2133368-2133390, PA1948
ACACGCAACGCAAGGAACCAGAA
> PA1948, 2134390-2134392, PA1949
ACG
> PA1949, 2135407-2135459, PA1950
ACCGGGCGCCGGGGGCGCCCTCGCTAGAGAGAGGCTGGAACAAGGACGCAACG
> PA1950, 2136387-2136519, PA1951
GAGGGACGGTGCCGTTGCTACCGGCGGATAACGCCTGCGGCGTTATCCGCCCTGCGCAGCTAGGCGAGGATCGCTCCCAGGCTCACGCATCCCTTCGAGGGGTAAGGCATGCCCAGGCTCGAACGGTGGCCCC
> PA1951, 2137786-2137845, PA1952
GTTTGCCGTTCCGTTTTTATGGCCTTCCGATAGCACAGTGATTTCAGACTAGATCAACTT
> PA1952, 2138599-2138611, PA1953
CCGGCTCCTGCGA
> PA1953, 2139293-2139353, PA1954
GGCCGGTTCCCGTGTCGGGTGGAAAAGGGTTCCGGCTGGCGCCGGAACCCCTGGGCCAGGA
> PA1954, 2140377-2140432, PA1955
GGCGTTTCTCCTTGCATTTCTGTGCTTAGTGTTGGGCTTGTGTTGGCTTGGCAGAG
> PA1956, 2141488-2141789, PA1957
GATGGCGCTTCCTTCGTTGGCGCTGAGCCCTAATCAGCGTTGGCAGGGAGCGAGCATGGGGCGTGCCGGTTTTGCGTTTTCCTTGTCAATCAAGGGCTTGGAGGTGAGCGCCGGGGGAACCTGGCGGACAGTGTTGCATCCGTGCAACAGCAGGCCCGCCGACCATGGGGTCAAGCCTGCCGGGGAAGCGCCCGGAGCTGTTTCAGCGCCGAGACAGCTTTCCGCGGCGCCGTCGCGAAACGCTCTGCGCCAAGGGCCGGACTGTGCTGGCGGTGTATCGCTGGCGTGACAGGGCCGGCCCT
> PA1958, 2142890-2143172, PA1959
GGAAGGCCCTCATGCGACGAGGACGCATTGTAGCGAATGTATCCGGCGCTTCGCGAAGACCAGGGCGGAGGGGACGGGCGCGGACAGATTTGTTCAGACGCCGGCTGGCAAGAATTCCAAGATTCCTGGCCGGCCGCTCTGGTAGCATGCCCGCCGGTTTCGACTTCGGCAGTGGGGGAACTGGTCGGGTTCTTCGGAGTCGTAAGGCCTTCATAAAAGACGGCGAGTGTATCGCCGAGAACAACGAAAGCTCGTTCGGGACAGTAGTAGAAGGGGGAGAAAC
> PA1959, 2144007-2144076, PA1960
GGCCCGGGAACAGGCAAGAGGCGCGGCGCGAGCCGCGCCTTTTTTCGTCTGGCCGCCGCGGGTGGCTAGA
> PA1960, 2144800-2144809, PA1961
ACGGCGCGGC
> PA1961, 2145746-2145893, PA1962
GCAGGCGCTCCGCTGGGGGGAAAAACAGATTGTCCTATGTGTGGGACGAATAGTCATGTTTCTACCGACTAATCGTCGATTGGCCTTGCCGGTAGGATGCAAACCACTCGATCGCCACACTGCGATCCCCCACTTTCAGGAGCGAGAC
> PA1962, 2146503-2146608, PA1963
TCCCCGCGTCATCGGAAAACCCCGCTTCGGCGGGTTTTTCGCGTTGTGCGCAGCGGCGCGCTGCGTGTAGATTGGCCGGACAATTACAAGCACAAGGAACCGGCCT
> PA1963, 2146876-2146960, PA1964
GTCGCGCTCCCCATAGGCCCTGCGCGTCCATGCCGGAATGAAAAAGCCCCGCGGATGCGGGGCTTTTGCGTTGCGCGACGGGGAC
> PA1964, 2148527-2148853, PA1965
GGTGATATTCGCGGTGGAGATCAACTTCTTTACCTATAGAGGACTTACGCACGCCTGGACCATGGCGATACCGGTCTGCTGCCGGTCTCGGCTTTCCGCTGCGCTCCATCTGGAGCATGGGGCGATCCTGCGGGCATTCGTGGAGTGCCGCAGCCAGCGTCATGACGTGGCTGTAGCGCGATGAAGGCGGGGTGTGATGCCTGGCATTCGGCGAATTGTCTCACAGGTCCGCCTGCCGTTGCATGACAGCGTACGCCGAAGCGGTTTTTCCCGCTGCCCGGCAGGTGGTAGAGTCCCGTCTTCCGCTCATCCGCAAAGGACTCCCCG
> PA1965, 2149190-2149471, PA1966
ACGATCCCGCCGGAGGGAATGCCCATGCCCGGTGCCGCCGATATTGTCCGTCATCACGACAGCGACCCGCTGGAAAATCCCTGGGTCGACGGCCAGCCGCCAAGCGCGGCGAGCAACGGGTGGCGGACTACAACCGGTGCAAGGAGCCGCTGATCCGCGCCATCTACGCGCGGGTTTTCGCGGCCGCCGGGTTGATCTGAGCCACGCAGGCGCAGGCCGGCTGTCGCATCGCTCGTCGAGCCGCTAGAATCCCGCTCCCCATTCCCCGCAAGGCCCGCCAGC
> PA1966, 2149844-2149863, PA1967
GAGACTGGCGCGCGCCTGGC
> PA1967, 2150365-2150523, PA1968
GACCTGCTTCCATGGAAATGAATGACCGCCGCTCCGTCGCAAGGGCCGTGCCAGGTCGCCGAACCCCGCGCCAGAGGGCTCGGCGCATGGCGCAGGCGGGGCGGAGGCAAGCGCTTGCCGCGAACGGCAACGGCGTTCCGCGGTTAGAATGTCCGACTT
> PA1968, 2150782-2150827, PA1969
AGCTGGCGAATTTGTCAGCGCGGATTGCAGTTTCGCCAGGAAACCC
> PA1969, 2151221-2151286, PA1970
CCGCCCAGCCCCGAATACGAAGAAGCCCCGCATCGCGGGGCTTTCTCTTGGCCGTTCGACGAGGCC
> PA1970, 2151527-2151754, PA1971
GACCGGCTCCTGGATTCGCTTTCCTGGGGGAATGGTCGAAAGGCTAACAACCGCGCCGCTGCGCTAGAAATCATCCTGCTCGATAGTGCTTATTCGTTCGGCTGAACGCGGGAAGAAGCGCTGCCGGCGGCGCCAGCCGGGCCGTGGGGTGGACGACGCGATTGGCGCCGCCCGCCGGCATGTCCCGCGCTCGGCCGGGAGAACAAGCGGCAGGCCGCTGGGGCCTGC
> PA1971, 2153069-2153593, PA1972
GCTGGAGAGGTACCGCGCTGCTCGAGGAAATTCACAGAAGGGTTTCCCGGGGGGTAGGGGAAACGGCACTCATCTGGATGGGACGAGCAGGGGAGGCGGCCGCTGTCCTTGTGGGAGCCGGGCCGGAAACTTGGCATGCTAACGAAAATGCCGTGGTCGCGGGATAGACATTGGTTTGGCTGTCCTTTTGTTGAAAAACGACGTCGCAATCAGAACAGTCCGTAGGCACTGGCGCCGGAGCGCTCCGCGTTCCTTGCCGCTTGCTGTCTTCCGCCCGCATCGGCGGCGCCATGCGGGGGGATGCCGGCGAACCCGGAGAGCTCCCGGAAAGCTTCCCGCGAACTTTTTGCAATCCGGCTGAAAGCCCCGGAATACAAGGGTTGCGGCGCTTTCGGAGGGTTACGTTTTCTGTAGGTATTCTTCACGAAAGATTGACGGATCGCCGAGCAGACTGCCGCCGTCGTCGAGTGCTGCCAGGGGCAACGCTGCGCACGGCAACCCGGAAGTCAGTGAAGATCCGTGCCC
> PA1972, 2155298-2155373, PA1973
TACGACCCGGCGAAAGGACTATTTCCTTCGCCTCGCGGAAGGGTAAGGTTCAGCCTCGGAACCCGCGAGGACGCCC
> PA1973, 2157702-2157967, PA1974
AGCGAGCCACGCGGTAACTCGACGACAGCCTTGCCGGCGTCACTGCGGCGTTAGGTCGAAAGCCGCGCTGCTTCGGTGGCGCTCCCGCCGCGACCAAGGTTGCGCTACCGCCGGAGGAGCGCTGCCCGCGCCTTGCGCAGCGGCACCCACGCCCACCATGAAGAAGCGTCGAAGCAGGCCCAAGGAAGCGTATGGCAGGGCTTTCCCGGTTTCGATAATCGGCTCCGCCACGACCGGCCCGGTCGTTTCACCTCGCGGAGTGCGCC
> PA1974, 2159168-2159269, PA1975
TACCGCTACTTTCGAAGGACCCCGCCGCGACCCAAGTAGGATAGGGGCCGCGGCGGCGCCCTTCGTAGAATGCTGGCGAGGCGGAACGACGGGGGAGCGGGC
> PA1977, 2163874-2163882, PA1978
CGGCGGGTC
> PA1978, 2164549-2165212, PA1979
GGCCTGCACCTCGTTATTGTCGTTATGGGCGGCTGGTGGCGGCTCGGGGCACGCGGGCGGATGCGAATGCGCTCACGGTAGCAGTCGTGGGCGCGATAGCCCAGCGGGTGGGCGTTCCGCCGCGCGCTGCCGGGGACGCGTCGCGGACGGTCGGCAGCCGGGTAGGCGGAGAAGGCGAACTCGGTACTGCGGCGGGACCGCCGCAGGGTAGTCGGGCGCTACGCGGGGCAAGGCAAGGCGGGGCATGGCGGCTTCTCGTCGTTTCTTCTTGTATGCGTCATTACAGGGCAGGCGCGCTGCTTTGGAAATTCGACGTCCGGAGGGGTGAACCAGTACCAAAGTAGCAGGACCAGGCGCTTGCGCAGCGCTCCTGCTGCATCGGCGGCGCCCGCAAGGGCGGCTGGAGGCGGGTGGCCGCGCAAAAGTAGCGGCCCGGCAGTACCAAGGTAGTAGCACGCCGTGGCTCCGCGCGTCCTAGCATGTCTCGACAACGACAATGGACAGGAGTCGCCGCCATGCGCATCGCCGTCACCCTGGTGTTGCCCATCCTGCTGATCCTCAGCCTGCTCGGGTTCGATTTCCTCTATTCCCGCCACCTCGGCCAGGAAAGACCTGCCGCCTGCGCCGTCGGACAGGCCTGTCGGATCGTCCCCTGAGCCACGCC
> PA1979, 2165864-2165875, PA1980
GAGGAGAGGACG
> PA1980, 2166554-2166579, PA1981
GGGCGCCGTCGCTGCTGTCCGGCGCT
> PA1981, 2167228-2167280, PA1982
CGGGATACTCCGCAGGCGGGGAAAGCCGCGCCTCGCAGGGCGCGGCGCGGGGA
> PA1982, 2169153-2169463, PA1983
GATCGGGTTCCCGTTTGGAGTGAGGGTCGAGAAACGGCAGGCCGCTGCTCGGGCCGCGGCGGCTTCATGGTGGAAGCGGGGCGCGCCGGCGGGAACGGAAGATCGCCCGATTCGTCCGGGAAGACTTCCCGGCCGGGGCATGACTTGGACTTGCTGCCAAAGCCCCGCGTAAGGCCTTCCGAGGCTCTACTCCGAAGGAGTAGGCGAGGACGCCCAAAGCAGGATTCGGGCGCGCGGCGGAGCTTCCTAGGATGGCGATGAGCGTCGTTTGGCGCCCGTGCCTTGTCCTGTCTCCCCGGAGGAATGAAGTG
> PA1983, 2169902-2169987, PA1984
CGCGCCCGACCCTTCGCCGCCGACCGCGGCGCCCTTGCACGAGTCCGCCGCGCCACGGCGGAACGACCACACAGGAGAGCTTCGCC
> PA1984, 2171509-2171864, PA1985
GCGGTCCTCAGCCGCCGCGGATCGCTCCGACCCGCGGCCTTTCCGCCAAGGCACCTGCGGGTGCGCTCGTCCCGCGTCCCGACGCGGCTTTCCCCATGGCGGGTTCTGGCGCGACGCGGCCCTGGCCGCGTCTTTTTTTTCGCCTCGCCGCCGCCCCTGCATGGACTAGGCTTCTGCCCTGCACCAGGGCGAACCAGGGGGCGCAACGGCGTTCTCCCGGCGAACCTTGGGCGGGACAGGCAGTCCCTACCAAATCAGGGGGAAAACTCCTTCGAAAGTCTCATTCGGAGCGAGCCCCGCTGATGTTTAACTCGACCTGCCGGAATCGCCCGGCCCCACCAGAGAGGATCGACCCC
> PA1985, 2171937-2171988, PA1986
TCCGTTCGGCCCCGGTCTTCCGGGGCCTCCCTCCAGCCCGCGGGGCAGACCC
> PA1986, 2172904-2172912, PA1987
GGGGCCAAC
> PA1989, 2175058-2175061, PA1990
GGCA
> PA1990, 2176889-2176973, PA1991
AAGGGCCGCCAAGGTCGCATTGCAATAACCGACGAATGCAGTAGGCTGCCGGCAATGTCCGATAACAATAAGAATGGTCTGTCAG
> PA1992, 2179816-2179847, PA1993
AACGCGTACCGCCGCCTGGGACGGTGCACGCC
> PA1993, 2181057-2181180, PA1994
GTGGGAAACGCGGTCGCAGTGGGTTGTCGCGGTCCGCCATGATGACCGTTGCAGATGACGAATGAAAGCAGGCTAACGGATTCGCCGGGCTATCGGCGACGCGCGGTGCCCGGCGCTAGCGCGT
> PA1995, 2182098-2182115, PA1996
GGACGCTCCGGTGGCGGT
> PA1996, 2182395-2182451, PA1997
GGAATTACCTTTTGCGGTAGGACGGAACGCGCATTCTAGCCCAGGCTCGCCGCGGCT
> PA1997, 2184408-2184474, PA1998
GGCGTGTCCGTCCTTGTTGTTGTTCCGGGACATGCAGGAAGCATAACCGGACCCGCCGCTGCCTGCC
> PA1998, 2185396-2185526, PA1999
TTATTTGTTTTTCTCATCAATGGATTGGAAAAACAAACTTAACAAATCAGTCCGCAGCGGAGAAGCTCTGTGCGACCCGGCAGTCAGACTGCCGCACGCACAATCACAAGAGCCGGAAGAGGCACAGCAGC
> PA1999, 2186226-2186259, PA2000
CGGCGGCCGCTACAACGACAAGAGGTTTCCCCAG
> PA2000, 2186917-2187064, PA2001
ATCGCGGCCCGGCGGCCGGCGCCTCCACGCAAGGCGCCGGCCGCGCGGACCGTCCTTTCCAGAGGGCGTAGGATAGGAGCCTGTCGCACCGCCTACGTCCACCCGCAGCGATTCGGCCCGGCCACGGGCGAATCCAGGAGAACCATCC
> PA2001, 2188247-2188458, PA2002
TCCATCGACCTGCCGCTCGCGGCGTGATCGCGCCATGTCCTTTCGCGGGGGCATGGCGCGCTCGTGTCCAGGGAACGAGCGGCGGACGGCCTTGACCGTCCGACCGGCCCCGTACCGTTCCGCCCCTCGGGACGGCCGGGTGCCCAGGGAGCCGTAGCACACACAGGCGGCCCCGTAGTCGCCGAATAACAATAAAACCGAGAGAATCCGCG
> PA2002, 2189884-2190083, PA2003
CGCATCGGCGGACCGACCTGGCCCCGATAACTTCCTCTCCCTGAAGGGAGAAGGTTGGGGAGAGGGTAGCCGCGCCGGGAAACGAGGTATCGGCGGATAACGCCTGTGGCGTTATCCGCCCTACGCAATGGGGCGGGCGAACTCCGGATGGTTCCCTCTCCCTTCAGGGAGAGGGTCTGGGGAGAGGTTGGCCGCCCCGG
> PA2003, 2190855-2190890, PA2004
GCTGTTTCTCCCGCTGGATGAAAAAAAAAGGGCGGA
> PA2004, 2192283-2192543, PA2005
CGGGCATATCTCCACGGCGCTGCGGGGCGCGCTTCGCATGGGGAAGGCGCTCCGGGCCTGTTTCTTGTTGTCGAACGGTGCGGGCACCGGCGTGACGGCCTGGAACGGGGGAGGGCCGTCGGAAAGGCACGTTGCGATAACCGTGCCAGGCCCCAGAATCGCGGTTTTCGTGGGCTGCGGCGAGACGAAGGGGAGCGTGGGGAATAGCGTTGTCTCAAAATGGAGACGTAATCGAGCGAAAGTTCAGTGGCTATGCAGGTC
> PA2005, 2193990-2194057, PA2006
CGGCGGCTCCTGCGGCGGACGGCGAAACGGCCCGCCACTGTAGCCGGGAAGCCGCTCGCGGTGAAGGC
> PA2006, 2195411-2195493, PA2007
CGCAAGGTACCTGAGGTTCTTATTGGTGATGGGGCGTCCGGCGGACGCCCCCTTTATCTTCAGGAGCGGGACTCTGCGGTCCC
> PA2008, 2197428-2197431, PA2009
GGGG
> PA2009, 2198731-2198890, PA2010
CTGAGGCCTCCGGGGAGTGGGGGCAGCTTGCCGCCGATCCGCCGGGGACCTGGCACGCTGGCTGCGTTATTTTTATCGTAATTCAATTACGCATAACGTAATTTGAGTGGAAGGCAGCGTCAAGCTATAACGTCGGCCCCGCCCGCAGGAACCCGCGTCC
> PA2010, 2199695-2199761, PA2011
CGCAGTCTCCGAGCCTGGGCGCGACGTCGGGTAGGGCGGATAACCGCTCGCGGTTATCCGCCGCTTC
> PA2011, 2200665-2200684, PA2012
GCTGTTCCTCGTCTTGGCTG
> PA2013, 2203447-2203459, PA2014
GCTGGTCTACTCG
> PA2014, 2205068-2205189, PA2015
GGCGGTGGCTCCGTGTCGAGGTGGGCGGAAGCGGTTGGCGCCCGCTCCCGACCTGGCGATGCGCCTGTCGATGCAATGGAATGCCCTCTCCCTGGCGGAAAAGGGCCGGGAAGAGCGAGGCT
> PA2015, 2206354-2206401, PA2016
GCTTTCACCTGTAATTGTGCTTGTCCGGTTTAAAGCTTTGAATGAGGT
> PA2016, 2206807-2206998, PA2017
GCGCTGGCACCTGCTTGTTTACCTTTACGTTAACGTAAAGCTGCGCCGAAATCCTGTCAACGCCTGGAACGGGGGAAAAATGACAGCCGTGAAAGATGCTTGTCAGAAAGATTTAATCGGCGCCTCATGAAAGGGCGCGGATGGCTCTGTTCTGCTTCGCCGAACACTGTGTTTCTCGGAGGAGTCGTAACG
> PA2017, 2207929-2208168, PA2018
GGTGGGAAAAGGACGGCGGAATTCAGGCTTGCGCGCCGGATAGCGCCGGCGCGTAGCCGATCATCTGTCGCAGCAGCGGGTCGGTGAACTGCTGTTGCCAGTCGTCCAGCTTGCCCCGAAGGTCGGGGCCGCTGGCCGGAACGATGGGGGCCGCGCGCGGCTGGCGAGGCGTCGGCGGGCAGGCGCCGAGCAGCCCGACGCACAGTGCCAGGGTGGGGAGCGAGAGTTTCGCTAGGGGCA
> PA2018, 2211307-2211321, PA2019
TCGTAGCGTTCTCCG
> PA2019, 2212513-2212676, PA2020
GGGTGTCCCTCGATTCGTGAACTCGCGAGCTTGCCCGGGAAAGGGCACCGCAACTCACGAGCGGCGCGACAGTAGCATATAATCAATCATGAGTGATTAATTAATTGGCGTTTCTGTAACATATCCTTATGATCTGCGGCGCCTTTCCCTTGTGAGGACGTTCA
> PA2020, 2213310-2213314, PA2021
GGGCG
> PA2021, 2213540-2213692, PA2022
GGGAGCCTCCTGTTTTTTCCGCCTACCTTGGGTGGACCCCGGGCATCCGCGCGGGTTCTGTCACGGTAGCTTCACGCCAGCGTCACGCGCCTGCCACCGCGCTTGGCTGCAATCGTCCGCAGAGAGAGGGCGAGGCCAGCGGAGGACGACGCC
> PA2022, 2215055-2215101, PA2023
TTAGACTGCGCGCCATCCGCATACTTCGTCCATGTCGAAGGATTCTC
> PA2023, 2215942-2216120, PA2024
GCCTCGCCGTTCCCGATGAAGAACGCCGCGTCCCCGATGGGGGCGCGGCGTTTTTCGTATGGGGCGAACGGCCATGGGGGTATCCGCCCTACCTGAGCTGTCGGCGGGCGTGGCGTTGTTGGCGTCGGGCGAATAACCCCGCCAGCCTGGCCTGGGCCACGCGGCGCCTCCGTGCCCGG
> PA2024, 2216544-2216687, PA2025
CGCGCTTACCTCCACGGACAAGCATAGCCCATCGCCTGCCAGGCCCTGCGCTGAGCCGTTTCGACAGGTTTCTGCGTCGATCCGGCGGGAGCCGACGCTGGTGAATGGGTTATGCTGGAACGCATCTGATCCAGGAGTAGGAAC
> PA2025, 2218044-2218097, PA2026
GCCGCGTCTGAACGAAGAAGCCGGCCCCTGGGCCGGCTTCTTTCATTTTCGCGC
> PA2026, 2219100-2219252, PA2027
GGGCACGCTCTGCAGGATCGGGGGAACACATGGCAGTCTTCTGGCTGCCTGGCGAACCTGCACTGTAGCCATGGGCTGGGCGACCGGCTAACGCCAGAAGGCCAGCCGATGACGCCGAATGGACAGGGCGGCCGCCGCGCCGCCCCGAGGGGC
> PA2027, 2219646-2219777, PA2028
GTGACGCTCCAGGCAGTGTTTCGACGAGAGAAATTCTCCCAGAGGCGTGCCGGATTTTTTCTCCTGTTTTTGCGTGATTTTGCGCTATATGTGCATACTTGATTCCTATATTTTTCTTTGTAGGGAATATTT
> PA2028, 2220252-2220274, PA2029
GCCTTCCCGGAGAACGCCTGCCC
> PA2029, 2220575-2220648, PA2030
GCCACGCGCTGGCGGCCACAGGCATATAAAAGAAGGAGGGGCTCAAACTGCCTCCCCTCCCGAGCATGCGTTCT
> PA2031, 2221158-2221336, PA2032
GCTGCGTACTCCATATTGATCGGCTGGACGACGGAGATAGAATGGCCATCGCGCGCTGTTCCGTACAGGTCCAGAAAAGGTGGGTTGACTGCATACAGATCAAGCGCTCCCCGGCCTGAATGGTGGATTTCGCCACCATCTGTACCGGTCCCGCTTTCGCTCACCCTGGAGTCCCGCTC
> PA2032, 2222762-2222895, PA2033
GCGACAGTCGTGCTTTCGACGCAGTCGACGATTGCGCAAATAGCAAATGCTAATCATTCGCATTGTTTGCTAGAGTTGCCTGACGCATGCATCCGCCGGCTCCACTGGGCGCCGGTCACCAGGAGACCATCGTC
> PA2034, 2224479-2224485, PA2035
GGATGCC
> PA2035, 2226145-2226878, PA2036
GAGGGCCTCGCTGCGCACGTTGTGGTTGGCCCGATATTCGGCTCAAAGCGCGCCAGCGCCAAGCGACCTTTCTTCGCGAGTTCATTCCCGTGGCGCATGAACCCTCGTTCTTCGTTGCGGAGGAGGCCCCTTTCAGTGCTTCATCTGGACGAGAAGGGGACTGGAGCGTCATCGCAACGGGTCTCCTCTAGGCGGATCGGAGAGCGCGGTTTTCCGCTCGTTTCTCCATCTTCTCCTCAATTATGTCTATGTAACTATTTCCTCTAGCAAAAAGGATTGTTCTTACATTATTTATAAATTTTCTTTGTTAGTTTTTCCTCGAGCAGTGCTGTTTGGCGGCTTCCTGAGGGGAAGATTTTTGCTGGGGCGCTGAGATAGAGGACGAGTTTTTGTTTGGTCGTCGGTAAGTTTCGGCTTTTTGTCTTTTAGTCCGATGGGCAAGGGTACCAATGAGCAGGGAGGTTTTTAGGGTGAAATTTTTATCCGGTTTCTGGGAGCGCCGTCGTGCGAATGGCACTCCTCTAGTGTGTATCGAAGAGCGTGGCAGTGGTGCAGGCGAATTCTCGTCGGTGTCCCGTAGGGTTGAAACTGCTCCTGACGTACGTAGCGTTGCGTCTGCAGATTCGGAGCAGTGGATACATTCCCAGGAGTACGAGCTTTCTTTCTGGAAGGATAAATGGCCCTATCGCCATCTGTCTGTCGAGGAACTACAAGAGGCCCGGCATAAGGATGCA
> PA2036, 2227401-2227540, PA2037
ATTTCTCCGTGTCAATTGCTCTGCCTGGACGGGCGCTAGATTGGTATCGGCATTTCGGGGCTGGAGCCGGAAATATTGTGTTGGTGGCCAGTGGTTGGATGGTTTTGATTGAAAAATAAAATATTATGAAAGGGATTTTC
> PA2037, 2229002-2229125, PA2038
GGCAAAAATTTTCGATTGCCGCTTCAGTTGTTTCCACGTGTTCTTACGGGCTATTGGTTTGTAGCCCCCTGCAAGAGGCTGTCTGCCGAAATCATGCCGTCCGACGTGCAGCGACTGACATCGA
> PA2039, 2230184-2230688, PA2040
CGGGCTGGCTTGAACGATCTTGCTCTTCGTATCCGTTATCCACGCAGGCGAAAGCGGCCGGTGTCCTTCCTTATATAAGGAGGACGGGCAGGGCAGGCGGCGGACGAGCGAGGGCCGCTTGAGGGCGCTGCGAAGAATCGAGGGAGAGAAGAACCGGAGCGGAGCTAACGCGGATGCTGACCGATCTTGTGGCCGCGGAACTTGGCGCCGAGGGACGGCTGGTAGGACATGGAACACCCGGTTTATTGCTGTTGTAGGGTTGGCACAGCTTAGCCTTGTTCAATTTTTCGTACAACGGAGCCTGTAAAATATCTGCTGCACCAGGTTGAACACCTTGCCTGGCCTGGCTTTGGCCGCTTTCGCGATGCGCTGGAAGGCCCTGTCTACGGCCATTTCGCCGGCCGCGAGGGCGATGAGAGGGCTATTGACAACAAATTGGCTTTCCGATTGACTCTGGCTCCAGCCCCCGCATGATTGAAATTTTTAACAAAAAAGGTGTTGCATC
> PA2040, 2232066-2232221, PA2041
GCATGGGCGGGCGGCTCCGGTCCGGCGCCGCCCGCCCGTTCTTCCGTCGAGGTTCCCACCCTTGCTGAAGGTAGACGGCGGCAAGCCTGCGGTTTCCGCCCGTCCGCCTTCCTTTGCTGTGCATTAGAAAAAGAAGAAATCGAGGCAAGCATACCC
> PA2041, 2233593-2234079, PA2042
GGCGAGCGGTGAATGGATTCAGCGGAAATGTGAAGGAAAAAGATTGGTAATCTTCACGAAATTTTCACGGTGACGGGTCAATCATAGACCCATGGCTAACGGACTAGCCCCCCATCTGAAGCCCGCCTCATGGCGGGCTTTGGCTATCTGCAGACAGCGAATTTCGCGTTTTCCCTCCTTTTCACAGGGATTTCCGGCCTCCCGGCTGGCAATGCGCCTGCGACGACATGTCCGAATCCAGACAGAATTGGACGCCCCCAAAAAGCGCAGACACGGCTAGAATCCACGCCGTCCCGATCCGGTTCGATGGCCGTGGCGGGGGAGCCCGGTATCCGCTGGTCGGTGTTTCCTGTGGTGCTGCGCGTCCTTCCCTAGACTACCCGGCTCGCTCGAACCATCCCTTCGCGGGGGCGGAACGGCACAGGGTCGTTCGGCATGGAAGCTGCCTGGGCCGGCCTTCGACACACCTATAAGAGTAGAAATCTGC
> PA2042, 2235310-2235429, PA2043
TTCGATCCCTGGGTCACGGAAGAAACCGCCTTCGGGCGGTTTCTTCGTTTCGCCCCGGCGTGCTTTGACCTGTGCGCCGCGCTGCGGCCTAATGGTCGCCCGTCCTTCCCGAGTTGCCGC
> PA2043, 2236333-2236491, PA2044
GCGACAGGCTCGCCAGCGGAATGCTGGCGTACGTCGCCGACCCGGAGCGCATGGCGCGTTTCTATGAACAGGCGCTCGGCCTGGAGGGGCTGCGCGGGCGAGTAGAAGGATCGCCCGCTGGTGCGGCTGGACGCGCCCGCCGGAGCGGGCGCGGGTCGC
> PA2044, 2238367-2238540, PA2045
CGGTGCCTCAGGATGAAACGTTTGAGCGGAGCTCCCAGGCGTCGCCTGGCGCATGGGGGCGCCGGGCGATAGCCGGGGAGATGGACCCTGAATGATAGGTTTTATCAATTCCGCATGTCGACCGGCGGGTCCGGTTATGTGCGGGATGTCGCCGTTGCGATCTTTTCGCCGGCT
> PA2045, 2238802-2238859, PA2046
GGCGAGCCCTCGGCGGGGTTGCGGCGGCGAGCGGGCATTGTAGCGCCGTTGTCGGTCC
> PA2046, 2239268-2240301, PA2047
CTCGCGCCGGTAGCGCTCGCCGCGCGCCCGCGCGTCGTCGGGAAGTTCGCTCCAGGCCGGAGGCTGGTCGCGCAGCAGGTAGTCCAGCGGCCAGGTGCCGGCCGTCGCGGCTTCCTTCCAGTCCGCGTCGTCGTCGCGCAGGTCCAGCAGCACTCCGGCCAGCGCGCCGATCTCGTAGGCTTCGCTGTCGACGCCGACGCCGATCTCGTTGGCATCGTAGAAGGCCAGGGCGTACTCCCGCAGCGCCTGCCGATAGCGTTGCGGATCCTCGGCGAAATCTGTGCGGTACGCGCGGCGGCGGCCATCTCGATGTAGCGCGCGGTGCCTTCGCTGAGATCGACCTGCGCCGCCAGCCGGCTTTCCTCGGGAGCCGCTTCGCGCCAGCGGCGCAGCCAGCCCTGGGCGTCGCTCAGGTAGCTGTCGCGCTGCCTGGGCGTGCGCAGGGCCTGGAGCAGCGACTGGAACAGGGCATAGCGGTATTCCCGCGGGCGCGGGTCGAGCGTGGCCAGGTCGCCGCGATAGCCACCGGGCTTGCGCAGGCCCGGCCAGTCTTCCTGGGCGTAGCGATGGAAGGCTTCGTGCGGGCCGATGGCGGCCAGCGTCTCGCTATTGCCGGTATTGCTCCGCAGGTGCGCGGCGCTGATCTGCAGCAGCACCGCCGGACGGCCCCGGTAACGCGGAAAGGCATAGCTCAGGTCGAGATCCGGGTCGCTGTCGCCCGCCGCCGTGGTGCGCTGCGCGCGGCCTTCGGCATCGGCGACCCAGGTACTGCGGCCATCGCTGTAGAGGAAGGCCTTGTCGGCCATCCGCCAGCCGGGCCAGAGTCGTTCGCTGTGCTGGCCGACGGCATGGACATAGGCCAGGTAGCGGCGGGCGAACGACTCGCTGTCCGTCGCCGCGGCGGGAAGGGACAGGGCAAGCAGGAGCAGGGGCAGGGCTCGGGTCATGGCGGGTACGGTTGCGCAAGGTCGGTCGGGGCGACGAAGGTATGCCGCCGCTTCCCGATTGACCGTCGCGGCCGCTGCCGCGTTCCC
> PA2047, 2241292-2241704, PA2048
CCATCGCGCTGCGCGATGGCAGGATCAGGCAAGCATTCGCCAGGAACAGGCAAGCCAGCTCGTTTCACCGGGCGCAAGCGGATGAGAAAAAACCGGAACGCGGCAGTTTCAGGCAAGAACCCGACAGTATCCGTCTACCGATTCCCCGCGCCGTCCCCCTAATCTGGCTGGCATGGCGGAATCTCCGTCATGCCGATGGGAAATACCTGCAGGGGGACACACCTATGTCAAATCAACAGGCCAGACTGTCATCGGGCGGCGTGCCGCTGGAGCGCGCGCCGGGCGCCTCCCGTTCGCGGTCGCGCGACGGCGCTCTGGTCCCCGACACGCCTTCCCGTTCGCCTGCCGGCCCCGCCGCGGGCGGCACGCTGGCGCGGACCCATCCCGGCAACTGGTAATCGGAGGCAGGGCAC
> PA2048, 2242113-2242169, PA2049
AACCGGGCGGGCGGATGACGCGGCGCGGCGTCCGCCCGTCCCCCTTGTTCTGGCCTC
> PA2049, 2243604-2244491, PA2050
CGGCCCGGCGACGTCGTCGGCGTAGACCTGGTCGCCGCTCATCATCAGCAACGCCGGGCGGCTTTCGGCCTGCAGCAGGTTTTCCTCCAGCAGCCGGTCGACCTGCAGTAGGCCATCGGCCGCTGGGTGATGCGGCTTGCGGCAGGAGCCGTGGAGCAACTGGTCGAGACGTGGCTTGAGCACCAGGCTGGCGCGCTGGCGACCGGGGTAGAGCAGATGCGGTGCCCATTCGGCGATTCCCGCAGGCTCCCGGCCGTCGGCGGCGAGGCGCAGGTCGTAGTCGACCAGGCGGGCGCAGGGCAACGGCGGGTCGAGCGCGACATCCAGCAGGTGCAGCCAGGCATGGGTGCCGATGCGGATGGCCGAGTGGGTTCCTTCCGCGAGGCGGACCCGACGCTCCGCCTCGCCTTCGCTGGCGAGGATCAGTTCGATGGTCGTCGGGCATGACGTGGCCAGCCAGAACACCAGGCGTCCGGGCTCTGCGCGGCGCAGCAGGGGACCGGCCAGGACCAGGGGCAGGGCTTCGTCAGGCGGGGTGTCGTTGGGGAGCGAGGCGGACATTGGTACGGGCGTTGTCGACGCGGCGAAACAAGCTGACGAGTATGCCGCTTTCGGCGGATCGCGGCGTTGCTATTTCGTAAGGAATGACGACAGTCGTCGCGGGATGGCGATCTTCTAATGCCAAAAAGTTAAGTACACCTTAATTAATATTCTTTTTTGCGTTCGGGCTTCTGCGGCATATTGCCTTCCGCGCAGGCCCGGCGGCCTGCCATCGCTGTTTGCGGGAGGGACACGTGCAATCCGACGTCGGCGCCGCCTCCCGCCGATCAAGGTTTCGCCTGCCACCCCGACGCCCGGTGGCGCAGGCCCGTAGCACGAGAGTGCGGA
> PA2051, 2245949-2245985, PA2052
GGCGCGCGCCCGGCGGCGAGCCGGGCGGCGCGACGCT
> PA2052, 2246457-2246495, PA2053
GAGATGACTCTCCTTGCGGGTGGTTGTGAGGGAAGGGAT
> PA2053, 2247159-2247272, PA2054
GGCGCTGGGCTCCTGGCCGTCGAATGGTGGGGCCAGGATGCGCGGATTGAGCCATAGGGTCCAAGACCGGTTTATTATTCCAGTCATTGGTCTGGTCTATAGTTGGATGTTTCC
> PA2054, 2248161-2248166, PA2055
GCGGGA
> PA2055, 2249583-2249692, PA2056
GGTGGGACTCCTGGTCTGGGTTGGGCGCGGCCAGTGTTTCTCATGCTGGAATCGTGATAAATAGCCTCTCCGTCCTTTCACTGATGAAAATAATCATCGATGAGATCGCC
> PA2056, 2250596-2251274, PA2057
CCCGAGGGCGGCAGGGCGGATAACGCCGTGTTCGGACCGGCGGATAGCCGCAAGCGGCTATTCGCCCTACACGGGGCAAGGCCGGTAGCCGAGCTTGGGGAAGATTGTCGGGTAGGGCGAATAACGCCGGAGGCGTTATCCGCCGCTATGCCTATTCGCCCGCGCTTATAAGCTCAGAACAAAGCGTTCCAAGCCTGCCATGCAAATCTCCCGCGCTCATCGCTCATCCCCTGGAAACCATGTTTTCGGGGGGAACCGAACGATGCCGCACCATGCTCCATCCACACGCCTGCCTTCCAGCCTGGCCCTGGCCGCGCTGCTCGCGGCGGCCTACGCCGCGCCGCCGGAGGCACGTGCGGAGACGCCCGCGCCCGCCGCCAAGGCGCTCACCTTCGACGTCGCCGCCGGCCCGCTGGACCAGGTGCTGCTGGGCATCTCGCGACAGAGCGGCTTGCTGATCTCCTTCGAGCAGTCGCTGGTGCGCGGCCGGCAGGCGCCGGCGGTGCGCGGTCCGCTGAGTGTCGACCAGGCCCTGGAACAGGCCCTGCGCGGTAGCGGCCTGCAGTTCCGCCGTTCCGAGCGCGGCGCGGTGATTTCCGCCGCGCCGCTGCGCGCGGCCGTACCGGCGGCGAAGGTGCAGCCGCTGGCGGCGAAAGCGGAGCAGACCCTGGAGCGGGTG
> PA2057, 2253816-2253818, PA2058
GCC
> PA2061, 2259333-2259477, PA2062
GGCGGGAAACCATGCTGACTCTAAGGATGTTCCGAAAGGTTCTTTCCAGACGCCCCGGCGCTTTTCTTAAGATCGGCCTGCGGGCCCGTCAGGGACAAGGAGCCATGTCGGCTTCCGGGTCCGTCCGATCGATTGGGGGAATGCG
> PA2062, 2260660-2260861, PA2063
GCGGCCGGCTCGACCCGCCCTCGCCGAAGCCAGGGGCTGCGGATAACCGCGAAGCGGTTATTCGCCCTGCGGCTCCAGGGGCTTTTCGTCTTTGCCGCCATTTCCCGGCAATGTGCGCTTGGCGGATCATCCAGGTTGGGTATCATGCGTCGCCATTCCCATCCACCGCCGACGGAAGTCAGGCTTTGCCTGCGTGAGCCCA
> PA2063, 2262086-2262104, PA2064
CGGCTGGCCGCGATCGCGT
> PA2065, 2264978-2265125, PA2066
CCGCTGGTTTCCACGCAGGTGGCAGGACGGACTGCGCGAGCCTGCGCAGCCGGGAAGTCGCGGCCCCGCCAGGGCGGTGCGGCGATGCGGACACCCTAGCGGCGCGCGCCTGTCGGCAAGCTGTGGGGAAGATTACAGTGCTGTCAGC
> PA2068, 2267595-2267637, PA2069
GCCGGTTCCCGCGTCGCCGTGCCGGTTCGCTGCGGTTTGCGCC
> PA2069, 2269363-2269541, PA2070
GCGGTGTCCTCTTGCGCGAACGGGTGGGGGGCGAGAGGCGTAATAGGTTGCATGGCACCGGGAGCCCAACAACCTGCCAGATCTGGTCGCCTGCGAAATCTGGCAGGGCTACCGGATCTGGTAGCTGGACAGCCGTCGACGGGCTTGCCGGCCATACCGGCCGGGCGCCCGCGCCGGCA
> PA2070, 2272185-2272459, PA2071
GGTCGGGGCATCCCTTGTTCCGGTGTGTCCAGGGATGTCCGTCGAGCCGGGGGATTTTCCAGGGACGGCTTAGACCTTTGCGCCATGAGTTTATGTCCGCTGGGAACAAGCCCTGCCGTCGCGCCTTTCGTCGGCGGGCCGGAGCGGCAGAACCAGTCCCCTCTGCCGAGGTCGAAAAGCAGGCGTCGCGGCGGTGCTGCGGCGTCCTTTCTTCAGCTACATTTTTCTTTCAGCAGTCGTTCCCATCATCCAGGGCAGCACCCAAGGGGCAGATC
> PA2071, 2274569-2274739, PA2072
GAGCCGCCGCGCGCCGCCGAGGCCAGCGGCGGCGCGCGCCTTTGCGGGAGCGGCAGCCGCATCTTCGGCGCCGATGCGCTTGCCAAGCGAGGTTTTTGACGCCCCCTGGATGCTTAACTATAAGACAGTGACCAAGGCCCGCACCTATACGGTCACAAGGATGGCGAATCG
> PA2072, 2277335-2277551, PA2073
GCGGGCGTCAGAAGGGCGCACGCGGTGCCTCGGCGGCCCTCGGTTCAGCGATCGCCCTGCGTATGGTTCAGAAAATGCTGAACTGATTATTTGACCTGACTGATTCCCTTCCCGTCTTCGCTTGCCGACACTCCGTCCTTCCCATGGCCTTGTGCCAGGGCCGCCGGCCGGAATGCCTGCTTCCGGCGAGCGATAACAAGAATGACGAGGAAGCCGC
> PA2074, 2279795-2279916, PA2075
GCGCGCGATACCCTGGGCGCGGCAAAGCGACCCCGGTGTTTGCCGGCGGCCGGACGCAGCTGGGCGAATGAAAAAGGGCGCGGGCCAGTATCGGCGCCGCGCCCTTTTGCCGGAGGAGAACC
> PA2075, 2281579-2282479, PA2076
AAGCCCTGGAGATCCCGTTGGTGCTTGAAAGGTGTAACGGGCGAGGGTACCGGGAGCTATGGGCGAGGTAACTTGGACGAGTCCTATTGCCTTGTAAGAAAAATCTTGAAGATTTTACTGCGTGCCGTGCCCAGCGCACCGCGCAGGCTCGTCCGCTCGTACGGGGCCGGCGCGCTTCAGCGATCCGCCATCAGGACGACGATGGCCTCGGCGACGAAGTCGGCGTTGCGCTCCAGGGTCTGCAGGTGGTTCATGACGACATCGTAGGTTTCGCCGCCTTCATGGCGCTTCGCCCAGATCGCCAGCTCCTCCAGGGCCATGCCGAGGGCACTCTGGTTCTGGTTGAGACGGCAGAGCAGGGCGACAGTCAGGTCGTGATCCAGCATGGCGGTACTCCTGATCCTGAAAAACTCAGCGTAGCCCCCCCTGGCGCTCCGCCGACACGGAAGCGGTTCACGAAAAGACGAAACGGTTCAGCCGCTGCCGACGGGGTGGCCTGCGTTCGTGGCCGGTGCCCACGGCGCAGCGCTTTCGATAGCCCCCCGGCAGCTTCGGACCGACCTGGCAAGGGGACCTATCCGAACGGCGAGGGTGGCCCGCGGTGGTGGCGCGCCGCATGGCCAGTTCCCCATGCCGCCTGGCTATACTGGCGGCGCGGGAACAAGACGCCGTCCATGAAGAGCGTCCCGGACCCGAACGTCGCGCTTCCTGTCATCTCCGCTACCTATCTTTCGTTCTTCTGCCGCGAAACGGCTTTCGGAAGCAGGCTGCCGGCGGTCGTTCGTCGCGCCGTCCCGGGGTTTCCCTGCCCGTGCCGATCCGACCCGTGTTGCCAGCGAGGGGTATGTACGCAATGTCCGTGACCGATGCCAGTTTCCCGATCATCAACTGGTCGAAGGCG
> PA2076, 2283383-2283418, PA2077
GGGACGCGGCCGGGAGCGCCGGCCGCGCGAGGGGCT
> PA2077, 2285324-2285362, PA2078
CGGGCGGTTCTCTCTATTGGGCATGTGGGCGGGGCCGGC
> PA2078, 2287238-2287522, PA2079
CGTGTTCCCCTCATGGCTGACGACGTCTGCGTCCCCACAGGGCAGAGCGATGCAGTGCGCTCGATGGCTGGGCGTGCCGCCACTTCGTCCCTGACGGGAGCGCGCCGGCCGCGGCGCGCCGCGGGCCGGAACGTCCGGTTGGGCACTACGCTACGGAGTCGCGGCGGCCGGCGGGTAATGCTTTTTGTGCGACGGAAAAGGTATGGGAAACGGAACCGCCCGGTCCGGAAAGGGCGCGCCGGTCGGGCTTCGCCGTGCGCGCCAGGTTCGCAGGGCGGAGAGCGC
> PA2079, 2288930-2289084, PA2080
CTGGATGTCCTCTGGAATCTTATTGGGGTTCTTATGAATTGCCGAGGGAACGTCGGTGGCGATGTGCGGGTGCCGGTCGCGGGCTCCTGTGCGCGAGAGCGGTGGGTGCTCGTGGGCCGCCCCGGGAATACCGGCGCGGTCCGCGCGGGCGGGAC
> PA2080, 2290336-2290338, PA2081
CGG
> PA2081, 2290981-2291112, PA2082
TGTTTTTCTCCGGAAGTCCAGCGAATGATAATGAACGAGATTTCGGAGAATTTTCGTGCGAAATGCAAGGTCGCATGGCAGTCTGTTCGCACAAAATTCGAAGATAGCTATTCATTCTGATAGGAATTGCAC
> PA2082, 2291590-2291790, PA2083
ACGGGGCGACCCCTCATAAAAGCATGAGTGCAATGAGAGGGACGAATTTTCAGTCGCCGAGGGAAATAATTATTTTGTCTTTTTTCATGGGGTTACGAGTTATTAGCTAATGAATAAATAGTCTGCCGGAATTGATTTTCCCCGTGCTAGGTTTCCTCCGTCCCCGTTGCCGGGTTGTCAACGTTACACGGAGGTTAGGCG
> PA2083, 2293066-2293152, PA2084
GCCGTCTTCAACCATCGCTCCCTGCAGATCCCTGCGCGCCGCCCTGGCTACGCGGGGAATAAAGGGTCACTGCAAGGAACGTCATCC
> PA2084, 2294986-2295012, PA2085
GCGGCACTTTCTTCCCGGAGGATACTC
> PA2085, 2295523-2295532, PA2086
GGCGCCGCCC
> PA2088, 2297921-2298011, PA2089
CCTTATGCGCAATCGGTCTGCCGCGCGGCTGAAAATCGGTACGGGCAATTGCACTCGGTGGCATCCGCAACCGATCAAGGATGAACCGACC
> PA2089, 2300664-2300675, PA2090
GGAGGACGAACC
> PA2092, 2304216-2304317, PA2093
TTCCCTACCGCGCGTCACGGGAACAGCCCCGGGCGCCGTTCCTCAACCTCCAGGCTCACTACCGCTATCCGTGGCGTGGCCTGCCAGCAGCGAACGCTTACC
> PA2095, 2306628-2306775, PA2096
GTGTCGTTCTCCCGTTGCCAGCGGAGATGCCTCCGCTGCCGCGCCGCCGGATGCCGCGCGTGAACGGCCAATCTAGCCGCTGGCAGGCGGCGGCGAAACGAACATCGAGCGCTGGCGTCCTGCCTTCGTGGAATAAGCCCGGAGCGGC
> PA2096, 2307811-2307956, PA2097
GGTGGCGTCCGAGGTTGACCGAAAATCACAACTTTATGTCCGGCCCGGCCATAACGCCAGTCGCCCCGGCGAACTAGGATGCTGCCATCCGCCGCTGGGCGGAATCGCGCCGGACGGCGTGGCAAGCAACAAACGGGAGCACAACA
> PA2097, 2309433-2309442, PA2098
AGCGCCCCTG
> PA2099, 2311113-2311332, PA2100
GCTCTGCGCAGGATGGATAGAACGGATTAAAGCTTGGGTGGGTTTCACGCTGGATGGTCTAGCTGCTTTTCGTGGCTGCCTCGACTTCTTGTTTCGCCGTCCCAGGCGAGTGAAATCCATGGTAGATCTCGGACCATAGGTATGCCTTAGCCAGGCGCCGGTGCTTATCGCTACCGTTGAGCCCAAGAGTCCTCCTCGGGTGGGACCGTTGCCTCCCGTA
> PA2100, 2312767-2312898, PA2101
ATTTTCTCCGAATTAACCTCAAATAAAGAGGTTTGATAAGCAATAAAGGGCGTCAATCAAAGAATAACATGGGGGAAAGACGTGCAACTTATGTCAATTCAAGCTCTGACTATCAACAGGCGGCAGGTACGT
> PA2102, 2314250-2314511, PA2103
ACATCTGGCAAGGAGCTGAAAAGTGAAGACGGTAATTTTTCCGGAAGTACTGGTACGGGCCGCCCAACTGGAAGGCGGGCGCCTGGAGGGAGCGGGCTTGACGGTTGGCGAGCTGCTGGCAGGCCTTGCCAGGAAGCATCCTTCATTACTCGGGCACCTGTATTACGAAAACGGTCAATTGAAAGAACACTTCCTGCTGACCCACAAAGGTTCGCTAGTCAATCTGGATGGCGAGCTTTCCGATGGAGATGAAGTCGAAGTC
> PA2103, 2315691-2315708, PA2104
ACCATAGGCAGGGAAAGC
> PA2104, 2316627-2316707, PA2105
AGTTGTAGAGCAGAGCACGGCGATAACGCTTGCATGGTCGAAATGAGGTCGCATGCGATGGACAAACTGGTAGGTAATCTG
> PA2106, 2318135-2318225, PA2107
GCGACTACCGTCGACATGGCCGTCGGTTTCCCATTCTACGCCACAGGTCACCCTCGCCACGCCCGGCAGCTCCATGCAATGCCAGAGGGCC
> PA2107, 2318625-2318794, PA2108
GGCGGCACCTCCTGGCGATTGCGCCCATGCGGGCCCTGTCCCTTGGGCCGGTCGCCCGCGCCGACAGTTCAGTCGATTTCGCCGTCGGCACCGCCGCTCGATTGCCTTGAACCCTCGCCTGCGGCGCCAGTCCCCATTGGTACGACCCCAGACACGACCAGGAGGCGAGA
> PA2108, 2320568-2320585, PA2109
GCAAGGCGGTCGCGGCGC
> PA2109, 2321063-2321129, PA2110
GGCGAACCTCCGGACGGGACGAGTGTGCGGTGGACGCTCGCCATACGGCGCCGTTCAAAAAAACCGC
> PA2112, 2323522-2323553, PA2113
GCAGGTTCCTTCAGGTCATTGCTCGCCGGACC
> PA2113, 2324784-2324807, PA2114
GCTGGGATTTCCTCGGTCGACGGC
> PA2114, 2326080-2326333, PA2115
GTGTTTTTCCATGGGGGCACCGATCGTCGTTATTGGTGTTATGAAGATTCGGTGGGCGCCGTCGCACCCGGTGGTCGCATTCTTCGAGGCTGGCCAGCGAGCGTCCAACTAATTTATGCGGCCGCCGGGGATAAGAAATTTCGATGGCGGAGCAGGCCGTCATGCGTCGATCATGTGCCGCCGGAAGGTGGGCGCTGGCATGGAAGCTGCTCGCTCCCGCCACCTTGTGTCCCTTGCCCGTCGGTACCCGCCAC
> PA2115, 2327288-2327393, PA2116
TTCGGATTTTCCGATCGCCCCTGGCGGAAAAATCTCGTTGGACGCTGACCGCCGTCCGCTTCTACAAACCTGCCAACAACGACGTCCGCCAGCGCACGGAGCCGCC
> PA2117, 2329157-2329347, PA2118
GTTCCCAGTCCTTCCGCCGGTTCGAGCGGGCCATTATGGCGCCTGGCGATGGGTAGGCAAGCCGGCGGCCTCCCGCGCCTGCCGAAGCCGGACGCACGGCCTCGCTCGAATTCAAGCGCAAGAACCGGAGTTCTTGCGCTTGAATGGCGAATTAGTCTGCGGGCATCATCCGCTCCCACAGGGGAAACGCC
> PA2118, 2330425-2330958, PA2119
ACCCAAGGCCAGGCGATACGCGGCCCGGAATGCAAAAAGCCCACTCGATGGTGGGCTCTATGCAATGGGGCGCTGGTCCTTCAGCTGGTTCCAGTATCCATGTCAGCGGTGAAAATTTCGTGAAATGAAACGACAACCCTGACCGTTCGTCCTTTCCTCCGTCGTTTCATTCGTCGCTGCACGCACGCGCCTGCTTCAGGTAGTGCAACACCTGGCGCTCGCCGTGGGAGTCCAGGTACACCAGGGTGGCGCGCACCACCTGGCAGGTATCGCTGGGCGCCTCGTCGACGCTCAGCACCCTGGCCACGTCCAGCGGCATGCCGTAGACGTAGTCGGCAGTCGCCGCACCGGCGATGGCCGGCACCAGCAGTAGTGCGACGCAGCAGAGGTAGAGCTTGGCTCGGTTCATGGACGGTATCTCTCCATCCCCCCGCGAAGCGACGGCGCAAGGGCGCCGCCGACGCCATGGGTGGAACCCGCTTCGTCGGTCGCGACGGGTTCGCCACCTCCGTCCAGCAGTATAGGATGACGGTC
> PA2119, 2332060-2332391, PA2120
GGAGCATCCTCACGGGTGGAGGCCCTGGGGCGGCACGGGGCGGGAAAGAACGGACGGATGCCAGGACAGTGGCGGAATTGCCGTCCGATGTCCTTGATATGGGTCATGGCCGCGATGGACGCGGGTTCGCGAAGTACCGACCTGGCGTTTTTGCTGGGAAATGTCCTCGCCCGGTTCGCTGCGGAACTACCCAAGCCCCTTCGCTGTGGCTTGGGTCGACGCTGAACGCGGGAGGGCGGGGGCGTTGCACCCATGTCGGGAGTTCGCCGCGGCGGGCCGACGCTGCGCTCTTGGCAAAGGCAGCGTCGGGCCTTGGCCCAAAGGCTATCGCC
> PA2120, 2332821-2332967, PA2121
ACGGTGGCTCCTCTGGCGGGTGCTGGACTGTATCCCCGGGGCGGCCTGGGGCCGGTTGCGGGGCGGAGCCTCACCATAGGTTGCGGGAAAGGCCTCGCTCAATGATCGAAAGTGACGGAAGACTGATCCTCGCGCGCAACCTATGAC
> PA2121, 2333874-2333998, PA2122
GAATAATCCTCATTCTATTTATCCATTACCCTGATAAGACTGGCATCGCTACACTCGAATGCAAGCCCTTCCGCCCCGGCGGATCGGCCCGGTTCGCGGCCCAGCCAATAACAATCACACGCGAG
> PA2122, 2335136-2335171, PA2123
TCGGGGTCCGCGGGGGCGGATCGCAGAAGGACACCG
> PA2123, 2336105-2336208, PA2124
GTTCGGAAAAACCGAACCAGCGGTTCGCCTTCCGCTGTCTGTCGCCGAGGGCGCGCCGGGCATAGCGTTGCTCCCGTCAATCGATCTGGATACGGGAGAACCCC
> PA2124, 2337847-2337867, PA2125
CCGACCCAGGAGAACTTGCAG
> PA2125, 2339317-2339351, PA2126
GCCTGGGCGAGCGGTGCGGCCGACGGCGCCGCCCG
> PA2126, 2339988-2340413, PA2127
GGGCTTTCCTCATGAGCGTCACCCAGCTACCCCGGGTGGAATGCACGGCGAAGCCGTGCGGTTCGAGAAGGCGCGCGCAGGCCTGGGGCGCGCGGGTGGTACAGGCCAGCCCGAGTTGGTCGACATGCCCGAGGACCCGCTCGCGCAGGGTGCGGAACAGCCCGCGACCGCGCGCTTCCGCACGCAGGTAGGCATCGCGCAGGCGAACCACGTCGGGATGTTGCTCCAGGCTGACGAACCCCAGTATCCGCGTGTCCCCCTGGCGGCGGAGCACGAACCAGCGGTGGTAGGGACCGTCGCTCAGCGGGTAGCCGCCGCATTCGCGGCGCACCCGGGCGCTGGCGAAGAAGCGGCCCATGCTGGCGAAGAAGGCGGCCTCGTCGTCGAACGAGCGCCACTGCAGGATCTCGCAGTCTTGCGGGCGGA
> PA2127, 2341641-2342492, PA2128
GGGTGCGAACCTCTTCTTTTAATAACTATTGAGGGAGACCGTTGCGACGACGGTCCATGTGCAATGTTTGTTTCGGAGTTTCTCCAGGCTATTTTTTCGAGAGTCGCGGCAGCCGGCACGTTCGGCGACGTTGGACTCCGAATCAGTGGATAACGGAAATATGTCCAGGCACTTGGCAGAGCGACGACCAACAGGCCCGACAACTGTCGTGCAGGAACTTTTTCAATGCTAGGCGAAGCCGTGGTTCGAGTTGTTGACTTGTCGCAAGACGGATTCTCCGAACAGCATCGGCGCAGCGCCCACTTGCAACGAGAGTGCGCACGCCGCCGTTGGCACTCGTCTGCGCACCGGACTTCTGAGCGGCGGCGGAAAAAGCTTGCTGCGCAAGGAGAAGCGCCTGCGGGTGAACATGGAAATTGCCCGGGAAAAGTCGACGGTAATTATTCGTTGAATAACAGGGAAGTGCATACTCCAACTTGGAAGTTAACTGCATGGCACCATCCATGCATTACACGGATGACGGTTTTTATTATAAGTCCAAACTGGCGAAGACAAGCAAGAGAGGCCGGGATGCCAGAGTTCCATAGTCGGAAATACAAGCGTTGCAATGTCGACGGATAGCACGAAGAGGCGGCGGTACCCTGCGAAACGAGGCAATTCCCCGAATGGCGGGTACTCGAACGGATTTATAAGTCCGCCGTTCGGCGTTCACCTCGACGCCTGTGCACGGGATACTTATATCGGTGGTTCGCACCACTGATTATCGATTTGAACTCGTTCGAGTCTTTACCGCGTTCCCGGCCGAAATAAAAGGCGGGTGGACGATTATTGCCTCACACAAGGAACATAGGC
> PA2128, 2343045-2343131, PA2129
ATGCCGGCGGCGCATGCGCCGCCCCTTCCTTTTCCCAGCACTAAAGCCGGGCCCGGTCGCTGGACCGTGCCCGGCCAGGTAAGCCGC
> PA2133, 2349396-2349487, PA2134
CCGGGGAGGGCGCCCGGCCTGGCACGGTCGGCGAAAAATCTGAACGGTCGGCCGGCGGCGCCGTCACAGCAGCGACGATGCCGAGGTGCGTT
> PA2134, 2350061-2350088, PA2135
CGCCCCCGCGGGCGGAGCCTGGCCAGGC
> PA2135, 2351454-2351905, PA2136
TCGAGATCTTGCCGTTCTTCTCGAGGATGGCGAAGCGGATCTGCTCCATGCGTTCCAGGCCCTGGGTCTCGCGGGCGGCCAGGAGAATGTCTTCCTCGCGCAGGCGGGCCTCGGCCAGGCGTGCGTGCAATGGCCTGCCGTACTCGACGATGAGCGTCGGTGAGCCCTCGATCAGGGTGTCGAGCTTCGGATGGCGCAGCTTGAGCAGGGACAGACCGACGTCGATGACGATCAGGGTGATGATCACCAGTACCGCGTTGACCAGCGAGAAGTCGTCGCCCAGCAGCGCCTGCTGGGTGGCTTCGCCGATGATCATCAGCAGCAGCAGGTCGAAGGTGGTGATGTCGGTCAGTGAACGCCGCCCGGCGATGCGGAAGAGTACCAGCAGGACCAGGTAGAGCGCGGCGGCTCGCAGTATGGAATCCATCGTGCGCCTCCTCGGAACGGATGAC
> PA2136, 2352431-2352531, PA2137
GGCTGGCTCCTTCGCTCGCGGTCTCTCAGGCTGGACCCCGGTCGACGTGGTTGGTGCCGGCGGGCTTACCAGCGGTCCGCGCGGGTCGGGCAATCTGCACG
> PA2137, 2353069-2353085, PA2138
GCACCGAGGAGCCCACC
> PA2138, 2355609-2355683, PA2139
CCGTCCGCGAAAAAGGCGGAACTCCCCCGGCGCACAGGGCCTCCACCGTGCAACGAGATGCCGAGGAGGCCCCCG
> PA2139, 2355807-2355917, PA2140
TCCTGCTCCTGCCCGTGCTCGGCCTGGTCCTCTGGGGCTGGACCGGCCCCCGTGGCTTGCGCCCGGTGACCTCGCCGGAACACAGCAAGTGAACCCCACTGGAGACTGCCC
> PA2140, 2356158-2356167, PA2141
GGAGCGTGCC
> PA2142, 2357574-2358023, PA2143
GGCGCCCCGGCGACCGCGTTCACTCGCGTGCCGCCGCCGGCAGCAGGGGGTAGACCCGCACCGCGCTCAGACGCTGCGGGAACAGCAGGGGATAGCAGAGTTGCAGGCGAACGTGCGCCTCGCTGGTGCTGAGGGTTGGCGCGAAAGTGGTGAGCACGGTCCGGCCGGGTTGTCCGGCGTCTGAGAAATGAACCATGAAAGCCTGCATCGGAGCGCTCCTGCCGGGATACGGGAAAGGTCACTGCTCAGTGAAGCTGCGCTCCAGCTCTCGCGCCAGTCCGCACACCGACCGTTGGCAACGGCATTCCTCCCGACTGACGCCGGCGCCCGGCGGTTCCGTCGTGCGGACAGGCGGGCCGCCGGCGAAAAAGAATGAACCATCGCGGCCGCCGCGACTCCGCTTCTAGGTAGCCGGAACGGCCGGCCGCGACGCAGACAAGGAGCATGCCG
> PA2143, 2358312-2358363, PA2144
GAAAACCCCGCAAGCACCGGCCTGCAGCGGCGGGCCGGAAGGAAGCCCGGCG
> PA2144, 2360803-2360808, PA2145
AGGGCC
> PA2145, 2361208-2361705, PA2146
GGCGAGTTCCATTTGTTTTAAAGTTCGACGATTAATTATTGAATGGGTCTATCGGAATGTCAGGGGTTGCAATAGAAAAGAATAATTAAGTGCCTCCGCCTGGGCATTCTTCGGTATTCGCTCCATGATATTCGGGGTAGGGTTCCTGATCACTGTCTCCCGGTTCGAAATTCCATTCATGGCAATCGCGATCGGGTTCTTCGTTGCTTACCACGGGATCGCTGTAGGCCGGATGCTCGTAGGGTTTCATGGTGCTCCTCCGAGATGTGCGGGCTTTCATCTGACGCAATTCGGGGATTCCTGTCAATGCTGGCAATGGAATAAGGCAAGGATCTTTGAACCCTATGGATTGCGCTCGAAACATGCTGGCAAAGCGCTTCGCTTTCATTCGCTGAAAATAATCTGAACCACTGGCGAAACACCCTCTCAGAGTTAGGGCATGCGCAACGCATGCGTCCATGAAATCTGTTCTGAAGAGATTATTCGGAGGAAATAGAA
> PA2146, 2361874-2361953, PA2147
TAACCGCGCAGTGAAGTGAATGGGGCGGAGCAGGGAGGCATCCGCCCCATTTTCATGCCCAGGATGAGGAGAGGAAACCG
> PA2147, 2364084-2364310, PA2148
GGAGCGCCGCTGGCGAATCCGATCGCACCTTCCCGTCGTCTCGTCGGTCACAGCTGGAAAGGGCGGCTGGCCGAGCGATTCGGCGGGAGGACCCGGATGACCTTGCGTTGCCTGATAGGCGGTTGCGACTGGTGCCGGCAACCGGCGTTGCGACTGGGTGAGGAAACCTTCGACTGCGAGCGCTGCCTGCGTTGCGGTGCCCTGCGCTACAGCGAGATACAACGCCG
> PA2148, 2364803-2364815, PA2149
GGAGAGTTCCGTC
> PA2149, 2365059-2365080, PA2150
CCATCAAGAGGAGGAAACCGGC
> PA2150, 2365963-2366105, PA2151
GGCGAGCCGCTGGGTAAATCAACCTGAACCAATCGGTCGCCGGCGGGCTCGGAATCAATGACCGTCCGCGCCGCCGGCCACTCGAGGCCGGCGGAAGCCTCGCGACCCATCGCCGAACCCACGTCCCGGAGGAGCGCGCCTCG
> PA2151, 2368101-2368110, PA2152
GGAGAAACCC
> PA2157, 2377477-2377479, PA2158
GCA
> PA2158, 2378728-2378793, PA2159
GGCGTTCTCCCGGTTGGGGCCCGGCCTCGGCCGGAATGGCAAAGGCGGGCCGGGTGGAAGAAAGGC
> PA2159, 2379211-2379309, PA2160
GCTGTCCTCCTGTGTAGGGTGGATGTGCGGGCGCCGCGTGCGGCACCTACAGGTTCCGACTGGAGGTGCCGGGGGCGGTTCAGCTTTTTTCCCCGCCGT
> PA2160, 2381461-2381472, PA2161
GCACTGGACTCC
> PA2165, 2389888-2390254, PA2166
GTCATCCTCCGGTCGTACGTTGTCCTTGGCGTTGGTCGGTCGGACTCCGTCGCGCCGTGGCATGGGCGAAGTCCTTGCTAGGGGTGACCGGAGGGGAGCGCCGGAAGTTTAGTTTTTTTTACCGGCGGCTCGGCTTTCGAGAAGCCGCGCCAGGGGGTTGCAGGCGAGACGACGGGCGCAACGGGTTGCCGAATGCAAGGCTCGGCAGGGGCTTTCTTGCAAATTGCAAATATCAATTCGCCGCTTTGTTTTTCAACCTATTGATTTATAAGAAATTAATTTTCAAGAAGAATTGGTACGCCTTCTGCTCGAAAGGGATGCGCCTGATTACCGGCGTCAAAGAATCTGATGAGACAGGAGGCCAGCA
> PA2166, 2390621-2390948, PA2167
GCAGGCTGTTTCAGCTCCGGGTCGGTCAGTCGCCGACCCGGCCTTCCGACGCATGGTCCGAACCAAATCCGTCTTCGCCCCCTCCATCTAGAAGTCATCCCTACGATGGAGGCGGACATGCGTTTTCCCACTTCTGCATCATCGGGCGCGACAGCGACCACTCCACGCAACCCCTCGAGGGATCCGGACGAATATCCGGTTCCTGACCACGAAAGCCACGTCCCCCAGGAATTCCCGGAAGAGATTCCGATGGAACAGCCCAACGAAGAGCCCCTCTCGCCCATACCGGAGCCCTGAATGCCCGGTTTCCATCCAGGAGGAGCGGAAC
> PA2168, 2392820-2392944, PA2169
ACGCTCCGCGACGGCGAGCCTCCCACCTTCCGTGGGTGCTGGTTGCTGCCCACGTTCCGTGCCGGCAGGCGCCGGCGCCGACAGATGCGAGAAATCCCGGACAGCTCCGGGCCAAGGAGAGCGAA
> PA2169, 2393398-2393423, PA2170
GCCGACCCCGCGAGGAGGAGCGCGCC
> PA2170, 2393634-2393707, PA2171
ACTCGGCGGAGGAACGCGCGCTCAGCCAGAGAGAGTGCCGGAGCACTCGGATAACAAACCGATGAGGAGCGACC
> PA2171, 2394179-2394181, PA2172
GGC
> PA2172, 2395259-2395284, PA2173
CCGATAACCGACGCAAGGAGAATTCC
> PA2173, 2395636-2395943, PA2174
TAGCCATGGGCCCTGCGCCTGGCGCAGGGCCCATCGAAGAGAGGAGGGCGAGACGATGGCCAGCCATCTGTTCCTGATCAGCTACATCCTCGACGACCAGCCGATGACCTGCGAATTGCACAGCGAGGCGGATACCCTCAGCCGCGAAGAGGCCCGCCGCCACTTGGAGGCACTGCATCGACCGCACGACGCCGAGGCGATCAGCGATATCCAGGTCAGCAAGGTGGAGCGTACCCATGAGCCGGGCACCACGCCGGGACACTACCAGCAGCCCTGACGGCGGGAGGGGAAAAAGAAGGGGGAGGGGC
> PA2174, 2396253-2396535, PA2175
TCCGTCCCTGGAGCGGGATTAGCCTGAATCAGAGAGAAACCGTCGATACGTACAACGGTAGGGATAACTATAGGCGCCGCGCCGATGAAATACCGGCCACATCCAGAATCTGCGGGATAAGCTGTATCCCGCATGAGGCGCGGGATGCAGAATGCAAGAAGTCGTGCAGAACGCTCATGTCGGAGTGAGATCATGACGGGCGAAAAGCCCGTTCGGCGCTCCTTATGGGCATTCGAGAGAACTTTTCGCCCATATGGTTATATGGATTTTCTCGATATTTCCT
> PA2175, 2396884-2396895, PA2176
GGCGGGTTCTCC
> PA2176, 2397487-2397568, PA2177
GGGAACTCCGGGGTCGGTGCGGTGGAAAGGAGATGTCCCTACCTGCATATCGAAAGCCATACTCCGGACAAGGTTCCGGCGA
> PA2177, 2399669-2399671, PA2178
GCC
> PA2178, 2400281-2400654, PA2179
GACGGGCACCTCTTTTCTGTGGCGTTCAGGAGTCTGGACCGGCCCGGCGCGAGGGGGTTCAGGTGGCGTGCCGGGCGGTCCGCGACCGCCCATCCAGGGCCTTGAACCGGAAGACGCGGGGAGCGCCGAAAGACAAACGTCCCTGTCTTCCGGAGGAGCCATGACCACCTACGAAATCCAGCACATGCGCGGCTGGCGGCGTTTCGCCCGCACCGTGCGCGCCGCCAGCCGGGCCGAGGCGGAACGCCTGTGCCTGCCCTGGGAGTGGGTGGATGACGAGGTCCTCGCGGTGATTCCGGCCGAGGCCGAGGTGGCCGAGCGCTGGCAGCGCCTGAACGAGGATCTGGTGGGGAGCCTGGAAGGCCTGGAGCGCC
> PA2180, 2402966-2403150, PA2181
GTCGCGTTCCTTGTCGTGGGTTTGCGGGGGCGGCCGGGGCGACCACACATATGGGTGCGAGTGACACCAGGGGAAAAAGGTTTCACTGGCAGGATCGGCGGCGCGCCGGGGAACCTCACGGCGGAAAAAACGAACCTCGACGGCACTCCGGCGTCTTCCCGAGACAATCCCCGGGAGCTGCGCCG
> PA2181, 2404285-2404385, PA2182
CGCGCCGTTCATCATTCCCTTCATCCTCGGCTACACCGCCTGCAGCTACTACGTATTTCGCGGCAAGAGCGCCGATGCCGGCTATCACTGAGCCGGGCCGC
> PA2182, 2404656-2404948, PA2183
GGCTGATACTCCAGGGTGGATCGTTACTCTGACCTTAGCCGCGACGATACCGGCGAGCGAAACATGCAACGATGGACGGGCGCCTCTTCCAGGCAGGCGAAACGAAACGGCAAAGGCCTCGCTTTCTCCATCGCGAACCGACGATTTCGACGGAATTGCCGAAACGCGGGTGAGGCCAGGAAATCTTCTTTCCAAGGAGACGCGCCTACGGACACGCGAGACCCTCGTCGCTCCTCGAACCACCGGCTTGCTGCGCCCGATGGCGGCTTTCGTCGCCCTCGAAGCGCGCCGGC
> PA2184, 2405740-2405992, PA2185
CGCGGTTCTCCTCGGTGTGTATGTGTCTGCTCAGAGGTGGCCGCCGGGCGCAGCGTTCAGTTTCTTTTCCGACCGGTAGCAGTCAGCGCAGCGGCGCCGTTGCGCCAGGCGAGACGCGTTGGGGAAAAGTTCTGAACCATCGCCCGCTGCGGGATTCCGAGCTTCCGTGCGCAGGATGAAAGCGCCGCTTCGAATAGCCGTTGTTCGAATGTCCGTCGGAGGGAAGGTCCACGAACCCACAGAGGAACGAACC
> PA2185, 2406878-2406960, PA2186
GCGCGGATGCCCGACGTCGGCGGGCGAGTCCCGGCCTCCACGCCCGGCACCTTAGCGTGGAGGCACGGCAGAGGAGCCTCGAG
> PA2186, 2407132-2407235, PA2187
AGTCGCCGGCGCCCGCAGGGCGCCGGTCATTTCGTCCGGTCGTTGGAAAGCCCGGCGGGGCGGGCGGTCATCAGTAGGGAGAATGCAGCAGGGAGTCCGCCGCC
> PA2187, 2407662-2407680, PA2188
ACCGCCGCGCCGTGATGGC
> PA2188, 2408848-2409106, PA2189
GGCATTGCTCCTGGCTGTGGGTCGTGCAGGTGGGGCGTGCGCAGCAGCACCGGAGTTCATTCGGCGGGATGGGTGGCGCTCGATACCGGCCCCCGGAGGCCACTGCACCACGTTGAGTCGTGGAGGCCGGCGAGGAACGCAGGCCCTCGCTCCCTGGGTGCCATTCGTCGCGACGATGGCTCACGGCGGACGTACGGCAATCCTCTGTAGGGAAAGCATTGCAGACCGTCGAGGAACCGATACGGAAAGAGAGGCGAGC
> PA2189, 2409662-2409836, PA2190
TTTCCCGCGCCGCCCAGCATATTCCGGCAAGCGGAAGGCCTTGGATCGGCTAATGATTTTTTCGTCCCAGGGCGCCCGCAAAGAGTTTGAACGATCCATCGCGCAAGCCTTCGGAGTAAGTGCACGCGGCGAAAAACGCCGCATCCCTTTCAACCCTCGAGAGGAGGACACGAGC
> PA2190, 2410182-2410343, PA2191
CCGTGCCGAACCGCTGAAGCGTACGGCGCATCCCCAACGGGATGCGCCGTTTTCACATCGGCCGAAGAGAGCCGGTCCGGGGCTTCGGAAAGTCCCGTTCGAACAGGCGGCAGGATGCCCATGCCGCCGGGGAAAGCGGGCTTTGCCAACGACCTTCGCGCA
> PA2191, 2411481-2411708, PA2192
GGTTCGTTTTCCCGCATATGCCAAAGAAGGAGTCGAGAATAAGAATCCGGGCAGCGGCGAGATATCAGAAAACGCGGGCAAATTTTTTGTTTTCCGCACGCTGCCCGCGCGAGCGCTAGGTAGATGGCTGCGACGCCGGGAAGAAACTTCGAACTCCCCGTATGCGGGCGATTCACAAGCAGGGAGAGCCGCGCCGAAAACGGCGCGCCGGAAGAAGGAGACAGAACG
> PA2192, 2412123-2412545, PA2193
GTCGGACATGACGGAACGACGGGTGGTGGCGATCTGCGGCGGCAGCGCCGGGGTCGGGCGAGCGATACACCGGTGACGGCCAGAGGGCGTCGCCGCCAAGGCGGCGCAGGTGGTCCAGGCGCGCGACCAGGCCGGGCAGGTCACCGTCGCTGTCGGTGAACGAACGCGGGTAGACCTGGTAGATCACCGCGCGTTTCCACCAGGGCGGCTGGAAGGATTGCAGCATGGGGCCTCCACGGGTGAGCCGGCTTTGCTGCTTGGCACCCTGGGGTAGGCGCGGGTTCGACTTTTCCGCGCGAACGCCTGCACCCCACCTACCAGAATTGGCAGGGGAAGATACCCACCTGTCATGGATCAATGTCCGCGCCCGGCCCGACTCCTAGTGTCGCCGGCTCCCGACTCTCTCTCACGGATGAAAGGGCA
> PA2194, 2414252-2414253, PA2195
AC
> PA2195, 2415508-2415660, PA2196
GTCCGCGAGGGGTAAATCCGCGGAGCGGGGCGGGCGCCGGACCGGCGTCCGCTCCGCACGGTTCCCGACAGCGGCGCAGTTGCCGTCGGCGCTATACTCATGGCTTCGAATTGTTTCTAGACGACTGGTCTAATTCAAGCTACCGTGCGCCCC
> PA2196, 2416246-2416375, PA2197
GGTTCCGCCAGGAAATACCCGCCCCGCGAGAGGCGGGTGTTTTTTCGACCCGTCAGTAGTTGACTGGTCTAATTTGCCCGGCGCACGGTATGAGCCGTTCGCCACGTTCGTCAGACAGAGGAGTCTGGAA
> PA2198, 2417755-2417759, PA2199
AACGG
> PA2199, 2418636-2418722, PA2200
AAAGGTTCTGCGCACGGCCCGGCAGGGCCCGTGAAGCTGTTCGGCAATCTGGCGTGCTTTCCATGGATTCATTAGGCGGAAGAAGGT
> PA2200, 2420319-2420442, PA2201
AACGGACCTTCCGCGGGGCACCACGCTGCGCTAGCATCGGCCGTCCATACCGGATGCGGCCTGGACGGCCGCACTCCGGATCGCACGGAACGGCCGGAAACGGCCGCGATCACCACAGGCCGCC
> PA2201, 2421328-2421342, PA2202
GCCACCGGCCGACGC
> PA2203, 2422739-2422818, PA2204
GTGCGGGATTCCGTCGGGTAGAACGAAAAACGCGCCTCAGCGAAGTGAGGCGCGCGGGTCGTGCGGGCGAAGCGGGCCGC
> PA2204, 2423626-2423923, PA2205
GAAAGTTCCAGCTCCTTGTCGGCCGCGATCGACGATCAGGGCCTTGCAATGTGGGGCGGACATTCCGGATGGGAATGCCGCCATGTCGGCGCGGGGGTATCCCGTGGCGAAGGGAGTTTGGCAGGGGCCAAGGGTCGGGAGAAAAGAATGAATCGATCTATCTTATTTCCAGACGAAATAAGAGGTATGAAAACAAGGATTCAAGGAAATAAAAAACGATAGCGTAACGCCATGATCCGCAGGGCTTCCGCGTTGGGGGTTCGTCGTCGAGAAGGAAGGCCGGGGCCCGGCGGCCCCG
> PA2205, 2424401-2424481, PA2206
GGCATTCACTCCGTTGAAATGCCGCAGGATGTTAGAGGTCCAGCCGGCTCGCGGCTATTAGCTCATTTGTGCTAGTGCCGC
> PA2206, 2425430-2425496, PA2207
GGCGTATCTCGCTGGCGGCGGGGAGACCCAGGGTGACAAGAAATCCACCCCGCCGCCAGACGCAGGC
> PA2208, 2427545-2427571, PA2209
GTTCGTCTCCTGATCGCGCTACGCGGG
> PA2209, 2428670-2428851, PA2210
ACACCGATAGCCTGGGGTTATGAGTGGAAGCGGATGTCGGATACCTGGAGCGATAACCGTAGGAAATGGCCGTATGAGCAGCTTTGATTAGACGGTTATCGATGGAAAGCCGGATAGTGGGCGTGCCGGACCTGCCAACCCAGTTCCGCAGCACAAGAACAACAATAAAAGAGGTACGACCC
> PA2212, 2432140-2432311, PA2213
TCGCCTGCATGCGACGCGACAACCAGAGCGCCGCCCCTTCGTAACGCGCTCCCTGGCGCCTCCCTGTACCGTCGCGGCGGGGCAGGAGGCGTCGCACCTTCGACGAGAGACACATCGCCTGGAGCCGCAGCGCTCCACGGCTCGCTTCGGCCTGGGAAAAGGAAAAACAACA
> PA2213, 2433563-2433747, PA2214
GCGCAGGGCCGCTCTCGCTGCTGCCCGATAACCGGCGATTGGCTGATTGGTGAAAAGGTATTGCCTGGGGTTATCGATGAATGCGCAGAAGTGATTATCCGCGCGGGAGCGGCCTGGCTACAGTCGGCCCAACGCAAGCGGCCATGCCGCCTCCGCGTCGAACAACAACAAGAAGGAAGCCCTCC
> PA2214, 2435071-2435100, PA2215
CCCACACTACGCACCGATAGGAGCTGCGAC
> PA2215, 2436277-2436303, PA2216
TAGTCGGAGCCCACAGGAGGAGCCGAG
> PA2216, 2437300-2437427, PA2217
AGCCCCACCGCCGTGCATAGGCCGGAGCTCCACGAGAGACCCGCGGCACGGTTTCCTTCATTCCTGCGGAGCCTTGGCTCCAACCCCGCCGGCCATCCCCGGCGGGGCTTCCCCTGTATGAGGTCGAC
> PA2217, 2439012-2439149, PA2218
AAGGGGTGCCAGGGAGGGGCGAGGTCTCGAGCGGAGCGGGACCTCGCTGGCGCGGAAAAAGCCGGAGAGGTGCGCGGCAGGACGCGGGGGAGCGGGCCGAATCAATCTCCCGGCGCTGTTGCCCTGGCGTGCACGACG
> PA2218, 2440254-2440346, PA2219
GGCGTTCTCCATCGATCAGATCGACGTGGTGGGATTCGGCTCGACGACCTGGCCTGCGGCGCGAGGCAAGTCGCGTCCGGGCGTTCCCGGGGT
> PA2219, 2441556-2441770, PA2220
GAAAAAACCGGCTTATCCAAAGAGTGAAAAGAAGAGATCAGCTCCGCTGGTGACAAACGCCTGGGCTGAGTCGGCAGGGAAGGGAAGTCAGGGTGCGGTAGGCGGAGATGATTGTTGCAAATGAATATTCGGGTATGCGGCGGCCTGTTACTAGCTAAACAATTCTTAATGGGTATATAAGCTCTACTAATTAATGGTCCGTGGAAGAATTGGCC
> PA2220, 2442692-2443160, PA2221
CGGGCATGCAGGGACTCGGTCGCCGGCCACTCATCACGGGGTGGACGATCTGTGAAAACGGCGACAATCGCCAGAGATGCGACGTTTGACCATCCAGCCTCAGGCACCTGCTGTTTTTCGGACACAGGTTCAGGCCAGCTCACAGACACGCGACGCATACGCATGGTGGGAAGAAATGTTCGAGGGCGAGGACCTCCTGGCCAACCTGGGCCGGAGGTTGTCGTCGGAGCGCGAGAACGAAACATCCTTGCGAGCGATGTCGAGGAACCCGGCGACAACGGCGCCGGGTTATTAACTATCAGTGTCGGGCAAGAGGGCGAGATTCGAGCCGAAAGCTCAATCGCAAAGGATGTGAGTTCCACCTAGGTCATATTTAATTTAACATAATATACATTATGCGAATCCATGGTGTTACGGCCAAATAGTAATGGCGTCTAGGGTTTCCCTCCTGCATCACAGGAGGCACGCC
> PA2221, 2444367-2444885, PA2222
CACGCCACCATCGAGGCGAAGTCGCCATGCGTGAGTCAGCGCCGAGGCACTGAAGATACTAGTGGTTGCCGGAGCTGCGCGGGACTTACGTGCTATTCCTGCGCCTTCCGGCCACGGTTGGCAGCTCCAAGTGCGCTACAGTCCCGACGGTCAATATTACCCGCTACGTTCTCGACGTGAACTTGTGCGCATATTTGGATCACTGGACTCGCTTAATCGGTACGCAAATCGTTTGGGCATCCACACGTATAGCGTGGAGTTATAACTGTGACACGAATTTCCCCATGTGGGGAGTCGACAGGTTTCTAGAAAAATAGTTCGATAAGTGTAGCGACTTTCGTTTGCAAACCGCTACAAATAGCGCTGCGGGCCAACCAGCTGAGCTTTTCCAACACCTGACAGTGTGGAATAACGCTTCTCCGAGTTCCGGAATTAAGGGCGATGGTATCCACATATTATTTAGCGGGCGTGATAATTTTTTATCTGGCCCTCTTTATCGAAGGAGAGGGCCAGATAACA
> PA2222, 2445534-2445544, PA2223
CGTCGCCACCT
> PA2223, 2446565-2446596, PA2224
CTTAGTCTCCTCTGCTTAGTGAAGCCAATTTG
> PA2224, 2447326-2447572, PA2225
GTTTATGCCCTGCATGAAAGCAGCTAGGTGGGGCGCTGGGTGATCCCATATAGGATGGTTTTTTGCTGGTCAGATCGACTGATCTATAAGTTCCGTCGAGCAGGCTAGTCCGCCCAAAAAACACAAGCAGACTTGTAAGAGTCATTCTGTTTTACCAGCACTTCATGTTCAACATCACTAAAGTTTAGACGTCATTGAGCATGAGCTGGAAAAAGTTGCGGCAACGACCCTAGACGCTGAACGCTGC
> PA2225, 2447990-2448032, PA2226
CGCTCTTCCTCCTTGAAAAAGAGGCAGTCTTTTATTTTAGTAT
> PA2226, 2448534-2448567, PA2227
AAGATGCTCCTTGCCCAATCTCAAACTAGATAGA
> PA2227, 2449546-2449553, PA2228
GTCTATAT
> PA2228, 2450766-2451706, PA2229
TCTTGTCGATCTCTCAGTTTGTGCTAGCTCGTCTCGACCCAGCTAACAGCCAGTGACTATCCGGTAGTGGAGCAAGGTTAAGTCCTTAAGGACTTTTCTCTTAAAGGTGAAGATCAAGGCATTTCACCATCTACTGATATTTAATTTTAACTCGCTTAACACTACTCCGCACGCATGCCATGCACTACTATTATCTGAGTCGCGAAGGTATCCGCCTCCCTTGGACTATGCTTTCAATTTAGCAACACGAAACACTGCAGCATGATCGATATCGCCCTTGGATGAATCGGCAGACTCATCAATAGGCGCCCGCAATAAACAAGACCCAACATCACCGCATATCCCGGAGGATCAGCAACAGGATAGATTCAGTCTTTTTCATTATTTCCATCCGCCGCCTCATGCGTACTACTAGCCCGAAAGCTGATAAAACCAGCATGAAGCATCTTTTTGCTAGAGTATCTTCGGACAAATGCCGGATATTTTCGGACACCCTCTTCGGCAGGTCCTTAGCGGCACCATGTCTTATCTGCGCTTTTATTTCATTAAACACCCCATAGAGAGTACTAATGACTTGTCGTCCAGATTGTAACTATCGTAGATGAGTCGACTAGAGGTATTCGCTACAATTTATAGATTCGAAAATTCATTTCATGCTTGGAGATATCGATTTAACACTTATCTTGTGTTACTTCTGCGCTAGGTTCCGTACGCAAAGTAATGTCGTAAGCACCGTAGCGTGCAAGCCAGCGTGACCATTACGCCAAGATTCTTGACGAGCTTCAGAATCCCACGGCCAGCTCAGCTAGGTCCTGGGGACTCCCCGCCCACCGAGGTTATCGACGCATCCGGAGGGTCTGGCGGCTTGACAGCGGGCGAAGGCTTGGCGGACTCTATATTGTATTTAGTCGATACCATCTCGCATCTTAGAGAACCCTCCC
> PA2229, 2452427-2452468, PA2230
GGAAGCGCCGACGCCCCCCGCAGGCAGGGAATCGGCCTGGGG
> PA2230, 2453141-2453666, PA2231
AGCCGTCCGCGCACGCCGCGGGCCCGAACCTCTTCCGCCTTCGACGAGGGCAAACGTCCGCCAAGCCCCCCAGGTCGGACCGGCACGCTCGAACGGCCAACCTGCGTCATGGAACCGCAGGCGCATCCTGCCCAGCCAGCCCGCAGCGCCAGTGGACAGGCGGGTCGTCGAACCGGCGGCTGGCCACCTGGCCGAGCGGCCTGCCCTCACCTTTCGCCCCGCTTCGCTTCCCAGGCCAGAGCGCTCGCGGATTGGCGGCGTCAGATTTCCTCGTCTACTGTTTGGATAAAAGTTTGGCGCCAGAAATACGTCAATAAATTGACTAAAAAAACTTACCCAGACTACGGATATTTCCCTGGGAATGCTAAGATAGCTATCACAAAGCCACTATCGACGAATGAACCTATTCGACGGGAAAATGACTAAACCGCGTGGCAAATGAAAAATAGTCACTAAATTGACGCTTCACCGCCTTGCTCTTCCCTATCCACTCAATGGACTGCCCGTGATCGGCAGAGCAAACAAC
> PA2233, 2457481-2457509, PA2234
ACATCATGACCTACAGGAAGTGCTCCCTC
> PA2234, 2458281-2458294, PA2235
GGAGCGACATCGCC
> PA2237, 2462789-2462796, PA2238
AGCCACCC
> PA2239, 2465100-2465101, PA2240
GA
> PA2241, 2467950-2468031, PA2242
CCCATGGCTCCGGGTAGGGAGCCTGGCCCTGGGGGCCTTCGAACAACCACTGTGAGTTAGCGCGTCAAGCGGGAGTTGCAAA
> PA2242, 2469100-2469285, PA2243
CGCCCTCGGCCCGGTGCGCCTGCGCCGGGCCTTTCCCCTCCCGTCTCCCTTTTCCCTAACGGGCGGCCGACCTCGCTTCGACCTGGCCGATGATCGCCCGCTCCTTTCGCTGAGCGGGTTGGTACGCGGGCATTGCCTCCCTAGAATATGGAACATCGTTCCGAAATCTTGAAAAAGGGAGAAGCC
> PA2243, 2471020-2471074, PA2244
ACGTTCCAGCGGGCGCAGCGGCCTAAACAGGCAAGCTTTCCTTCGGAACCCAAGC
> PA2244, 2472077-2472103, PA2245
TCAGTTGCCCGGGTGCGGATCGATGCC
> PA2245, 2472410-2472441, PA2246
CGTAACGTTACGCAGATAGACAGGGTCTATGC
> PA2246, 2472904-2473212, PA2247
GGTGCGTTGTTTCTCTTGTTAGCGATTCTTGTAGTTCAAACAACCCAATACTGCCGGAATACCTTAGTCAATTTGGAGCAAAAAACTAGCACCCGAAGCCTATACTGAAATTACAAAAACAAAACCCGAGGGCCTCACCATGAGTGACGTCACCCAGTACGACCGCGCCTGCCGTACCCCGGCATGCCTGCAACCCGCCCCCACCCACAGGACGGGAACCCGCCATCCGCCCAGTCCGCCGCTTCGAGCGCCGTTCGCCCGTTTCTGATCTCTCCAACCGTTTGGCCCGGACCGGGCCGGAGGCCTGTC
> PA2249, 2476782-2476784, PA2250
GCG
> PA2250, 2478180-2478311, PA2251
TTCCCGCGAACCTCGGTAGCCGGCCAACCACCGGCGCACATTACCCCCTTGCCCGTCGGGCAAGGGGGCTTTTTTCGTGGCCGCGAACCGGGTCGTCAGCAGGTCTCACCGCCCTGCGCGATCCCCCGCCCC
> PA2251, 2479131-2479298, PA2252
CGATGGCTCCAAAACTGATGCTATGGACGCGATTCTAGCATCAGGTCGCATCAAGCAGGAGCAACCCGCGAAATTGTAACCAGGTGCGTCATGGCCAACCATGCGCCGCGCACCAAGGCGCTGCCGCAGCGCACGCCGGTACCAGAATAAGAACCGAGGTAGACCTCC
> PA2252, 2480745-2480843, PA2253
GTTTCGCGCAGGCGCCCTCCCCCCGGAGCGGCGCCTGCGCCACAATGGTGTCCCCTCTTCGCACGTCCGGCGCGAAAAGGCCCGACACAAGGATTACGG
> PA2253, 2481831-2482044, PA2254
CCGCCCTGCGGCCGCCCGCCGGCGGCCGCTTCCTTCAGCCCTCCCCGCGATACGCGACAACGCCGGCGGCCCGCCCGTGCCCGGCGCCCATCGTCAAGCTTCAGCGAACAGTGTTTCCGGCCTTCCCCGGTTTATCCCCCGGCGGCGAGTCCACAGGATGTCGCCTTCCGCTGCCGGCCCCGCCGGCATCCGCCCACAAGGAGGAAACACCTGC
> PA2254, 2483032-2483048, PA2255
GCCCGAGGAGCCAGACG
> PA2255, 2483925-2483975, PA2256
CCGCCCCGCCGGCCGTGCGCGCCACGGCCGGCGTCCCGACAAGGAACCAGC
> PA2257, 2486119-2486354, PA2258
GGCGAATAACCGCTCGCGGTTATCCGCCGCCTATCCACGACGTCGGCGGCGGATAACGCCTGTGGCGTTATTCGCCCTACGCCAGTTGGAATGGCTTGCGACCGAGATGCTGCCGAAGCCCGATCCGTAGGGCGAATAACCGCTCGCGGTTATCCGCCGCCTATCCGTGACGTCGGCGGCGGATAACGCCTGTGGCGTTATTCGCCCTACAGCCCCCCCAGCACGGATGCCCAGCC
> PA2258, 2487294-2487855, PA2259
CCTGTCATTCCTTAGCCGGGAAGTGGGTCCGGACGGGTCTTGTCGAAAAATCCTGCTGCGACGGAACGGCGGCATTCGACAGGACCCGCAACGATCGGTGAGCGTGATGACGCGACCGGGCGGTCAGGTCGTCGATAAAGACCGCCAGGCGCGCATAAGTTTCAGCGCGCCACCTTCGTTTTCCGATAAATGAGAACTGCTTCAGACGGTCGGCCGGGTGCTTTTCATGTCAGCGAAGCTCGCCTGATTGATCGCTTTCTACCGACAAAACCTTCTTAAAGTAGTTTCTCAAGTATTGGACAAACTTCCTTTTTATTTATGGAGATATGGCACATTCATTCCATTCGACATTAATAATTGCAAACCATCATTCGAAACGATTATTCGGTTTTCATGAACAACGTCCTGGCCTCATGCCTGGCTCGGCCCCGGTAGGCGTTTTTTTCCCGTTGACGGGCATCGGCCTTCTGGTATTTTCTGAAACCGGTTTCAACTCCTGGCATCCGCTGGCGAAGACCAGCCGGACACACCAATAAGAACAGCACCAAGAGGTACCAGGTCC
> PA2259, 2488879-2488949, PA2260
CGGCCCGCCGCCGGCGCGTTGCCGGCGGCTTTCGCACGGCTTGAAATGAAACCGGTTTCAGAGGATCGCCA
> PA2261, 2490676-2490737, PA2262
ACCCGCCGCCCACGCGGCACCTGTTGCGACAAGAACAAGACAAGCTCAGGAGATACCCGACC
> PA2262, 2492046-2492063, PA2263
CCGACTCCGGAGCATCCG
> PA2263, 2493051-2493217, PA2264
AGGCCGCGCCGGGCCGACGCCCGGCGCGCCGTTCTGCTTCACTTGCCGGTATTGGCCTGCCTGAATCCTTGCTGAAACGTTTTTTCAACGTGACACATGAACTTATAATTAGCCTGCTAATCATTATCAGAAAGACGAAACCGTGATGATCCAGAGAGGACCCCACC
> PA2264, 2493935-2493936, PA2265
AC
> PA2265, 2495713-2495723, PA2266
GGAGCGCAACG
> PA2266, 2497044-2497115, PA2267
GCGCCAGGCCTGCCATTCCAGCCCCTCTCCCGCTCGCGGGAGAGGGTTGCCATACCAGGCACGGCCACCCCT
> PA2267, 2498013-2498098, PA2268
TGGCGCCCATATCGAGTGCGGAAACGCAACTATAGAGTGAGCGCCAGGGCCCGCCAACCGGCGTGGCGAAACTGGAGCGAAAACGG
> PA2269, 2500339-2500484, PA2270
GGAAAGCCTCGGCTGGCCGGCTCCAGCGGAACCGGCGACGACGGGAGAAGACGAAATTAACATACGCTGCGTATGTCAAAAATCATGGAGACATACGCAGCGTATGTCAATTATCCTGAAGCCCCTTCGCCACCCGGAGACCTCGC
> PA2270, 2501076-2501082, PA2271
AAAGCCA
> PA2271, 2501599-2501719, PA2272
ACGGCGGCAAAGGGCTTGACCGGCGGGTGGCGGGTGACGGTACAGTTGCCAACTGCAACAGGATGTTTCAGCACTGCCCCGGACGGGCTTCCGCTCTCCCTCTTCCCCAGTGTGCCCTTGC
> PA2272, 2503418-2503424, PA2273
CCGCTGC
> PA2273, 2503896-2503972, PA2274
GATTGGCTTGACCTCAAGTTTGCTTGAGGTTTTACCCTGGGCCGGCCCTCGACACAAGTCACCCGGAGTAACCCGCC
> PA2274, 2504351-2504374, PA2275
GCCCGCCGGCGCCGACGGCCCGTC
> PA2275, 2505437-2505644, PA2276
CGGTGTGTCCTCTTCGCAGGATGGCGGGCCGCGACGGCTTGCTGGCGGCGGTCCGTTCGGGGGGCAATTGTTCGCCGGATGGGCGCCGCCGCAGAATGTCCATTCCTGTCGAAGCCTTGCCCATTCGTGCCGATGTTGCGTGCCGCCACTGCCCAGGCGCGCACGGGGTTGCTACGTTTGCCTCCCCTCCTGGAGAAACAGCCAAGGC
> PA2276, 2506536-2506613, PA2277
CCGGCGGGAGCGGGGGCGCTTGCAATACATACGGATATCCGTATATTCAGCTTTCCATATATCCAGGAAGGCCCAGCG
> PA2277, 2506965-2506977, PA2278
CGCGAGCCGCCCC
> PA2278, 2508262-2508292, PA2279
CGGCCGCCGGCGACGGCGGCAGGAGCATCCC
> PA2279, 2508764-2508774, PA2280
CCGGAGGAAGC
> PA2280, 2509468-2509479, PA2281
ACCGCGTCCGCC
> PA2281, 2510335-2510621, PA2282
TTCGCGCGCGTCGAGGATCTGCGACTGGCTCAGGGGTGAAGGAGCGTCGAAATAGAGCTCCGTGTCGTGGTAGGGATTCCAGCTTTCCATGGCGTAGGTATCGGTGGGACGCAACCATCTGAACCGGTTCAGGCAGCGGCTTTCCAGGATGGTTCCGTGCGCTGATCGAACCGAACCTGTGGGCGACGACGCTTTTCCTGTGAGCGGCGGCCGCCTCGGTTGTTCGTGGCTCGCGCCTGTATTAATAGATGCGCCCCTTTTACATCGCGTTGCCAAAGGGGGCGAGA
> PA2282, 2511051-2511056, PA2283
ACGCGG
> PA2287, 2516009-2516020, PA2288
AGCGAGCAACGC
> PA2288, 2516309-2516428, PA2289
GATCGGTGCTCCTTGTCGCGCAGGCAGGCGATTTCCGATTACTGTACATTCATACAGTAATCGGAATTGACGACGCTGACAAGGGCTGGCCGGGTAGCGCGAACAAGCGCATCCGGCACT
> PA2289, 2518562-2518692, PA2290
GCAGGGTTCCGCGGGTCGCAAGGTATCGAAGGGGCTTTGCCAAGGGCGGGAACGCGCCTCCCCTTGGCAAAGCCCCTTCCGGGCCGAGGCCCGGAAGGCCGGGAGCCGGCTGTGGGCTCCCGGTGGGCGGG
> PA2290, 2521105-2521257, PA2291
CGTCCGGTACTCCCTTCGGGGTTGATGACAGGCATTGCTTACTCTCCTATTACGTTCTGCACGCCGGGCTGTTCAGCCCGCCGCGCCGCGTTGGGCGGCGCTGAAGAAATGGCCGCTGGCCATGACCGAATCGCGGTTGTCCGAAGCAACAGC
> PA2291, 2522617-2522957, PA2292
GCGAACGCTTCCTCGTTGCGAATGGTCGACTGGCCGCACGCAGCGACCGCTCTACTTCCTCGATAACCTTGCAAGGAGCAAGGGTTTATGAAGAGGACTCATGATCTGAGCCAAGCAGAACAATGGTTAATTTGCGAATGATAAGGTCTTTGCAAGTAAAGCTGAAACGTTTCAGGCTGGAAAACAGTGTTACGGAAACGACAACGAAGCCAGGCGGCGGGCCTCCGAGCGGGTCACCCGGGTGGTGGCCGTGGCGGGACGGGGACAACGCAGGGATTGGCAACAATCTGAAACCCATGAACACGCTTCACGTTGTTGCCGGGAGCGGAACAATACCCGCC
> PA2295, 2525847-2525870, PA2296
GGGCGGACTCCGAAGACGCCCGCC
> PA2296, 2527278-2527411, PA2297
GGGGATTCCCCTCGAATCATGGTCATGGGAATCGTCTCCGCCACCCGGACGGTGGTGGGAAACGAGGGGTGTTTCAGAGTGGCGTCCGGGAGTGGCCGGATGGCGGGTTCTGCCTCGCTTGCCGGGAGCGGGCG
> PA2297, 2527658-2527742, PA2298
GGCACGCGGTCCTCGTGGTTCGATCTGGCCCGCTTTCGTGGCGGCGGGCTCGGTGTCTAGCGGTACTACGCCGGGGCGTGGGGCC
> PA2299, 2530214-2530388, PA2300
GGTCGGATTCGCTTGTCGGAGTGGCTCGGACACTTGTTATAACAAGTTATGCTGTGATGGTAAACGCCATGAACGATCAAGCGGAAATACCGAAAACGCATATGGATATGGCGCCACCCGTGCGTGGCTCTCGCCGGCCAAAGGACCGGCCCGCAGCGCGGACCGGCCCGCCCCC
> PA2300, 2531841-2532058, PA2301
TTACCGCTCCTCGGATGAAGGTAGGAAACGCATCCGGAGGGGCTGTCCGACGAACCGCGCCGTGGCCGCCGCGAACGCTTAGAAAAAACAGGCGCGAGCGTCTACCACGGGGCATTCCGGCGTTTGTCGCGATCAGGGCGGGGGCATGGTTGCAGAGACGGCGGAAGGCTTCACCTACCACAATTGGCAGAGCCGCGGCGGCGATGTCCGCGCCGGGT
> PA2301, 2532602-2532668, PA2302
GGGCAACCTCGAATGAAGACGGACGGCACCGGCCCCTGCCGCCAGGCGGGCGGCAGGGGCCGGCGGT
> PA2302, 2539044-2539062, PA2303
GGCTATCCCTCGCACGGGT
> PA2304, 2541168-2541196, PA2305
CGCTGTTCTCCGTGGGAGGCTCGGGGTCG
> PA2305, 2544947-2545041, PA2306
CGCTCTCCCCCTTCCGAGGCTGGGCACCGAGCGAAAAACTCTTCACGAAATGGCGACGAGTTACGAGCTAATACAATTGATAGGGTGGTGACAGG
> PA2306, 2545660-2545768, PA2307
TCGTTCCATCCTTTGAAGTGGGTGCGGGCAAGACGTTACTCCGCTTTGCCGCCGCGCCAGAGCAACAGTTGCCGAGAAAGTTGCCGTAACACTCCACCCGTCCGCCGCC
> PA2307, 2546636-2546651, PA2308
CGATCGATTCCTCTGC
> PA2308, 2547501-2547507, PA2309
CGGCGTC
> PA2309, 2548531-2548570, PA2310
GGAAACGCTCCTGGCGAAAAGGGGGAAGCGCGTGCCGTCG
> PA2310, 2549459-2549747, PA2311
CGCTGACTCCCACGCAAGCCCGGACACGCCAGGCACGAGATACCGCGCAAGGCGGCATGGATTCGGTGCGGCGCGCCGATTGGTCGGCAGGTACGCGAGAGCCTTTAATTTATTGGAATAAGAAAATTAATTTAAATATCTTTAAAGAATATAAATATGCTGCTCCGTACGGTTCGGCGTTCCTTGTAAGCACAAAAGTGAATTAATAAATAAAAACTTAGTATTTATGGCTCTAAGCGGCGAAGGGATAGTCTGGCTGCCATCGAACCCGCCGCCCGAGGAATGCCTC
> PA2311, 2549907-2549960, PA2312
CCGATGAACCTGCCCGCCAGCGATGGCGTTGCCCACCTGGAACTGGCCGCCGGC
> PA2312, 2550543-2550625, PA2313
CCCCCGGCCTTGCTGCCATGGACGAAGAAAGGCCCGCCCGGTCATCCCGGGCGGGCCTTTTCCATCCGGCGACGGATCAGCAG
> PA2313, 2551241-2551421, PA2314
CGGCGAGACAGCGAAGATGTTCGGCGCAATGACAGCGGATTCCGCTGCATGGCGGAGGAACGCATCGTCACAGCCGGTATTTCGACGCGATGGATATTCGAAACGGACCTATCCAAATAACCCAGGTGAATAAACGTTCTAAGACCCGCAGCCTTTTTCCCCTTGCCGGGCGCAGCCCCGT
> PA2315, 2553851-2553964, PA2316
GCGGGACTCTCCGCAGATGAAGGATGCGGACAGGCTAAGAGCGCTGCAAAAGCGGAAAAAGACGGATAGAGTTCCGTTCTATCCGGACCGTCATGTCCATAATCGGAGCCTTGC
> PA2316, 2554859-2554961, PA2317
AGCGCGCCTGGCAGGGCCGGTCAAGCCGGCGGCAGACAGGAACAAGACCGCGGCGGCCACGGAGCGTCTAATAGATACATCCACCCCTTGCCAGGCCGCATCC
> PA2317, 2556261-2556292, PA2318
AACCTACCGATCACTCTACAAGGAGCATTCCC
> PA2318, 2556659-2556947, PA2319
GACACCGAAGAGACGGCGAGCCGTTACGCAAGGCGTGCGCCTGCGGCGCTGCCCAACCCTCGACACGCCCCCGTAGGGCGAATAACCGCTCGCGGTTATCCGCCGTGAAACCCGTCGTAACGGCGGATAGCGCCTGCGGCGCTATTCGCCCTACCGGCAAGCCGTTACGCCCGGCGACGCTGCCCAACCCTCGACATGTCCCCGTAGGGCAATGAAATGGACTCCTCCCTCCTACGGCGTCAAGCGCCAGACTAATGGTGCAGCCACAAGTCCCGGAGGGGGAGTCAGC
> PA2319, 2557965-2558917, PA2320
GCGTTCCTGCCACACCGTAGTTGAAACATCCACCACGATTGCTCAGTGAATGACAATGATGACGAACCGGTCGAACCGGCCTGCATGAAACCTGGTTTATACGTGGGCTCCCTGCTGCAGTGAAGCAAAGCCGTTAGGGCGATCAGGTATGCAGGCGCGCATTTCATCAGGGCTCGGGAGTTGCAACACCACTCCATGAAGCCGGATATACGGATGCAGTCGTACACAGGTTTGAAATCAAGACAAACACTGGCAAACCGGGAGGAGTCCATATACGAATAACCGCTCGCGGTTATCCGCCGTGAAACCCGGCGTAACGGCGCATAGCGCCTGCGGCGCTATTCGCCCTACTCGGCAAGCCGTTCCGCCCGGAGGCGCTGCCCAGCCCTCGACATGTCCCCGTAGGGCGAATAACCGCTCGCGGTTATCCGCCGTGAAACCCGGCGTAACGGCGGATAGCGCCTGCGGCGCTATTCGCCCTACCGGCAAGCCGTTACGCCCGGCGACGCTGCCCAACCCTCGACATGTCCCCGTAGGGCGAATAACCGCTCGCGGTTATCCGCCGTGAAACCCGGCGTAACGGCGCATAGCGCCCGCGGCGCTATTCGCCCTACCCGACAAGCCGTTACGCCCGGCGGCGCTGCCCAGCCCTCGACACGCCCCGTAGGGCGAATAACCGCTCGCGGTTATCCGCCGTGAAACCCGGCGTAACGGCGGATAGCGCCTGCGGCGCTATTCGCCCTACCCGACAAGCCGTTACGCCCGGCGGCGCTGCCCAGCCCTCGACACGCCCCCGTAGGGCGAATAACCGCTCGCGGTTATCCGCCGTGAAATCCGGCGTAACGGCGGATAGCGCCTGCGCGCTATCCGCCCTACCCGGCGAGCCGTTACGCCCGGAGGCGCAACCCGGCCCTCGACATGTCCCTGAACGGCCGCACCGTCGGGCCGCGGGT
> PA2320, 2559950-2560143, PA2321
CGTGGCCTGCTTGCCAAACAAAATTCCAGGCACTAAGGTAGCGCTGTCTCGCGACCTGGGCAATCGCCTGAGGCGGCCTGTCCGCCACTGCCCGCGCGGGATTCGACAGACCACAACGACAAGAAGGCGGAGCCAGGCTCGCGCGATTTTTTCCAGGTCGCAAAGATAGCGCTGTCTCACGCTTGAGGTGTTCC
> PA2321, 2560666-2560761, PA2322
ATTCTTTCGCTTGTCCGACAAAGATAGCGCTACCCCGAAAAAGCGCTTCAATGAAACAGCAACTCCGGTAGAACAACGACAAAAGGAGAGCCCTCC
> PA2322, 2562115-2562446, PA2323
GCACCAGCCCGACCGGAGTTCAGCCATGACCGAACCAATGCAACGCCCCGACCACGAAGCCTCGCGCTGGCCGCGCGACTTCGATATCCGCCAGCGCTATGCCGAGCAGCAGGAACTGCTTGAGCCACCGCCGGCGCGGCCCCGCGAAGAGCCTACCGCCGACGCCTGAAGCCAGCCGGCGCCATGCCTTTGCTCCCGCCCCCCACGAAGCGGGAGCAAAGGCTGATTTCCGGCAAGGGCGCGACGGTTTTCCTGCTGAAACGATTTACCTTCGATCCGGACCGCGCTACAACAGTCCCACGCCTTTCATCCACGTCATTCGAGGACCCGCC
> PA2323, 2564073-2564289, PA2324
AGCGCCTGTCCCTCTCCCGCCGGGAGAGGGACCTGCCGCCACCTCCCCCACTGTCCGCCAGGCAGCAGCCGTGCAACAGGCTGCCGCCCCGGCAACACCTCCTGCTCGCGCGAACCCGCGCAACCAGTGGCCTGCGCGGGTCGGCACAGGCTGTGCAACGGCCCGGACTCCAGGGTAGCCGTCGACCGGACGGCCCCGCTGCCTACCAGGAGTCCGC
> PA2324, 2565550-2565579, PA2325
ACCTCGCCCATCCCATCGCAAGGAGTTGCC
> PA2325, 2566816-2566874, PA2326
GAGCCGTCCCGGGCCCTGGGGCGGATATCGCCACTGGCGTCATCCGCCGTCCGCCCAGG
> PA2326, 2568285-2568928, PA2327
GGGGACTCCTTGGCTTGCCTGTGCATCCGGCACCCCGTGCACAGCCCGTGCCGGGCCGCGGGGCCGCGCCGGACAACGCCTGGGTGGCAAGCCCCTGTCGCTGTGCGGGCGCAACTGCTGGGCAAGTGTTGGTGGATCAACACATTCGCCCGCCCCACCCGAGCCCCGAGCCCCGAACCCCGTAGGGCGAATAGCGCCCCGGCGCTATCCGCCAGCGCACCGGTACCCCGCCCGGCGGATAGCCGCGAGCGGCTATTCGCCCTACCCGAGCTCCTCGTAACCCGTAGGGCGAATAGCGCCCTGGCGCTATCCGCCAGCGCACCGGTACCCCGTCCGGCGGATAGCCGCGAGCGGCTATTCGCCCTACCCGAGCATCCCCATTGACCCGTAGGGCGAATAGCGCCCCAGCGCTATCCGCCAGCGCACCGGAACCCCAGCCGGCGGATAGCCGCGAGCGGCTATTCGCCCTACCCGAGCATCCCCATTACCCGTAGGGCGAATAGCGCCCCAGCGCTATCCGCCAACGCACCGGTACCCCACCCGGCGGATAGCCGCGAGCGGCTATTCGCCCTACCCGAGCATCCCCATTACCCGTAGGGCGAATAGCGCCCCAGCGCTATCCGCCAGCGCACCGGTACCTCGTC
> PA2330, 2572756-2572804, PA2331
GGTCGTCACTCCTTGCGCCGGCGCGGCATGCCGCCCGGCAAGCGCAGGC
> PA2331, 2573366-2573469, PA2332
GCTTTCGACTCCGGTGGTTGAGGTGTCGAAGAAGTCTCTTGGTAATAAGAAATCCATTCAATATTCTAAAGTCGCTATCACTTGCTCTTGAGTCTTTCCCTTAG
> PA2333, 2575993-2576088, PA2334
GACGGCTCGCGAAAAGGAAACGACGCTTCATTTCGCGGTCCGCCGCGTCCGGCGGCAAGCGCATTCGGAACATAGTTGGCATGCGTGCGACGCAAT
> PA2334, 2577001-2577149, PA2335
TTTCTACATGGAAAATATCGGGCGAATGCAATTGCCGGGGACGGCGTGGGCTTTTTATAAAGGCAATCTCTTATTCCGTAAAAGCAATATAAAACATAAATAAATAACCATACGGAATTAGCAGTCACCCCTTCATCCAGGACCCACAC
> PA2335, 2579520-2579541, PA2336
ACCGATCGCCGAGGAACCCGCC
> PA2336, 2580883-2581033, PA2337
AGCGGATGGCGGCGGATAGAGCCACGGCCCGCTACCCGCCCCTGCGGCCACCCGGCGCCACGCAGGGGAGCGAGGCTCGCGGGTGGTCCCCTGCACAGCCCCGCCGCTTCGGGCTAGGATGTGCCTTCGTTCCCCCGGTCGGCCCGCGCCC
> PA2337, 2581940-2582096, PA2338
GCCTCCAGCGCCCCACCCCGGCGGTGCAAAAAAGTATCGGTCGAAGTGCAGTCGAGGCTTTGTCGGTTGCGTGACGCGCCTGTGTAATCGGCAGCGAGCGACACAAAAACAATAATGTCTTCCGCGCCGCCCGCCGGCCCGGAAGAGGAGTTCACCG
> PA2338, 2583408-2583482, PA2339
TCCGCCGCCGGGCGCAGCCGCGCCCGGCGCGGCGCTGCTCGAGCGCTTGTCCTTGAAGATCCAGACGGAGTCGCC
> PA2339, 2584416-2584425, PA2340
GGAACCCGCC
> PA2340, 2585260-2585298, PA2341
AGCGCATCCCCATCCTTTCGTCCACGGAGGTATTCCGCC
> PA2341, 2586412-2586433, PA2342
AGCCGCCAGCGGGAACCCACCG
> PA2343, 2589415-2589454, PA2344
TGGTCGCTTTCCTTCCTCTTCTGGCGTTTTGGAGATCTGC
> PA2344, 2590388-2590429, PA2345
GGCCGGCCGTGCGGAGGGTCAGGCCGAGGGCTGCCGCCCGGT
> PA2345, 2591666-2592083, PA2346
GGGAGTTCCTTCGACGATCCGAGTGGGTGGGCGCGCGCCAGGCCGCCGCGCGCGAAACCCTATCACCCTAGCAGCACGGCGCTGGCGCGCGGCATCCGGCTGTAATCCGCCGGTAACTGTTGCCCTGGCAACAGCGGAGCAACAGGCAGCGCCCGCGGACCAGCAGAAACTGTTGGAGAAAACCTCCAACTCTTTGATTTTTCTATGGATTAGCAAACGGCACGGCTTGTGCAAACAGACCCGGCAGAGGCTTGGCGATCGCGCCAGCCACCTATCCGAACTGCCAGAGGTGCCCAGCGAGCATGTCGTTACCGCCTGTTTCCCCTCCCTCCTCCAGGCGTTCCACCCGCACCACCGAACCCGCGAGCCGCGCCACACCGATGCCGCTGGCGGAACCACCACGCTGCAAGGCTGAACC
> PA2346, 2593320-2593329, PA2347
GGAGCGCCCG
> PA2347, 2594548-2594564, PA2348
ACGCCGAAGGAACCGCC
> PA2348, 2595954-2595984, PA2349
CCCCACTTTCCCTTTCGTTCAGGAGCCCACC
> PA2351, 2598523-2598699, PA2352
AATCCGCCCTCCCGGCCTGGGAGGGCTGGCGCTTTGCCGAGGGCGACAGGAACCAGCGTCGCCGCGACAGCGCATCTTTCCCCGCGCCGGACAGACCTGTATCTGTCGTCCTCCGGTCATCCGGCGACGCCAGACTGGTCGGCAATCCCGTGAAAAAGAAAGAAGGAAAGGCGCCTC
> PA2352, 2599828-2599892, PA2353
GCCTCGGCCTGGCCGGCGGATGAGCGCGGGCGGCCATCCGCAGTTCCCGCTTGGGCGGCGCGGCG
> PA2353, 2601048-2601218, PA2354
CGGGCAGTTCCACCTGGCGCAGAGCGCGGAGCCAGACGCTCCGCAAAGCGCCGAGTCTACTGCGCCCGGCTGGGTTTGGGCGAATGCCGCAGCGCCGGCACGGCGGATAGTCGCGGGAGGTTGGCCGAATAACCGCTTGCGCTTACCCGCCGCAATCCCGAGCGCCTGAAC
> PA2355, 2603531-2603559, PA2356
AGGGGGTTTCTCCTCGGGGGCCCGGCTGC
> PA2356, 2604706-2604714, PA2357
CGGCGCACC
> PA2357, 2605276-2605434, PA2358
GGGATTTCCCTGTGGACTGTTGCGCTAGGTGCAGTGCCCTGGAGCAAGGGCCGTACCAACGGGGAAATGTGCATTTTCCGGGCAGTTGCGGCGGGTTTCCGGCCTCGGCCTGTCAGCCACGCAACAGCGCTGCTGTCCGACTGTTGCCCGGGCAACAGT
> PA2358, 2605825-2605936, PA2359
GGCGACGTCCCTGGTCCGGCCAACGAGATTCACCGCTCCGTTGTAGAACAGCCGCCGTCCGGGTTCTTGCCGGTTTTGTGGGGGAATTGTGAAAGACTGTAAAGCGCCCCGC
> PA2359, 2607023-2607131, PA2360
GCTGGGTTCCGAGCCGGGGAATGTGCGCCCATCTTGCCCCAGGAACCCATAGATTAAAAAATTCTGAATTCGTATTTATATATTCGAATAAAAGATATAGCCACGCCTC
> PA2362, 2612800-2612816, PA2363
TGGCGGCTCCTTCCTGT
> PA2363, 2614149-2614207, PA2364
ACGACTCCCCTTCGACGTCCTACGTTGTCGTGCACGACGGTCGCTCGCCTGCCCCTCCG
> PA2364, 2614685-2614892, PA2365
GGGAGTCCAACGAAAATTTTATTTTGCAAATCCATAGACCTGTTCTAGCGTCTTTTGTAGTTCGTCGCCAGTGACGGACCAGAGGGATCGCCAAGGACAGGTTCTGCGCCGTTTTCCCTGTCATGCCTGTGATCCAGCAAGGGACTGCGATGATCAGGGCATCCCCCCGATGCATTGCTCCCCCACCATTGCATCGGAGTCAGCCGCC
> PA2365, 2615439-2615460, PA2366
CCCTCTTCCCGGAGAAGCCGCC
> PA2366, 2616946-2617018, PA2367
GTCCGCCCCCGCCGGCAGCGCCGGCGGGGCGCCCTTCCCGTTCCAGACAGCCCCTCTCCAGGAGTCAGATGCG
> PA2367, 2617517-2617528, PA2368
CCGGGCGCCGAC
> PA2371, 2623263-2623283, PA2372
GACCCTATTTGAGGAGTCTAT
> PA2372, 2623857-2624203, PA2373
GAATAATTTAGCGCCATCTCAAATAAAAAGGAAACGAGTAATGGGATATCTATTTTTTGACACTTCATAACCACAAAATAAGCCTCCTCCATCCCCCTTTATGAACTCTGACCAAGTCACCATTATGGCGCTGAAATTCTGGTCTGGAACGTACAGCACATGGACAACCAATCCACATCCACTCATTCGATGGCCTTTTGGGAAAAGCTGGAGTTCCTCGACAATACTTGGCCAACCGATGAGGAGCGATCATTTTCCGGTGATCTATACGTGGATGGAAAAATCGGGATGAAGGTCGTCTTGAGGTTATTCATCATTCCTTCGGGCTGGCATGACAAGGCACACTA
> PA2373, 2626211-2626220, PA2374
GGAGAAGCGC
> PA2374, 2626758-2626779, PA2375
GCGCGCATCGGCCAGGCGGCGC
> PA2375, 2627176-2627451, PA2376
GCCGTCCTCCCGAGCGCGATGGCGTTGTAGCAGGATAGACCAGCCCATCGCGCTCGCCGTGGGGCTGGCTTGCTGTTTTTCTGACGAATGCCCGACATGCGTGTCGCCAGCGGCGCTAGAATTCCGCTGTGATGCGGGGCGGAGCTCCGCGACAGGGATCGACGAAAAAGGATTTTCGGCGGATCGAACGGTGCCCGCAGCGCCCTCGCCGGCCGGCCCGCGGCCGGTCGATGCAGGGGTTGCCGTACCCTGGCCGCCCCCAAGGACGGGACGACA
> PA2376, 2628094-2628224, PA2377
GCAGGTTCCACGCGGCCGTACCCGGAGTTCCCGCGCAAGCATCCGAGAATGCCGAAACGAGAAGTCTGCCGCGATTTTCCGCGAAGTCTCCTCGCGGCGCTGAAGCCCGTCGCGGCGGACCAGTCCCATCC
> PA2377, 2629500-2629915, PA2378
ACCGCCATGACGGCCTCGCGCACGGACGACGCGGGGTCGTCGATCCTGGAGAATTGCCTATCAGGTTTCGACGGTAAGCAGGCGGCCTGGAGCGGCTGGGAAGACTCCCACTTCTTATAAAATACTTTTAATAAACTATTTATCTTATTGATTAATAAGATAAATAAAATACTAGAATTCACTTTAAGTTGAGACGACAAGGCGGCGCATAACGCTACCCGTTGTCCGCCCTGGCGTCCGCTTGCCGCCTTCGCTGCGCAGGGCGAACGAGGCCACCCGCGTTATCCGCCGACAGGCCTCTGCCAGGGAAGGACGACGGCACGGAAAACTCTTCTTCGACAACGACTTCCGCGTAGAACCTGATCCATCGCCTGCGCTCGCGCGAACTCACGCAGACGACGACCAGGACGAAGGAC
> PA2379, 2632699-2632962, PA2380
CGGTGCACGCCTTTTCTGGTTTCTGGTTATGGAGTCGCACGGCGACTGCGCCGCCCCCATGGGCGCGGCGAGTCTCTCATCGGACTGAAGGGAGATTATTGGCGAGAGGACTGCGGCGCATAACCTGGCAGAACTGAACGTATCGTTGAATGGAATTCAACGATACCCAAGCCGGGCGGGAATCGCCCGGGCGAGGCAGCATTCCCGGTGGCCCGCTCCTCGCCGCTCGCCGGAAAGCGAGCGGCTCGGCCAGGGGAAACGGCG
> PA2380, 2633200-2633493, PA2381
GCAGTCGTATCCGTCGAGAAGTACCGGTCACCTTGCCTTGCACTGGGTGCCGGTCAAAGCCCATCCCTGGAAAAACGCCTTTCCGCGCATTGAAACAATGCGCAACGATTTTCCTCGCGACGCAGTGTCGCCTACCGCCAGAGCCGTTGCCAAGAGCCGTACATCCCTGCGGCGTGCCCCTGCGACAACGTTGCAATACTTTCTTCACACGAGTTCCGCTACAAAGGTATCTCGCCGGAACCGAGGGTTCCTTTGTCCACCCACCCATAACCGAGAAAGCAAGCGGAGGCACCC
> PA2381, 2633737-2633802, PA2382
TCCTGTTTGCCGCGCGGCCGTCGAGCCGCGCGGCTTGCGCTCTTCCCTTCCATTCGCCGTTCGCAG
> PA2382, 2634955-2635050, PA2383
GCAGTCCACTCCTTCGGGGGTGGCTGGATGGTAGAGCGCGACGTACCGCCGCAGGCGGAATAATTGTCGGCATCGGCGGAAGGAAATTCCGCCGTT
> PA2383, 2635972-2636012, PA2384
GGGGCAGACTTTACCCGCTGCCCGAGATCAGGGATACCGCG
> PA2384, 2636337-2636516, PA2385
CGTGACGCTCCTTTCGTGGACGAGTGGGTAGCGGGTCCCCGCCGAAGCCGAGCATCCCTGCTCGCTGCCTGCACGTGTTCCCTGGAACCGGGCGGCTGTGGGCCGCCTCTATGGTTAAAGACGAACGAGCGCGGAAAAACCGTCAGTTTTTTTCCCATCAGATCTGATAGGCATTGCTTA
> PA2385, 2638806-2638927, PA2386
CGATGTCGTTTCTCTGCAAAGTGGTGGCCGGAACGGCCGGGACATGCAACGAAAACGCCCTGCGTGCCGGGCATCCCCTGGCGGGGAAACGGGCAACACAGGGCGTAGCGGCGTGGCGCCGA
> PA2386, 2640260-2640391, PA2387
TTCCAGTTCCTCTGGATTGGCCCCCTTTCAAGCGGGAGCGATAAGTCGAGAGCAGCCCTGGAGGGCCATCTGTTGACTAGGAACGAGGACAGGGAAATGAAATTTAAGCGTTGCCGAGCACGAATAGCGAAA
> PA2387, 2640872-2641034, PA2388
GACGACTCCTGCTCGCTGCCTCTACGGCACTGTCCTTCCAAGGGCGGGATCGCCTGCCGGCGACATTGGCAGTATGAAATCATTAAATTTATAATAATTCTCATCAAGCTTTAAAGCCTTGTTTCGCTCGCAGCGCAATCCGAAGGCATAACTGGAACCCTCG
> PA2388, 2642031-2642130, PA2389
ACCCAGGTTAAATTTAGCCGCCCTGGCCTCGTATATCTGGCAGTGCCCAGCCTGCCGATCCAGCGGCGGCGGTCTCTCCACGCACCGGCCGGATTCCCGA
> PA2390, 2645298-2645302, PA2391
CGGAT
> PA2391, 2646728-2646775, PA2392
GGCCCGCGTTGCGCGGGCCTCCTCCATCCTTACTCGCTCTTTCGCCGC
> PA2392, 2648411-2648625, PA2393
CGTCCTACCTGTATCAACCGTGAAGCTCGCTTTATCCAGCTAGAACGTTCCTTCCGTCGGCAAATTTACCGCCCACATGCCGTTCCACAGGCAACTCGACAATCCCTCCCGCGGCGCTAAATTTTCCCGCTCCGGCCTCGTCCCACCCTGACAGGTGAGTCCGCTTCGGCAGACGCTCATCCGCGCTTTCGATCTCGAACCTGACTGGGACGGCA
> PA2393, 2649973-2649994, PA2394
CCACGCCGCAACGGACCTCCCG
> PA2394, 2651279-2651306, PA2395
CCCCTTTCGCCACTCAACGAGAACCGCC
> PA2395, 2652162-2652229, PA2396
TTCAGAATGAAGAAGGCCGGAGCGACGACACCGCTCCGGCCTTTTCGAACCCCTCGAAGGAACCGGGT
> PA2396, 2653058-2653434, PA2397
TTCATCATTCCCAGGAGTGGATCGAGCGCCAGAGGAAGGCAGCGCCATGTCGAGTCGAAGCGCGCGTCGACCTGCGACGGGCGGGCGCGACACCTCTTCCTGATCTGCAACGAACGGCATCGCCTGCAATTTACGTGGAAGAACCTACGCCCCGCCGAACGCCGCTAAATACCGGGCATCCTGCTTCGTCTGTCTGCAAGGAGGCCGAGACGGGTGACGCATGCTCCTGGAGCCGGTCGCCGTCCGCATTCGCAGTGCCGCAACGAAAGCCTGCGCCAGGCCACCCCACTCAACCGTCCCATGCCTACCGGCCCAGCCGGGAGCGGCCATGGAACGATCCTGGGACCCCACCGACCTAGTACATCCGGGAAGCAACT
> PA2397, 2655085-2655186, PA2398
AACTTTTTCATCCGGTTTTCCGTGGGTAAAACGTCATACTAAGAGAATTGAGAAGCGATCTCATTTATTCGCAACTTGCCAACCTAAGAAGAGCAATCACCC
> PA2398, 2657635-2657797, PA2399
GCCCGACTGCGAAAAAGAACGCCCCGCAATGCGGGGCGTTCTGCTTCTCGGCTACCCCACGCGACCCATCGCCGAAGACGCCTGTCGGCACGACACCAAATGATTCCTGTACAGAAACAAAGAGCCCGCCTGAAGGCGGGCTTTGAACGGAACGGACCTGAGA
> PA2399, 2665145-2665155, PA2400
GCTACCGCCTC
> PA2400, 2671630-2671728, PA2402
GCCCTTGGCCTGGACACGCTGATAGAACAATTTCTGCTGCGCCAGAGGCAGGCGAACGAAGCGGGACACGAGGTCCAGGTTTGGATTGGAAAGCATGGG
> PA2402, 2687179-2687496, PA2403
CGGTCTTCTTCCGTGCACATGGGCAACGAGCGCGGGGCTCGGTCATTCATGTGAAACGGACGACACATCGTGAAAATTAACCGGACAGCGACTTCCGGTCGCACCTTGGCCGATCGGTTTTTTTGCATAGCCATCAGGCGTTTACGGAAGCCCTCGGACAAGCCGCCGGCACCAGGCTGAAAGCAACTGCGAAACATTTGCTTTCATCTTCCCCTTCAGGTTCTACCGGCCTCATTCGTCCTATATGGATGAACGGGGCGCATCCAGTCCCCGCAACCCTTGGTCGGTGCCCACGACCCCTAACCTACCGTTAGCCTC
> PA2406, 2690128-2690159, PA2407
TCGCACATCGACTCCACAGAAGGCGTTTTTCC
> PA2410, 2693682-2693780, PA2411
GCCGCGCCTCGTAACGAAAAAGGCCGGGGAGCGCTGCTCCCCGGCCTTTTTTTCGTCGACATCGGACCCGCCGCAGGGCCTATGGCGCCCTCGCGGGCA
> PA2412, 2694765-2694841, PA2413
TGCTTGCTCCTGATGGGATCGAACGGCCGCGCGCAGCACGGCCCTTGCGTTGGATAACGAAAAGCCCGGCGGGAAAA
> PA2413, 2696252-2696429, PA2414
GTCTTCAACCCTCAAGGCGTGGTGGTGTTCCACTGGCAACCGGCGATCCGGCCGCCAGGGGCGGCATTCGCGGATCGGATGCACAGGAGACGCAGGAGGGACGCACGGATTTACTGCGCCGGACCGCAGCACCGTGCTCGGACCGCCAGCTCCGGCCCGGACACCGTCGAGCGGGCCG
> PA2415, 2698168-2698525, PA2416
TGCGAAACACTCCTCTCGGGAAACGCAGGCTTCCCGACGTGAAGGGACGGGCAGGAGATTCGAACCGCCGAGGCCCTGCGCAAGGCGCGGGCAGCGGGGAACGGCACGGCGAAACGGCGACTGGGGGGCTCGCGCCCCTTCTGCGACGGACCTGCGCGAAGCGCTGGAGTTCATCCGCAAGGACCTGTCGGAAGCGATAGGTACGCTGGCGATCCTTCCGATGGAACTTCGTGCGCCGCGACTCACCGAAACAGGGGTAGCGCCCTTCCCGGCCCTCCCGCCGGGTTGCCGCGCCGCCCCAGGCGCACCCCGCCGGCGACCGATCCGCGCCCGGCGTTTGCCGAAGAGGAGACAGCCG
> PA2416, 2700164-2700166, PA2417
GCC
> PA2417, 2701106-2701205, PA2418
CGTTCCACCTGCGAGACTCTGAGACTTGATTTGCGGACTACCGGTTCCCACTCCCGGGAACTAGCGTATCGCTCCATCGACTCAATCGAGGAGCACCGAC
> PA2418, 2702067-2702163, PA2419
AGTCCGCCCCCCTACGACATGGCCCGCGCAGGAAGCGCGGGCCCGGCCGGGCTTTGCCCGAAATTCACGGACGACCACCCTGCAAGAGGAAATGGAA
> PA2419, 2702845-2702925, PA2420
TCCATGGGAAGGAAGGGGCTGCACGCCCCTTCTTTTGCCGAGCAGGAGCCTGGTGGACAGCAACGACTACGGACCGGACCC
> PA2420, 2704345-2704376, PA2421
ACCCACGGAACCAGAAAAAGAGAAATCCCCTC
> PA2421, 2705298-2705772, PA2422
ATCGGCGGATAACGCCCTGGAAACGCCGACACCTCCCCGGGTCCGTAGGGCGAATAACCGCTCGCGGTTATCCGCCGCTTATCCGCGACATCGGCGGATAACGCCCATGGCGTTATTCGCCCTACGCACCCCGGAAACGCCGGACAGCGTCCCAACTCCGTAGGGCGAATAACCGCTCGCGGTTATCCGCCGCTTATCCGGGGTATCGGCGGATACCGCCTGTGGCGGTATTCGCCCTACAGGCCCTGGAAACGCCGGACAGCTCCCCCGGACATTTCCGCAGGCTCTCTCAGAAGCCCGGGAATTGGATAAAAACCCAGTAGGAGGATGATGGAGGGGCCGGCAAATCCATCCCGCAGGGACAGGACCGAACGGCACTGCCCTCTATTTTCTGAGGGCAAAAAAGACGCGGGCCGCAGGTGGTGGAACACCTACGACCCGCTAACCACAAACCAGCTTATGAAGGAGCTGACCC
> PA2422, 2706088-2706386, PA2423
CGCCGCTCCCCGGCGCGACGCCCCCGGCCTGGCCGGGGGCTTTGTGGCATCGCCCATCACAGGACCTTTCGCGCCCGAACGGCACGCTTGATCGCCGTCCCGGTCCTCGCGAAACGGCCGCCAATTGCCCGAAGCTTCCGACCCTTTTTTCGGACGATTTCTTACGCCCTTATAAATCAGTAAGTTACGAGACCTCGAAAAAAGAGGTTTTCTGGCAGGGAAAAACCCGCCGCTCCTGTTTTCCGCCAAATGGCTATAGGTTTTCCGGGCCAGCCCAGTGCCACGCAGATAACCAGGAA
> PA2423, 2707182-2707665, PA2424
GCGCCGCTCTGGCGTCGTGTTGGGCGGGGCCTGTCAGATCTGCCAGCTTAAGCGGCGCGGCGCCATCCATTAACAATAGAGCAACGACTCGGGCCTAGCCTCTCCTTTCCCACGGACAGCACGAAACCGCTGGCATGAAGATAACGCGAAACCTTCTGGACGATCTCTACACGGATGACCAGGGCAGCCAGGACCTGACGGGCCTCCGTCAGCCTCGCAAGATGCGTCGTGAAACCAAGGAGAAGCCGCGCAAGCGAACGCTGCGCGACTCCCGGCCGGACCGTCCCCTGTAGGAGCTACGCTCGCCTAGCGGGCGGGTTCGCCGCTCCGAACGCCCCTCTCCCTCAAGGTCAGAGGGCTGGTTTGCCTAGAACGAATTTGTAGAAAGGCCCGCCAAGGACGCCCGGGCGTCTTCGGCGGGCCTTTTTCATGCCTTTCCGCCACGCGCCCCGCACAGGATCCGGCCTGTGGCGGGGCGCGTGCC
> PA2424, 2720695-2720766, PA2425
GTGTTTTCCTGCCTGAATTCGGCTTGCAATCGAGTTCTAGTGAGTCCCGGAAACAGTCGTCGCGGCCGCCCC
> PA2425, 2721532-2722174, PA2426
CTGCCGACCTCCTTGCGCCGCTGTCGTGGCCCTCGTCCGGGGCAGAGCGCTTTCCCATGATCGATCGGCATTTCCGTCTCCTGCTGCGCACGCCGGGGCGCCGGGCACCTGCCCGCGCTGTCACAGAGGGGAACGGATAACAACGGCAAATAATTAGCGCATGTAACCGCAATCTCCGGGCAACCGCGGAGCATTGCGCGAAAGGACGCCAACCCCTATCCATTCTGATGGGTTGTGCCCGGCGCTATCGCCGCATCGGCGATAGCGATGTACGCCATGGAGCAGCCGGGAACGGTTGTCGCAGCGCCTTCGCGCAGTTCTTGCGCGGAACGCCGGCAGGAGCCGCGAGGCATTCAATACCGATTTCTAACTAGCTGATTCCTAAAGATTATTAAAAAAATTTCGTCTGCGACGCATGACTGCAACATTGGCGCGGCCATCCTTCTGAAACGCCGAAGAATTTCTCCCCTCCATCATTCGCAGCGGCTATTTGCCAGCATGCGGACCATTCACGAATAAAGGTGAGATTGGTTATTTCTTCGTAATTGACAATCATTATCATTCAACATAATTTGTTGCGCCATGTGTGGGTCTTACCCCACCGCCAGTGCTCTGCAGCCCCCTCCGCAGCAAGGTGATTTCC
> PA2426, 2722739-2722754, PA2427
CGGCGGCGAGCATTCC
> PA2427, 2723223-2723308, PA2428
GGCCGGCTACTCGTGGGGCTTGCCTGAGTAACGTCGCATCCCGCCGCGAATTTACCCGTCCAGCCCGGCGTCCGGCCGAACGGCCA
> PA2428, 2724224-2724484, PA2429
GCGCTGCTCTCCACGTCATGCCGAAATACCGCGAATGCTAGGCGCGTCTTCATGACGGTTTGGTGACGGTTAGATGAAAACGTAGCGATCGCTCGTCGTCGAAAACAGTCGAAAGGTCACTGAAAGTCAGAAAATTCCCTAATCATTTGAATGACTTGGCCTAAGCTGGCCAGCCTCTCCGCACTTTCCACATGCTCCGCGCACCCCGGCGACCGCCGGGGCGAACCGCGCCCTTGCGGCGCCATTGATCGGAGATCGACC
> PA2429, 2724731-2724766, PA2430
GCCATGACCGGCACAGACTGACCGGTTCGGCCTGAC
> PA2430, 2725772-2725966, PA2431
CGGGACATCTCCCCCATCCACAGGATCAGACCGGCGCAGATCGCGCAGTACAACGCGCCCTGGAACAGCGCTTCGTGCCAGACCCGCTGCAACACGCCGAAGCGCCGCAACAGCGGGTTGAGCAGCAGCAGGATCAGCCAGGCCAGCAGCAGCGCCTGGGCGATCGGCGGCAGGTAGACGCCCCCGATCTCGACA
> PA2431, 2728142-2728541, PA2432
GCCCGGCCCCGCACCTCCAGGCAACGGTTGGCCGCGGACCAGGCGGCGATGAAGCGACTCGACATGCTGGTTTCTCGTTCGGGGTTCATGCGGCGGGTTCGCTTCCAGTCTAGAAGGCGCAAGGAAATCCGTGGCCGCCTACGGGGGCGGGCAGGTGCGGTCGGCCACGGAGCGACGAGTCGCGGCTACAGGGTAAAAGCCCCGACAGCCTTCCCGGTAGCGCGTCCAGGCGAAAACCGTTTTCGCTGAGAACGAACGCTGCGGCGCCTTTCGATTGGGTAAGCTTGCTCAAGGCTGGATCGATTTAGCTTGCGAATCAAGCGGATAGAAAGCCTAAGGAAAACGACCAGGAGGAGCCGAGAATGCGTCGAGCGATTGCCACTGTATCGTGGGCCCACCG
> PA2432, 2729457-2729570, PA2433
GCGACCGAACCATTCCGGCGAGGCTCCGGTCAGATACTGGGCATGCGGAGAAGACTCCCAGGAGCCTGTCGTCTCTCCCCCGTCCGGCCACCCGGCCCACAAAGGAGAACTGCC
> PA2433, 2729841-2729975, PA2434
TCCGCGACAGACGCAAGGCGGATAACCGCAAGCGGTTATCCGTCCTACCCCAATGCGACCCTCCGCAGGGCGAATAGCGCCGCAGGCGTTATCCGCCGACACTCCAGCCCCCGCCCCGACCGCGTCCGATTTCGC
> PA2435, 2732504-2732531, PA2436
GCGCACCTCCCGGGGCGAGCCGCGGCGG
> PA2436, 2732967-2733119, PA2437
TGCCCGTCCCGTTCGCCTGGTTGTTCGACTCGGCGCCGCGTTCCGCTGGCGGAAGCGCGTACCGAAGGTTGATGCCGACGCAGGGTAGCCGTTTCACGTTCGCTTGTCCGTCCATTGTTTCACAGCCCGCGAAGGGCACCGTCGGGCAGCGGC
> PA2438, 2735183-2735193, PA2439
GAGCGCTCTCC
> PA2439, 2737195-2737881, PA2440
CTTCACTCCAGGCAAAACTCGAAGGTACCGGCCAGGCCGGCGCAAACGCCCGCAACTTTATAACAATGCGCGTTAAGAAGTTGTCATGATTTGAAAAACAGTCTGCATCCCAAGGCTCTTGACTGGAAGACGAGAGTCTGTGTGCAGCACCCTGGGCAACACCTAACCAATCGAAAGGTTCTAAGCAGCCGGGAAAAACCACCGGACATCCGTGCAAACGACCATTCGTCGGCAATTCTCATTCAAATCGGATTTCTTATAACCAATCCGCATAGGCCTACCGGAGCCCTCATCTCCCCCGCAAAGGCACGCCATTCCGGGCCTCGACGCGTAGCCGGCAGGCCTTTTCGCATAGCCTGACGGTTTTATAACAGCGGCAGAGCGTCAATAATCCGACCATCGACTGTGATAGCGTCAAAAAAGAATCATATCGATCCTTTGTAGCGTTATCCGGTGCCATGCAGTCCTTATCGAACAACCGCCGGGGCCTCGCCAAGCCCCGGTTCGAGCCACGCATTGCGTGGTCGCAGCAAACGTTTGTGCGGATTACCCCAGGAGGCTCGCCCATGACCGAATCGACTGCCGGGGCCGGAGTCCATGGCACAGCCTCCGGACAGGCTGGCGAAAGCCCTGCCGCGCGCAGGGAACGATCGCCGGTGACGGATCGTCGATGAGCCGGGGGAAGCC
> PA2441, 2739717-2739761, PA2442
GGCCGGTCGCCGCCCTCTCCCGCCGAGGCGAGAGAGGGCCAGTGC
> PA2442, 2740884-2740976, PA2443
GTTTCACTCCATGGCATCCCGGCCTCCTTTCTGCCGGAGAGCCGCGATCGATTGTCGGGAAAGAAAAAAGAAGCGCCGGCGCAGCGGCGCGGT
> PA2443, 2742354-2742400, PA2444
GCTCGTCTCCGCTTGCGGATTGGCCGCCACCATGGCGGCGCTCCTGT
> PA2444, 2743658-2743799, PA2445
GGCGCTGGCCTCTTGTCGTGTCGGTGTCAGGACGCTCGCTGGCGCGAGCGTGGCCGCGGCGCCGCTACGCAAGCGCGGCGCCGGGAAAGGGGTATCGCCGGAAACGCGAGGACGCCGCCGCTGGCGGCGCCCTCCTCGTCCG
> PA2445, 2746680-2746689, PA2446
GACGGGATCC
> PA2446, 2747074-2747331, PA2447
GCTGGATCCTCATTGTCAGCGGGTCGCCCGGTCGGGACGGGACTTTGTTCTGCGGCAGCCCGTAGCAAGCAGGGTGCCAAGCGGCCCCGGCCCTGTCGCCACGGGGCGTGGCCGGGCGCGGGGGAAACCCGGACAGGGCCGCCATGGAACGCTTTCGTTACAGACCCGCCGGACATTTCCCGAACCAGAGCGCAAACGCCTGATAGCAAAGGTTTTTCCTGCAATCGGAACGAATTCGTTCCACTCGTAACCGAAGCG
> PA2447, 2748256-2748377, PA2448
CGACTCCTTCCGTTCCGGCACAAGTGTTGTGCGCCGCGCCCGGTTCTGCCGGGCCGGCGCTTTGGCTAGTCTCGCCTTGCCCGGGCCACGCTACACAAGACCAAGAAGCAAAGGAAACCACC
> PA2448, 2750121-2750127, PA2449
GCCCGCT
> PA2449, 2751664-2751744, PA2450
GCGGGAACCTGGACTGCGGCGACGCTCGCCATAAAGCCGTCGATTGTACGGCCTGGCGCCGCCCAGCCCAAGGGGCCGGCG
> PA2450, 2752663-2752865, PA2451
CGAGAACATCCTTGTCGTTCGATTGAGGCGAACGCCGATTGTCCCCTATCCGCCGACGCTGGCAAATGGCCCTGGACGATTTTTTCCGATTCCGCAACGCGGTGGGCATTGCGGACACGCTCCAGACAGCCTTCCCCCACCTCCAGGCCGCGGCACGGCGGATAACCGCAAGCGGCTATCCGCCCCACGCCAGCCAGCGCGGC
> PA2451, 2753466-2753518, PA2452
CAGCAGCGGATAGCGCTGGCCCTCGGGATCGTAGCCCGGCGGCGTGTAGAGCG
> PA2452, 2754446-2754601, PA2453
GGAATCTCCCTTCGAAGAGGCGCCGCCATCCGGGCGGCTCACCGGAAGAGACGTACGATCACAGCGGAAATTTGCCGCTGTGATCCAGGCTAGAGCGGTTGCGCCGCGACTGGAGTAGAATCCGCCGCCTCGAAAACCGTCCGAAGGAAAATTCCG
> PA2453, 2754824-2754876, PA2454
TCCCCCGGACCCGCCATCCGCGCGGTGGCACACTCCAGGGAAGGAGTCGAACC
> PA2455, 2756253-2756308, PA2456
TCTGATGCTGAGTCTCGTTGATAATCAGCAGTGCAAATAGACTTCAAGGAATGGAA
> PA2456, 2756651-2756917, PA2457
GGGGCCTCCGGCACGGCTGTAAACGTTACTCAGGCTCCTCCAACTGGCTGCCCATACAACCTTTTCAATGGCCGGTACGAGTGCCCCACTGACGTCTCCGATCGAAAGAACGCGGGAATCCCCAACGAAAACGGATGCCAAGGCCCCTCATCTTTCCAGGGAAACCCTATAAATGCCAGTATCGGCAATAAATTTCAACGTGAAACCGATATAGATCCGTCGCACTCCCCTCTCCAGTTCGAGAGATACTACAACAGCGTTACCGGA
> PA2457, 2757899-2758060, PA2458
CAAGGACGACACCCATGCGCATCCCCCCCATACTTCCCCCGTCTCGGCGCCCTCGCCCTGGCCTGCGCCCTGGCCCTGCCCGCGCAGGCGGCCGAGCGCGCCTGGAGCTACAGCTACAACGCTCTCGGCCTGATCGAGCGCGCCGACGGTCCGCGCACCGAT
> PA2458, 2759183-2759481, PA2459
TTTTGTCTAGTGCTTATATTTCTCATTTCTACTGTATACCACCGCCGATCTTACCCACACTGAACCACGTAAAGCGGATAGTTCAGTAAAACCACTCGCCTCTGCCTAGGCATCGCGGAGCCTCCTTACGGCGTCTGCACTGGAGCCTCCCTGCTCAGAAATCAGGGTAGGGAAAATAAATCTGCCCCCTTTATTCGCTCAACCCGCATCTTGCCACCGGCCATCAAGTTAACACGTGACTGAACACGTCCAGGAACTTGAATAGAGGCTTCAGCAGTATTCGCAGTTCCTTTTGCATC
> PA2459, 2760088-2760322, PA2460
CTCCCAAACTCCTTCAAAAACTCGTCATGAGAGTATAAGCCAAAAGGGGACAGATTTATTCCTCCTACTCTAGTTTTGGCTAGTATTTATATTTCTCATTCCCACCGTATACCACTGCCGATCTTACCCACACTGAACCACGTGAAACGGATAGTTCAGTAGAACCACTCGCCTCTGCCTAGGCTTCGCGGAGCCTCCTTACGGCGTCTGCACTGGAGCCTCCCTGCTCAGAGAA
> PA2460, 2760620-2760871, PA2461
ACGTTGCCCCGGCGAGCGACCCGCCAGGGATGGCGGGGCCGGAGGTTCAGGACTCTGCGGAAGTAGCGAAAGGGAGGTCAGTGCTCTTCTTTTAAAATCGAAAAAGTAAATTTTTAAAAAACAGGAAATTACTGAACGGGGAAGATCTACCTACCTTTTAGTTCTAGAGCAGTGAAAATAAATCCGCCCCCTTTATGCTTCCAGAAACTGGGTAGGGAAAATAAATCTGCCCCCTTTATCCGCTCTGTCAAA
> PA2461, 2761352-2761920, PA2462
TTGTTCCCCCAATCCACTTGATCTATCTTCAGCTCAGACACAGGTTTGGTTTGGGAAAAAGGGGACAGATTTATTTTTCCTACTCTAATTTTGACTAGTGTTTATATCTCTCATTCCCACTGTATACCACTGCCGATCTTACCCACACTGAACCACGTGAAGCGGATAGTTCAGTAAAACCACTCGCCTCTGCCTAGGTCTCGCGGAGCCTCCCTGCTCAGAGAATTAGAGCAGGGAAAATAAATATGTCCCCTTTATGCTGCCCGAGGCCAGTATTTGAAAAAGCAAACGATGTATGTTTTAAAAACTACGACTTCAAACCCTTCAAGTGTTTGAATGGACCTTCCTCTAAGTCAAACCCCATATCCAGGGCTAATTGTACAGCCTCGCGATATTCCTCATCCGTGATAGATACATCATATTCACAAATATGGTCACACAGAACTTCAAAAGCCAGACTTTCCTCATTGTATCCAACATAGTCTAGTGCTCCTTGAAGCAGCGTAGACTCTAGCCGCCCCTGGAATCTCTCCCCAAATTTGACAATACGATCAGCGTACATAAAAGAC
> PA2462, 2778805-2778916, PA2463
ATCGTTACTCCTTGGCGGGTAGGGGCCCGGCGAGGTTAAGCAAGGTTTTCCAAGGAAAGGGCCTCGATGCAGGTAGGCGCTTTCCTAAAGCGTTCAGGAGGTCGCCGCGTCT
> PA2463, 2780615-2780926, PA2464
CCGATGTCCTGCGAGTTCCCTTCAATATCCACCGCATAGCTAAACGACATGGGCGTGTTGAGGGGGGATTAGTCCAAAAGTAGGAATGCTAATCCAAACAGGGACAGGAAGGAATGGCACTTTGCCTTCATTGCGTCGTCCTGGCTGTGCGGACGTTTCAGGATCGATGCGATGTCGTCATTTTCGTAATGGGAAGGACCAATCGGTCTCCAGGCAGCGCTCGGCCGGGTTCTGGTGAGCTGATTATTTGCGCTCGTGGCCCGGCAGAAAGAAGCCCCGCCAAGGCGGGGCTGCTTTGACGCAGACTCGAAT
> PA2464, 2781452-2781497, PA2465
TCGTCCATCCTCTGGTGGTGTGGGAGGCAGCCAGACTAACAGCCGT
> PA2465, 2782647-2782763, PA2466
GGGGGCTCCAGGTAACCAGGGTACGGCCGGCGACGCCGGCGAATGCCCGGCGCGTACGTCGCGCGCCGGGCTGCTTGGCCGGTACCGCGGCGCTGGCGCCGGGGCCCGGGTGGACGG
> PA2466, 2785227-2785369, PA2467
GAACGGGATCCGTTGGAGTCGTTGAAGGGTGTTCAATCGGTAAAGCCGGACCAGTCGCGGAAAGCCGACAAAAATAATGAAAATAATTTTCAGTGCGTTTCGCTCCGGACGAAAGCAAGCGTCCACGCGGCCGCCGGCGCGAC
> PA2467, 2786357-2786364, PA2468
GGCTCCGC
> PA2468, 2786884-2786971, PA2469
GGGAAAGTCGGGGCGACACATGAATGATAATGAATCGCATTGTCGAGAAGCCGCGGCCTTTTTGCAATAGCACCCGCCGGCCGGCGCC
> PA2469, 2787887-2788010, PA2470
CGCAAGCCATCCTCGAATACGTATAGGTCGATGTCTAAATATCATTATTCGGTTATGCCTTCACCTCGAATAATGACTACCAGACCGAGGCGGCCCCGCCTCCTCCCGCCGGAGATTCATCGGT
> PA2470, 2789073-2789084, PA2471
AGGACCCGTCCC
> PA2471, 2789784-2789860, PA2472
CCCACCGCCCGCGCACGGCGCGGGCCCACCCTGCCCTTCATCCGGGCTGTCGCCACGGCGACGGCCGAGGAACGCTC
> PA2472, 2791208-2791219, PA2473
ACAGGACTTTCC
> PA2473, 2791865-2791905, PA2474
CGCGCTGCCCCGTGGAAAACAACAACAAGAAGGACACGCCC
> PA2475, 2794134-2794205, PA2476
GGCCCTTGCTCCGCTGGGTTGGCGTAACGCAGGGAGTATAGATGGCCGGCGGCTCGGCGCCGGCCCGGAGGA
> PA2478, 2797573-2797734, PA2479
GGATAACGCCTTCTACGATGAACTCGGCGGCAGCATGGCCAGCGACGATTAACAGGCCGTTAACGCGGCCACGGGAAAACCCCGGCGACGCGCCGGGCGGGGCATAATCCTGGCTTAATTCGCCCGCTTCAGACTCCTATCCCTTTAACCAGCGATACCGCC
> PA2480, 2799735-2799909, PA2481
TGCGCGGGCCCACCCGCCAACCGACTCCCGTAGGGCGAATAGCCGCCCGCGGCTATCCGCCGGACCGAGGCCCAGGCATCGGCGGATAACGCCGTTGGCGTTATCCGCCCTACCCCCGCGCCGACCTGCTTCCGCCGGACCGGGTCTCCGTCCTGCGGACGCCAGGCCACGAGGG
> PA2482, 2801436-2801549, PA2483
GGCAGGGTTCCTCTCTGGCTTATTGTTTTTAGTTCTAAGTTTAGAACCAAAAAACCTATCACCGAAAGACCCTACCGCACGCAGGTCTACATCATTTTCCCTACAGGCCCCGGA
> PA2483, 2802552-2802701, PA2484
GAAAGCTCCAATCGGCAGCGGGCGATGGCCGGGGCGCGAGACACGCGCGGAAGGACCTCGCCCGGGGTTTGGATCAATTCTATATCACGCGTTATAGTTTTTGCCCACGGAGAATCCATGGGCTTTTTCCAGTCAAGGCGCGCTGTGGCG
> PA2484, 2803317-2803344, PA2485
GGGAATTCCTGAGAAAAAAACACGTCAT
> PA2485, 2803624-2803639, PA2486
GCCCAAGGAGGCATCC
> PA2486, 2803835-2803859, PA2487
TACCTCCAGTGCCCGTGTGCCGCTC
> PA2487, 2804133-2804229, PA2488
GGCGTGCTCCAGGCAAGAATGATGAGCCGCCAGGCTACATCCGCAGTCGAATGGCCTATTATCCATCCCGAGCCAATCATCGTCGCTTTTCCGCCAA
> PA2488, 2804995-2805020, PA2489
ACCTTCCGCGCCACGAGCCTTTCCCC
> PA2489, 2805837-2805916, PA2490
CCAGGTTGCACGATCATCCAAGACCGCCCGCTCCGTAGCCGCCTACCCTGGCGCCAGAGACCAACCACCGGAGCGCACCG
> PA2490, 2806292-2806349, PA2491
AACCGCGCCCACGAAAAAGCCCGGCTCGATGGCCGGGCTCTTTCGCTGCGGGTCGTCC
> PA2491, 2807370-2807468, PA2492
CGCAAACCTCTGCAGTGCATCACGGGGTGAATAACCTCATGGGTTGTGACTGTATCCGCCCATGCCTGACAAAACCACCCGTCGTTATTGATAATGGCT
> PA2492, 2808513-2808742, PA2493
GCCCTCCGGCAGCTACCCGCACGAGGCGTCGCAACGGGAAAATCGATCGCGCGCCGCGGGTGTGCGGCTTATTCCATCGAAAGCACTGTCCATAACCATCGACTGTTACAGAAAACGAAAAACCATGTATCACTGTTCGTGATAATCAAAATCTCGTCGTTCGATTAGTTCCCTGCCGGAGCAGCCCGCAGACTTCGCCAATCCCGAAAAACCGACTGGCGGAGTCAAGC
> PA2493, 2809988-2810008, PA2494
GCGCGGCGATAGGAAGAACCG
> PA2495, 2814613-2814766, PA2496
ACCGGCTATCCCCCGGCCGATGGAAATCGGCCACTCCAGCCCCGCGATTGCAGCTCCTGGTCGCGGGGCTTTTTTATGCGCAGCGCGGGGGCTCGGTCGAGCCCCACGTCGTTTCTCGGCGATGGCGTAGAGGCTCGGCGGCCATTGCCGCGGG
> PA2496, 2815283-2815340, PA2497
GTGGCGGGCTTCCGTGTCCATTCGCTGAGGGAGCCGGATCATAGCCCGGAGACAGCGC
> PA2497, 2816220-2816346, PA2498
GCACACTCCCACTGAAAGGCATTACATCATTTAATTTCAGCATACATGACCTCGACGCCATACTTTTCGCCAACGCCTATCGGAGCCCATCGACATGTCCCTGGCCAATCTATGCAGGAGCGGAGCC
> PA2498, 2816980-2816996, PA2499
AAGCGAAGGAGAAAGAC
> PA2500, 2818676-2818718, PA2501
GCGGCGGACCTCCGCGCCCGCCATTGCAGGCGCGGGTGGCGCT
> PA2501, 2818887-2818989, PA2502
GTTTACCCTCGTTGGCCGCGTTCCTGACATACTTGTCAGTCTAGCTCCAAGCCCGCTAGAACTACGTTGATATTTATCAGCCTGCGGTCAATTTCGGACAAAT
> PA2503, 2821702-2821704, PA2504
GGC
> PA2504, 2822323-2822573, PA2505
GTCGACTCCCGCTTGGCTGGCTACGCGGCGCCCGTAGCCTGGGCTGCCACGGGCACGCCGGTGCCCGGGCGGCATGGGTGGAATGGCGTGGCCGAGGTTCGGGTCGCGGCGCCCACCGGCAGGTCGAAGCCATGCCCGGCCAGGAACCGCCCTTCGGCCCGCCTACCCAGAGGAAAGTAGCAGCGCCGCCGCGCAGCCGCCAGCAACGGGCTGTCGCAGAGCGCCGCCCCGGACGGGGCGGCGGCGCGCCT
> PA2505, 2823921-2824282, PA2506
GGCGATTGCTCCAGATCGGTTCATGTCTGTTTTTCTTCTGCGGCCATGCCTTGCGGCGCTGGCTGTGCGTGAACTTCTGGTCGATCGCGCCCCCGCGCAGTCCTGCCGCAACCGGCATTGACCGTGGGGCTGATTCTGGAACCGGGGAAATGACGCAGACATGAGGCGGGGATTACTTTTCCGCAATCTTAACTCGCACTTAATGCGCTTCGCGCAGACTCCTCCGCCATGCAACGGAGCATCGCCGAAGTTATCGGAAACGTAATTTTCCACTCACCCTCGGGTAATCCGCCCGCTCTTACTCTTTGCTCAAACGGGACGAATACCTCGCCCCGGCGACGAGCCAACCCGAGAGGTTTGCC
> PA2506, 2824502-2824658, PA2507
GCAGCCTTTCACCGAGCAATACACTTGTCCTTTTTGGGTTGCTCCTTTGGACAAGTCCTGAGGCGCCAGTCATGGCGCCTTTTTTTATCCGCCGTCGCGCCTGGCGGAAGAAGGCGGCATGGTCGCCAGCGACCAGCCGCCCTCCCCGCTCCCCGCC
> PA2507, 2825592-2825635, PA2508
GGCGTTTGCCTCTGCTTGTTGTTGTCGGGCGTGGGAAGGGAATC
> PA2508, 2825927-2825957, PA2509
CGGTCGTTTCTCCTCTGTCTGCGGGACGGCT
> PA2509, 2827080-2827240, PA2510
TCTCGGGGGTCCACCAGGGTTGCGGTCGGGTTTTCGACGGTTCGCTGCTCAAGGCTCGCTCGATACCGAGCGGGTTTCGCCGTCGTTTCGGCCAAGCATCCATCGCCTTCTTCACTGGGGTCCAATATCATCTTCCTCTCGAACCATACCCTGGAGGTATC
> PA2510, 2828114-2828121, PA2511
ACGCCCTC
> PA2511, 2829124-2829439, PA2512
GGTTCGGCACTCGACACGGCAAGGCTGGGGGTGCGCTCTGCTGGCGCTCTGTTTTCAGCAAAATGCAAGGCATATGCCGGCGCAAGGCCGGCTCCCCGCATCCTCCACTATCCGGATAGCGTTCGCCGACTTTCCGGACAAAGCGTCCGCCGCAAGCGCCGCTCGAACCTCGGCCGAGCCCTCCGCGAGCCCCCCGGCCGCTCCTCGGCGGCTGCGGATTTTCGGGATGCGCATCGTCGACTAAGCGGATAGCCCGCCCCCGCTCGCGGCCGTTGAATGGGTCACCCATAACGACAACGCACAAGGGTGAGAACGC
> PA2513, 2831323-2831340, PA2514
ACGGCGGGACCCGTCACG
> PA2514, 2832364-2832368, PA2515
TGCGC
> PA2515, 2833131-2833154, PA2516
GGGAATCTCCTTGGCTGCTCGGGT
> PA2516, 2834169-2834201, PA2517
GGCATGTCCCTCGACAGCCCGCCGGCGCGGGCG
> PA2518, 2836055-2836170, PA2519
GGCCGGGGCCTCCGTTGTTATTGTTCAGGCCCGGTCAGGTTAGGTAGCGCGTGCTGCTGGGGATATCCGTTGCCTGCGGATCGCTGGCCGATTCCTGCACGCCGTGGCGGTCGGCG
> PA2519, 2837128-2837333, PA2520
GGGCAGGACACTCAGGCTGCTATCGTTGTTGTTATCGCCGCGCGGCACCAAGCGCCGGGCGCGGAACGTCCACCCACACTACGCAAGCCCTCCGCCGGCGACAATCCGGGCCGGCAATCGCGTGCGGTAATCGAACGGAATCCGTCCAACGGCCAACGAAAAAGGGCCGCCAGGGTTTCCCCTGCCGGCCCGCTTGCGCGCCCGCT
> PA2520, 2840490-2840511, PA2521
GCGAAGACTCCTGGAGCGGGAC
> PA2521, 2841967-2842018, PA2522
TCTGTTCTCCCGAACCGTTCGGGGGGCGCGCCGGCGGCCCGCCCCGGAAATC
> PA2522, 2843306-2843817, PA2523
GTTCCGCTCCTCGTCTGCTGATCGTCGTCGGCGACGGCGATCCATTACCGGCCCGGAACCACGCAACCGTTCATCGGCGATATCTCGCCGGCGATATTCGAAGTTGCACTTCCGGGATGCGGCAGATGTTAGGTAGCGGGGCTTATCGGCAAGGTGACGGAAGAATTACAAGTCGGTAATGAATATTCTCCACGGACAATTAGCGGTTACACTTCGGCAACCTTCGAAGAGACTGGCAATAGTTGGATGAAACATAGGGACAAAAGCAACATGCGCTTACAAAAGGCATTGCCCCTCACGCCCAGCGGTGCTTGCGCCGCGGACATTTCCAAAGTTCTCAGGCGGTCTCCCGGGAGAACTACCCGGTCATTCGATAATTATCATCGAAGCAGCGCAACGATATGAAATTACATTTCCAGGATTCTATCCAGGCAACGCCCGAAATGTAACTTTATAGCAATGCACTTAAACATTTACTTGCAAATGAATCCATACTTTATATAGGGGCGAAC
> PA2524, 2845908-2846282, PA2525
CGCCGGTTTCAGCAACCGGCGCGGCGCCGCCACAGCCGGTACTCGCCGCAGAAACCGGCGAGGAACAGCGCCAGGCCGAGCGCCAGCAGGGTCCAGGGCGTCCGCAGCGGGGCGCGCTGGAGCGGCGGTTCACCGTGCAGCAGGACGAAGCATTGCAGCAGCGCCCAGAACATCGCAGCGACGCCGCCAAGCATGGCCAGGCGGCACAACCAGCCGAGCCAGTAGCCTCGGCGCGAGGGCATTTCCGGAAACTTCCCCGACACGTATTCACCTCCACATCCGCCGCCGTACTCTAGCCGAGACGCGGACGGCGGTGTGTCATGCAAGCGCAATAGCGGGGAAAGGCATTCGTCAGGAACAGGCAGCGAGAAGAAC
> PA2528, 2855292-2855547, PA2529
GGTTCTTCTTCAGGCTTAGAACGGAGGCGCTTTTTCCAGGCTGCACGATAAGCATTGCAGGGGCCCAGGCAAAGCCTCTTTACCCGCTATTTACCCTTGCTTTACCGATAGTTAGGCATTCCGCCCGCATGCTTCGGCGAGCCACCCGCAGCCTGGCACCAGGCTATGACAACAAACGGCTTGCTCCGTTACGGGCGAAGGCTTGAAATAGAGCGTTCTGCATTCGCCCACTCCGCAATCGGCCAGGGACGCACAG
> PA2530, 2858307-2858502, PA2531
GCCCGCGCGGCGCTCCCGGGCGGCGAGCCGCCGGGGGGCGCCTGGTGCGCAATCCGAAGAACGACCGCCGATATTCCGGCGCCATTATCACGCCACCATAAACGGACCGACTCCCTCCTCGTTATCCACTCTGGTGACACACGCCCGAGAGGAACCCACCGCACGCATATCCCATTCGGTACACGGAGGTGAAGCT
> PA2531, 2859628-2859776, PA2532
CGCTGCGTCTCTGCGACGCAGGGCGGATGACCGCGCTGCGATTATCCGCCCTGCTCATGGCCCGAGGCGAGCAGCCAAGGGATTCGGGTTCGCCCGTTACCAGCCAGCCTGGCTGACGGTCATGGGACGAAGCGGGTTGGCCGTGGGGC
> PA2532, 2860275-2860408, PA2533
TGCGTTGATCCTTCTAGTCAGTGAGAAGCCGCCGGCCCTGTGGCCGGCGGCGGAAGCATTCGGGGCCGGCGACGATGCTAGCACGCTTTACCCGAGCGAAAACCTCGGGTTTGAGCATCGCCGTCCCCCGAGGC
> PA2533, 2861759-2861913, PA2534
CAGCGATCCTTATTCTTGTTCGAATGAATGCGGCCTGGCGGCAGCGGGCATCCGGAACTCGGACGAACATCCCTGCTCGACAGGCCAAGGCTGCCGATCCTAACGAGGTTCTCTCGGCGAAATCGAGAAAAATCTTCGCCCGGAAAGCCTGCGTC
> PA2534, 2862826-2862943, PA2535
CGGACACCCTCGATTATTTGGAAAATACGAATGGTAAAACCGTAATTATGGGCTTTATCCAGACCAATGCAGAGCGAAGAATGACGACGTTTTCCTTCCCTCCCGCGAGGCTCGACAC
> PA2535, 2863940-2864169, PA2536
GACAGTGAAGCTGCAGTCACGTCCCCGTATGCCGGAGCCTGGTTGTAGGGCGAATCACCGCTTGCGGTTATCCGCCGCTTATCCGGGGTTTCGGCGGATACCGCCTGTGGCGGTATCCGCCCTACGGGTCTCTATCGCTCGCAATTTCCTGGCTGCCTACACGGCGGGAAAACGACGACGGGGCGGCCGCCATCGGCAACCGCCCCGCTCCCCTCGGCGCCAGGCGAACC
> PA2537, 2865737-2865747, PA2538
GGGAAGACTCT
> PA2539, 2867507-2867541, PA2540
CGCCCGCTTCAGTACCCCCGGCTCGCGCGGCGCCA
> PA2540, 2869303-2869391, PA2541
GTGATGTCCCTATGTCGTTGCCCCGGCCGGGATCCCGGCGGGGTTGCTTCCTGCGGGCGCCCACCTCCATGGCGTTCGCCCGTTCCCTC
> PA2541, 2870028-2870161, PA2542
GTCAGCCAGTCCTTGTGCCGAGTTGCTTCGGGCACCGACCTGGCGGTCGGCGCCCGCTCCATTCTACGACGTCGATGCGCCGCTAAAAGTGACATACTTTTATGCGTTACGCATGGTCCGTATCAGCGCATCCG
> PA2543, 2875564-2875696, PA2544
GGCGCGGATGCTACGCAGGCGGGTGGCGCGCGTCCAGATTTGCGCGGACGCCGCCGACCACCTCCTGACATTCGGGTTTTATGACGCCAAGCGCCTGACAGGCATGGCTTTTCTCGCGCGTCCGGGGGAACGC
> PA2544, 2876411-2876554, PA2545
CCCCGTCCGCGGCAGACCACAGGGCCGGCAAGGCGCCAAGCCACACAGCCATCGGGTACCCGGCGGACACTAGCACAGCGCCTCCAGGGTCGCCAGGCATCCCCCGGCTGGGCTAGCATTCCTGTTTTTGCCAGGACGCCCACC
> PA2545, 2877368-2877476, PA2546
GGCTCAGCCCAAGGAAAAGGCTCATCCCCGGATGAGCCTTCAGGCGATCGCTACCTGGTCCGGGCGATCTCGCCGACGCCGCCCCCCTATCCGGCGCGGGGCCTTTCCC
> PA2546, 2877909-2877998, PA2547
TCACCTCTTGGACCGTGGACTATGGCAAGACTTTAGCCAGCACACCTCGGGTTGATAATGGTTTAATCCCTGATTCATTGATTACTGACA
> PA2547, 2878917-2878975, PA2548
CCTTAGCGTCACCCGTCTGACTTAATCTCGCCGGCAAATCCCTTCCCCCATAGAAGACG
> PA2548, 2880371-2880519, PA2549
ACGCTGTAGCACTTTGTAACCTCGCCGTTTTGCCGGCGCCCGGAGCCTGGTTTATTTTTTCCGAGTGACTGCGGGCCCCTCTGACGGTAAGCAATTGCCGCCATGTCGGAGTCACATGACCATCCGACAATTCGAAGCGAGGGGGCCCA
> PA2549, 2881564-2881753, PA2550
ACCTTTCTGGCGGGTCCGCCTCGGCACGCGTGGGATCTGCTTCCGCAACGAGCGGGCGGCCCGCGAGTTCGCCGCCCTGCTGCACAGCCGTCGCGCGTGGCAGCTGGAACGCAACGCCGAGGAAAAAGGGGCAGACTCCCCGGAATGAAAAAGGCCCGCACCCGCGGGCCTTTCCCCTATACCACAGCCG
> PA2550, 2882984-2883156, PA2551
GGGGGATACCTTCTGACGGGTTGGCAGGCGAGGCATCGGACAAAGGCGCTGGTAACGATGCCGGAACAGGGCTTAAGATTTGCCCAGTCTATTTTTTCCGTCCATGAACATTCATGATCCATATGGGGGTCATCCAAGCCCCCAATAACAAGAAAAGTCGCGGAGCCAGTGCC
> PA2551, 2884090-2884205, PA2552
GCGCCTGCCAAGGGGCGTAGGGCGAACGAGGCTCGGGCATTTGCTTCCGAGGTGCCTCAGTGCGCCCTCTCCCTGAAGGGAGAAGGCGCCGTTGCGGAAACGACGGATAGTCGCCG
> PA2552, 2885334-2885361, PA2553
CGCGGGTTCCTCTTCTTCACTGCCTGCA
> PA2553, 2886553-2886569, PA2554
GGGATCTTCCTCCTGTA
> PA2554, 2887338-2887356, PA2555
GTCGTTTTCTCCTGCTGAA
> PA2555, 2889025-2889201, PA2556
TGCAGGACTCCTCGGCTTGTTTTTGTATGGAGTAGCCGGAATCTTCACGCCGTGGCCGACGCGGGGCAATGTCGAAAGGCTTCAATCTGCCTGAGCGGTTTGGACAATCCGTGCTGGCCGCCTGCCCCGCCGAACCGTTCGCGACATACGGCGGATGACGCTGCGCGGGCATTCACC
> PA2556, 2890288-2890355, PA2557
CCGCCCCTCTCGCCTCGCTGCGCGCCGCCCGCCACCTTAGCGCAGGAGCGGGGCGCGGCTCCATCCTC
> PA2557, 2892051-2892270, PA2558
GGCTTTCCCTTGTTGTGGTTGTTCTGGGAATGTCGCTGAACCGTCGTCCTGCGCCGCCAGGGCGCTACGACGGACACCGGCGAGCGGTGTCGGTGAAGTCGAAGAGCATGTTTACGTTAACGTAAAGGTAAACGCAAGAGGCTTATCCGCCCAGGGCCGTCGGCCCCGGCGCGGCCCAACGGAACGGCGTAGAATGGGCGGTTTTTCACAGGAGCACAGC
> PA2558, 2892964-2893285, PA2559
ACCGGCGAATTTAGGTTGCCCATTCTAGACGCTTCGCCGCAGGCTTTTCCCACCTCCAGACAAGAACAAGCCGGAGTGAACCACACCACCACTGCCTGTTTCGTGGACGGGGCGAGCCGCCCCGCGGGGAGGAGTCATGCGCTTGCGTTGTTTCTTGCGAGGTTGCCGCTGGGACGAAGGTAGCCTGGTCACGGTAGGCCCCGACCTGATGCTGCGCCAACGTTGCCGGCGTTGCGGCGCCCATCGCTATCTCAGCGTCGAGGCGCCGCCCGAGGAAGCCTGAGCGACGCCGGTCGCGTCCAGGCGTCGAGCGGCTGGCCCT
> PA2559, 2893829-2894451, PA2560
AGCATTTCCTTACTCGCAAAACCCATCGGAGGGAAAGGTCGGACCTGTCGCCATAGCGCCGTCCGCGCAGTCTCCGAGCCCATGGCGACAACGTTCCCAGCTTACCGGAGAGACGGCGAGCGCCAAGGCGCAAGCCTGAACAAGCTAGCCGACTTGGCGAGGAACGCACAAATTTCATCGGCTGGCGTACAGGTATGGGACATCGGTACCAATAGCGAAGTCGCGCAATCCGTCAGTTTTTTTTGAATTTTTGCCATTGGAAAAAGTCTGTTCAGCGCAGCGTTTTTCCAAGTCCCATCCGGCCCGCAAGGAGAACCCATGGCTGAACCCCAGGACAAGTACACCCGGCGCACAGGCAGGACCTGGGCGGACGACCAGGCGACCTACAACCGTCTGCGCGAAGAAGCCGACGCCGCTCGCCAGAAGCTGCGCGAAAGCGGCTACAGCGGCGCCGAGTACGACCAGTTGCGTCAAGCCGCCTTCGATCTCAACCGCAAGGCCAACCAGTACTGGGAGCAGATGCTCAGCGACCTGCGCCAGGAAGACTGATCAGCGCCACGCCGGGAGACTGCCGCTCTCGGCCCGCACACCCCCTCCACTCTTTGCGTGCTCCTGGCGTCGGC
> PA2560, 2894740-2894907, PA2561
GAGTCAGATCCTTCGACTGGCACAATGTGACATTCGTCACAGAGATTAACCGAAGCCCCGCAGAACATCCATGCCAGCTATTTCCCTTCGTCGGCTCTGGCCCGGCCCCTGCGTCGTCCTCAAGTTGTCAGATCCGCTGTCGATACTCTGCGAGCCGGAACACGCGCC
> PA2561, 2896615-2896740, PA2562
CCTGGGGTAAGGAAACGACTTCCATGAGGTAAGGCGGACAACCGCAACGCGATTATCCGCCGCTCCAACGGGGGGTCATGGCGGATAGCGTTGTGGCGCTATCCGCCATGCACAGCCAGGGTTCGA
> PA2562, 2897254-2897609, PA2563
GATGATGTTCTCTCCATGCGAGGACGATCCCTCGATAGCTTAGAACCGTTTCGCTTGTTTGGTTCCATGCCGTCGATCGCGACGCAACCCAGGGAAAGCCCGAGCTGCCGGCTTGGTCGAACCTGTCGAATCAGCTATGCTGCCGCTCCCTGCAAGCGACTACCCGCTACTCCCCGATGACCTGGCTGCCCACTCCGCCATAGCCATGCCTGCCCCTTCCGGCCACGGTCCGAACGACCGTGGCCAGCGTTCGTTCGCCTGAACGCCTGTCGTCATCCCTTGTTTTTTCCAATGCCATCCCGCGGCCCGCGCTGTCGACCGACTGCACGGGCCGTGCCTCGCCCCTGGGTATCCCG
> PA2563, 2899098-2899106, PA2564
AACGCCCGT
> PA2565, 2900350-2900371, PA2566
GTCGGCTCCTCCCCGTGCGGGG
> PA2566, 2901560-2902217, PA2567
GACTTCTCCTTAACCCTGAGAAAGCCATGGGTATATCTAGATGAACCGGGGGATTAGGCAAGCACGGCTTCGCCACGGAAACAGGACAAATCCGGAAACCTCATCCAGTTCAAGCGCTTGCCTGAGAAGACCCGCCGCCTACCAGAACTGGCAGGGTAAAACGACGGGAATACAGCGCTGCCTCGCTGACGCCTAGCGCCTCGTTCGGGCGAGGGCCCGGAACGTATCGAACGCCAGCACCAGCACGAGCATCGGCATGAGCAACGGGACGAAGGCGGACATGGCGTCCTGGTAAGGCCGCCCCAGCCACCACAGGAAGAGGCTGGCGCCGCCGATCAGCAGGATGACGAGAAGGATGACGAACTTGCAGAGGCGCGAGGCGAAGGAGAGCGTGTCGGACATGTCTTTTCTCGGTGGAAGCATGTGCGACCGTTTTAGCGAGCGGTGATGCTGGCCGATATAGGAAGAGTCCGTTTACCAGGTAATCGATTTCGCAGAGCTGGCGTCGGCGTCGAAGGCCGTACCGGCATGACCGCGATCAACCTCCATGCCCTTTCATCGCTGCAATCTGGGAAAAGAGCCCGCGCTCCACGAAATAAAGGCACAATGACATCATTGATTGCCGATGCCCGACATCGCAGTAGCCCAGGAGTCCAGC
> PA2567, 2903982-2904039, PA2568
CCAACGCAGGCACGTGGAATGGGCCCTACCAGCATGCTCGCCAGCCTCAGCGCGTCGC
> PA2568, 2904448-2904565, PA2569
GCCCTGGGTCCTCCCTGCAAACGGGCACCCTAGCACATCCCGCGCCGCTCGCCTTCTTCAGCGGGCGGCAGACCGTCCGTTGCACCTCGCGATGTTTCCAGCACTCGGCCGAGCGTCT
> PA2569, 2904908-2905181, PA2570
CGGCTTCGGTACTGTCTACTATGTGGACGGAATTCTGAATCGGGTCAGGAATCGATATTCCCGTTCAGACCGAAGCGTGTTGAAGCAGTTCCCCGCCCCCACTCGCTCGGTTTCCCACGACCGCGGCAGCTCCAGGAGTTCGATACTCTTGTCATTGGTAGTCGCAACTGCGAAGCGCTGCCTGTCCGTTCATAACGGCCACACGGGCAACTTCACTTTATTTGCATTTAAAAAAAGAGCCCATTCGGGCCCTTTTTTTTTCCGAGACAAGTTA
> PA2570, 2905551-2905964, PA2570.1
GATTGATCTCCGATATATGAATTCCTGTTCATAAACGAAAGAGGCGAAAAACCCTGATTCGCGATCCTTCCCTGTTAGCAAAGCACAGCAACGAGGAAGTACCGCCTACCAATTCATGCAGGAGAAAAGAGGATAATTCCGCCAGTGAATTGAATATATTCGGAAAGGAAATTAAAAAGCAGGAGCAGAAGATAACGACAAAAAATCAAAATTCCAAAGACAACTACTTCAAGCTGCACAAACACTCCCGCACACCAGCCAGGGCGAACCCTATACGGAGCCGTACTAGAATGAAACGCCTCCAAGGCCGAGGAGGGAAAGAAGGCAACGTCGACTCGTTGATTGCCGCGCGATGGCGGGCCGGAAGAAAATCGGGGAAGGAACGCAGAAGTCGGCTGAACGCCAGGAAACACA
> PA2570.1, 2906052-2906165, PA2571
CAGGATCTCGCTTCAAGTGAGCCGGCAACGGGAACCAAACCGGCATCCCAACCCGAGACCCACCCCAAACGGTAGATAAATCATTGTCTTACGTTACCCTAGCCGGCGCAACAG
> PA2571, 2907579-2907655, PA2572
GCGCCCTCGTCCAGGCCAGACTCGGACTATGCTTGCCTGAAGTATTCAGGCAAAACTCACCCGGTGGACAGACACTC
> PA2572, 2909000-2909009, PA2573
GCGGCTCCCG
> PA2573, 2910618-2910728, PA2574
CCCTGGGCTCCTTTCCGTGCCGAGATATCGCTAAGGATAGTCAACCCCAGGCAAGGCGGGATTGCCCGAACGAAGAGCTATTCGGGCACGGAGCGGGGACGCCGGCCATTC
> PA2574, 2911878-2912224, PA2575
CGTGCGCTCCAGTTTTTGTCCGACAATCCTACAATCGAACCATCACCGAGCCGGGCTGCCAGGTCACCATCACTAAAGGTTGGCCGCCTCCCCCCGCCTTCACCCTGCTTGACCTGAATCAAAGGCCAAGTCCTCGCGGTTTTATGCCCATCGACTTTCTCGATATTCCATTTTCATCCGTACTGGCCGTCTCTCGCTGCCGGCCGCGCTGGACCGTGGATACCCGGCTTTCCTGGGGAAGCCGGGTATCCATCGCATCAGCCGATAGGAATCACCGGTTATTTCCCATTGATCTCATCGAGGCCGTCGCTAATATCGAATCCAATTTCCAAACAAGGAGCCTCACG
> PA2575, 2912828-2912889, PA2576
TCGGCCGAGATCGCCGTAGAAAAGCCCCGCCTCGTCGCGGGGCTTTTTCTTTCCCCCGCGCC
> PA2576, 2913790-2913921, PA2577
GGGCGCTCTCCCGCAAGACAGGCCTATGATTATCCAAAGTCGTCTTCCAGCCCTCCATCGCATTACTCAGGCAAAAACCCGTGACGACCTTTTTTATCAGGGCTATTTTGAAAAAAAACTTTCGAGGCCGAC
> PA2577, 2914360-2914373, PA2578
GCGAGGCACTCCGC
> PA2578, 2914935-2914965, PA2579
GGCGCAGGCGGATGCTGCGCCTCATCCGGTA
> PA2579, 2915833-2916157, PA2580
GTGAATCTCCTGAATTCGGCGGCAGGCGTCGGAAGTCGATGAGCGACCTGCCGGCAACGTTGTCGGGGGTGGCTTCGACACGGTCGAAAGCGCGCTCATTTTACGATGCGCCCATTCGAATATTCGTGCAAAGCATCCTTTCCTGCCCGTCCCCGATGAAATCTAATTCGACGGATCGATGGAAAAATCGAATTTCGGATCACTCGCGGGTCGTGGCCGAGAAAAGCCCGGATAGCGGATCCGTGACCATTAGGCCTCGTCCCGAGAGCCTGGATTTCGACCCGCCACTCCATCCAGCGAAGCGACACGAGGCCCGCCGTCGAAC
> PA2580, 2916749-2917171, PA2581
GGTGTTCCGTACATGCTGGAACCGCAGCGGATATGCCTGCCGATCCCGGGTTGAAGAGAGCGGCAGGTTAGATAGGCGCAGGGAACGGAAAAAGTCGTACGGCGGTAAAACAGATTTGATCCGCACTCACGAATCGCCAGAAGAGCTGGGATGCGCGTCTTCATTGCGCCCCCACGCAGCCAGCCCTCGATGACCGGCACGAACTCTACCCGCAGCGAGCCATCACCAACGCAGTACGCACTGGCTCGCCAGCATTCGAACGCATGTGAGTACCCAGGATTGCAGCAACAGGCTGTGACGCGCTCGACTCAAACGCTCCTTCCTACGCGCGGGACGAACGCTCCTTGGGAATCCGCAAGGAGTAGATTAGGATTCTTCCCGCACTCGCCTTAAGTCATTGGCCCGTATAGATAAGGATATCTC
> PA2581, 2918213-2918602, PA2581.1
AACGGGCCCTCCGCCGAGCGCCTTCCGCTCGCGGTCGCCACAACGGTTGATCGATAGAGGCCCGGAAGGCAGGCGGCAGGACAGACCGGCTCGGCTGGTCATGTTCGATGACGCCCAGCCGATGACCGACCCAGACCGGATCTTGCGTCCAGATGAAAGCCGCGCACGGGGCTGGATTGCAGGCAACGGCCGAAAACGTGACAGGTGCTGGGGTACTCCTCGGACACTCCGGGAAAGTAGCAATTACGGAGCGGTTATCGGGAAAGGGAGGCGGTTGCGAGACCGTAAAAGTATGAAAGCGTTATGGGGGCACCCCAAGGAACTTGCTTCAGCAATACCGGACAGGAAAGAAAAAAGCCCCGTAACTCACTGAGCTACGGGGCTTTCCTG
> PA2581.1, 2918677-2918966, PA2582
CTTTGAGCGAAGCGACATGCGTTTGGCATATCGCTGAAATCTCTTTCCTGACGCGACTTTGAACTTATAACCCTTTGATTTAAAAAGATTTTTAGCTCACCCATCGCTGGAATGGACGCAATTATGGACGGATTCGCCGGGCTTGGCAAGCGCTCTACGAAAAAAACTTTGCAGATCAGGCTATTGCGTAGCACAAGCCGGGAGAAACGGGCCCAGACGTCCGCGAAATGGGCCCGCAGCGACCGGCAACCGAGAGGCGCGTCAGGATCCGACGCGCCCTGCCCCGGCGA
> PA2582, 2919501-2919590, PA2583
CGTTCGCTTCACTAGTGCTGGTTCATTTCTGCGAGAGATTACCCGATACATCCGCTCGCGGCACGCAAAACGGCAACCAGTCGGGCACTT
> PA2583, 2922570-2923221, PA2583.1
GTTAGCAGGTAGATGGATACTTTTCCCAGGAACCCACGCCTGTCGACACTCGCTCTGGCAGCCGCCTTATGCCCGGCTCGCGAAAACCCTCGACTCTTTCGCGTCGCCGGCTAGATCGATGAAGCCGCTTGCGATGACGTGCGCACTGGCCGTGGCATGCCTGCACTCGAAAGCCCAGTTCGAGCCGCACATCGCCGAGGGCAACTGGTAGCGTGCTGGAAGGTTGGTGCGATCCATTCCCGGGCTATTACCTCCATCACCCAAGTCAGAGGCAACCTTCGCCGACCTTCTCAGTGGTCGTCGAAGCGCTGCGATACCGAAGCGCTGGCCTTGGGACGACTCGGTCGAACGTGGCAGCCAAAGCAACAGGCGCACGAAGGCGGTCCAAGGTGCAATGAATCGAGCCCCCTGGAGTGCGACAGCCACACTTCTGATGTGCCGAGGCAGCATCTTGCGGCAAGCCGCCTCGCTGGCGAGACGAAGGGCTTCGCGAAACGTACGGCCCCGGTCGCCGGGAAAGCGGCAAGGAGAACCGCCCCTCGGCGCGGACGCTCCACGAACGGGTACGGGACTTGGAGGCGGAACGAAAAAAGGGCCCGAAGGCCCTTTCTCAATGATCTACAGACTTCATTGGAACTCTATAGATCTATAT
> PA2583.1, 2923298-2923366, PA2584
CATCGTCTTGGTGACGGGCGCCATTCTATAGCATCGCGGCGCCGTGTCAACTCCTTGATTCAAAAAAGT
> PA2584, 2923928-2923960, PA2585
CGGACCATCTAGGCTGCGAGGTGAGCCGGCATT
> PA2586, 2926433-2926772, PA2587
GCTGCACCTCGTCGCGCATTAGCAGACAACCGCCCACACGGGCCCCCAGGAGATTTCGGCAACCTTAACAGAAAGCCATCCCATGACCTAGCTTGGCGCAAAGGCGTCATAAATCAAGCGTCATGGAAACATCATTCGACGGCATCGAACGGGCGCTGCTAAGTATACCGCCAGCCCCCGGCGAGCGGCAGACCGGATCGCAGCAAAAACCGGCGAACCTGTGGAGAGCCCAGCGACGCCGGGCCTGGTAAAGCGCAAGCACCCTGGTTGCCCGGGACTTCTCCATAGCGACCATCGCCGAAGTCGAAACAGGCGACCAAGACGCCACTGGCACCGGCGG
> PA2587, 2927922-2928538, PA2588
CCGTTGCTCCTTAGCAGCGGCATCCGTCGCGACTTCGCGCGGTCGCGACAGGCCTGCCCGAGACGATGAAAATGTCCATCCTAGCCGCCCCGGACAGCCCACCGACCCTATCAGAAGATCGAGTTGACCCTGCTCGCCGACACCTCGCCGCTCGCTTTTCCTGTCCTCCAGGCCACCGGGAGTCCGGCGCGCCGGGAAGGCAAGCGTGGCCCGGGCACGGCACGCGTGGCCGGAAATCCCCGCTAGCCGCCGCCCGCCGCGGCGCTACGGTTTTCCTTGGCCAGCGGCCTCCCGAGCGCCGGCAAGCGGCGATGGCGCCTGAAGCTCAGGGCGACCGGCCCGCGCCACCACCGCCCACGACGATCATCCAGGCGCAGCCACCCCGGCGAGAGTGGCCGGGACGGCAGTGCTCAGCCGGGCCACGGCAAGCATGCACGACCGATCGGCACGGCGTCGCGGAGGCGCGGCTATACGCAGACCCCGCTCCTGTCAACCCCTTACGCAAGGTAGTGATTGCCGGAAGCCCAGCGTACGAAAATCAACCGAAACGACATCCGCATGGAATAACGAAGCCCTGACGCCTTCAGGGCGATAGCATCGCGTGCAAGAGGTAACCG
> PA2588, 2929568-2929582, PA2589
CCGGCATGATTCCCT
> PA2589, 2930798-2930807, PA2590
GCCTGGCCCT
> PA2590, 2933463-2933581, PA2591
GGTCGAATCGTCCTGGATGGAATTCGCCCATGAGTGCAATCCGACGCCGGCTTTTTCAGCGTCGGGCAATATGAATTTCGCATAACCTTATGCGCCCGGGTTCCTCCACAGGCGGCGCA
> PA2591, 2934389-2934540, PA2592
ACAACTACTCCTCTGGGATTAGTCACTCGGCGTTATGTCATGAAGAGTTCCAATGTGCATAATATCGATGCCTTCGAAGATAGCCACAGGTCAGAACTACCAGTTCTGGTAGGTGCAAAATCCAACTTGTTTCGTTTCGGAAAGGAAATCCA
> PA2592, 2935645-2935850, PA2593
CACCCGCCCGAGACGCCCCCTGGAAGCGCGGGAGCGCCCGGAGCCAGAAAAATCCAGCGAGGTCCGCCAGGACCGGCGTTCGCGTCTTTCACCGGGCGAGGCTCTGCCTCGTCCGTCAGGATGCGGCTTGCCGGCTGACCTGCGACCGATAGAGATACCTCTCCCCCAGGGCGGGAAAGCCCCGGGCATGCCTGATGGAGAAAACC
> PA2593, 2936424-2936489, PA2594
AGGACGCGCGCCAGCGGCAAGCTACGCTGGCCGCCGGTGCCGCGCATCACAGAGCAGCCGCGCCGC
> PA2594, 2937450-2937584, PA2595
GCGATGACTCCTGGGATAGGTGCGAGCGCCCGCAGGGACGGGAGTTCCAGCTGCCGGCGACGGAACGGATAGATTATTTGAATAAAAAACAATCGATAAATAACTTATAGTTATCAATTAATGCCCGGGCAGCGC
> PA2595, 2938542-2938552, PA2596
TCCGTAACTCC
> PA2596, 2939540-2939645, PA2597
GGGCAATCTCCAGGCAGCTCCGCACGGAGCCGGGGCTATCTGGGCTATCCGTTCCGCCGGTGCGGTCGCCGACAAGGCCAGGGTCGAGAATCGTGGGAGGTACGTT
> PA2597, 2940798-2940801, PA2598
GGGA
> PA2598, 2941885-2941893, PA2599
GGTCCGTAC
> PA2599, 2942839-2942847, PA2600
CGGAGCTCC
> PA2600, 2943916-2944254, PA2601
GCCGAGAATTTCCACGCTCACGCTGTTGCCCTCGCCTGGGCCGCTCGACTGATAAGGTTGGCGGCTGTCGTTATAAGAAAAACATCTGCATGGGTGCTTTTCTTAGAAGCTACAGGCTGAAACTACATGATGGAAATTCATTTTTGTCATATCTTAATATGCTAAAAGCGCATATTTAGCTTTTCCGTCTTTTCGTTTCCCAAGGCGGACACTATGCGTAGCCGCCCTCGCTCCCTCTTCCCTCTGAAGCGAAAAGGGGCTCGCAGGGGAATGTTGATCCCGACTGCAGCCCCTTCTCATTCACGCTCCCGTCTCCCGGGGATCTCCCGGCGCCGCTAC
> PA2601, 2945152-2945263, PA2602
GGGGCCGGCACCAATTGCATTTCTCGCATATTAGCTTAGATGCAAAATGCATTTCAGGAATAAAAAAGCGTTTGCTACCGTACCGCCAGAACTTCCCGGAGTGAATCCCCGC
> PA2603, 2947450-2947582, PA2603.1
AGCCATTACCCGACGAAATCGGAGAGTCATCGAATCGACGCCGGGCAGGCTGCGGAAACGACCCGGAAGTGCGGAAGAGCGGCGCCCCGAAAATGCAAAAGCCCCGCTCAGCGGGGCTTTTCAGTACGCGGAT
> PA2603.1, 2947673-2947802, PA2604
CGCATCGCGGGGCGCCATAGTACCGGATAGCAACACACTGTCAAACTCTATCGATTGGCCCTGGCAGAGGCTTTGCTATCATGCCCATCAGTACGTCATGGACCCGTTCCCGTTAAGGAGTACCCACACC
> PA2604, 2948472-2948581, PA2605
TAGAAAACGCCTCCGGAAAAGCCCGTCCCCGCGACGGGCTTTTTCATTTGCGGACCGGCAAAACACAGGCATTGGTTTATCATTCGAAGAAATCCTTCGCGTATCGCAGC
> PA2609, 2950951-2951037, PA2610
TCGATACGAATAGCCCTTTATTTATATAAATTTATCGATCGCCCGACACTAGACTGTTCCTCCAACGACGTATGGAGGAACCCGCTC
> PA2610, 2952013-2952016, PA2611
AGGC
> PA2612, 2954697-2954817, PA2613
GCTCTTTTCTCGTCTCGTGTCGGTTATCGGCGGTTCGTGGCCCGGTTGGCGCTTCGCCGGCCCCGGCGACGTCATCGACGCCGTCGCGGAAGCCTGGCTAGCTCCGCCGAGCCCATACCGC
> PA2613, 2956144-2956152, PA2614
GGCTTGCGC
> PA2614, 2956780-2956804, PA2615
CGGAATCCTCTAAAACCTGTCGGGT
> PA2615, 2959241-2959467, PA2616
GGCTGGTGCTTTAGAAGCTGTCTTGGTCAAAACGCGCCTATTGTACGGCTTTAGGGAAACTCTGAAAAATCACACCCGAAATCAGCGGCAATCCGTGCGTGGCTGATCCCGGCCCCGGGGTTTTGCCGGCCTTTTGCGGATAGGTGTAGCATAGCCGGCAGAACTCTTCAGGCGGCTCCATTGGAGCACGCATTTTCTTATGTGACAAAGGCTTATGGAGTCTTTTT
> PA2616, 2960419-2960455, PA2617
TCGGACCCGGGGGAGGCCCGCCCTCCCCTACCCCGCC
> PA2617, 2961137-2961190, PA2618
GCGAGTTTCCGTGCCTGGCATAAACTTGCTTATGGGTCCCTGCTGGAGTTCACC
> PA2618, 2961899-2962002, PA2619
TAGCCGTGTGGCGCTATTGTCGATTTTCTGGCACAATGCACGCCGCTTTTCACGGCCCACCTCTCATTGAAAGGGCCACCCATAGATACCGAGGGCTCTACTGC
> PA2619, 2962222-2962302, PA2620
GTCGACACGAGCCGCTGCGGCTCGCCGATTGCAAAAGAAAACGCCCGGCATCTGCCGGGCGTTTTCGTTGCCGCGCTCGGA
> PA2620, 2964580-2964606, PA2621
GGCTTCACCTCGCTCCCAAACATCCGA
> PA2621, 2964844-2965200, PA2622
CTTATACAACGGTGGCGGCTGTAATACAGGCTTCGACTCCTGTACCGCGAGCCCCGCCCCTTCGTCCTCGTGCTCATGAGGCTCGGGATGGTCCTGATTGAATGTTAGTCGAATCTGGCTAGGTGCATGCATGAGGAAAAAAAGCTTTGCCTTTCTGGAAAGTTATGGACCGACATGATGTTGATCCGTTTCTCAGGCGTATGGTTCAGCGCCTTGACTAACTGCAAAAGGGTGTTACAAACAATGGAATACCCCTACAGGGTATCAGGGGTTCCGCACCCGTCTCGACCCAGGTCGGACGCGGGATCGTAGTGGATGATACTCCAGCGTTGGAGTCCTTTGCAGAGGGATATGAGC
> PA2622, 2965474-2965545, PA2623
CCCCAGCGCGGATGCGGAAATGAAAAAGGCCGGTGCGAACCGGCCTTTTTCTCGTTCGGGCGCTAGCCCTTC
> PA2623, 2966803-2967160, PA2624
GCTGAACTCCGTGTTGTGGTTAAAACCCTGTTGCAGCCTTCTAGGGTAGCCCAGTTGTCCGCCCGGAAACCACATCTTCCTTAGTCTAAACAGGCGAGCGCATCAGCCCGGCGAGAGGGTGGTATACTGCGCGCCATGACTTCGCAGTCATCGAGGTCCGAGCAGTCTGGGACCAGACCCTCTCCCCTCGCAGCGTCGGGTTCGCCACCATGAACCCGCCGTACAACGCTCTACTGGCGCCCCTATATCCCGCGGCATATCTCGATTTCGATTCAACCCGATGTTGAGCGAAGGCATCGCGTCCACCAACGCGTATCGAGACTCTGTGCGCGCCCAGCAAAAAAGAGAGTTACCGTAG
> PA2624, 2969387-2969472, PA2625
TGGCGTCACGCTGACGAAGCAGAAACCCCGGGCCTACGCTCGGGGTTTCTTTTTATCGAGGCCTTTTCCGTACCGAGGAGACATCC
> PA2625, 2969944-2969986, PA2626
TAGAATCCGCGTTTTACGAATTCGCCCGTGACGCCTGATCGCT
> PA2627, 2971732-2971733, PA2628
CC
> PA2628, 2972625-2972698, PA2629
ATGCCCACCGGGGCGCACCTTTCATGTATGATATGCGCCCCTTTTTCGTTGACTTCCAGCCACGAGAACGTCTC
> PA2629, 2974070-2974128, PA2630
GCACGCAACCCTTTTGCACGCCCGGCTGCGCCGGGCGTTTTTGTTTCAAGGACTTAACC
> PA2631, 2975717-2975722, PA2632
GGCCCG
> PA2633, 2977162-2977755, PA2634
CCGACGGCGCTCTTTCCAGCGCGAATTGCCTCCCGCTCCGGCAAAGCCGCGGGGCGCGGGCTCTTGCGGGCATTTTCGATGCAAACGGAAACATCTCGACCAGACAAGACCATCCGGTCACTCTTAGACCTTCGTGTAGTAGTCTTGAAAAAACACTACAAAACGTTTGACGACGGATTTTTTCCAGAGCATGATGGCCCCGCTCCCGCTAATCAGGGGCTCTGAAACGACGAGCTCCCGGTGCCTGCGCCGATACGCCCTCGGCCTCCACCGTGTTGATCTGCCCACAAGGCGGCTTGACGAGATTGCGACTGGAACGAAGTTGTCCTGAGGGACGGGGAAGCGTTTACGTATCAGCCAGATCGAAAGACTCGACAGCGAGTCGCCCACCGGCAACCACGAGCCGAACGGCACTTGATCCAGTCGAGAAGCACGGTCCGCGAACTGTTCGTCTCCACCCCCTCCTCGGCGTCATTCTTCGCCACGGTCATTCTCTCGCCATGCAGCGGTGAGCCACCCGCAAGACAACCTTCACCAGCAGGTTTTGAGTGGGTCAGTCGGTGCTCAACCAATACATTTCTTGAAGGATTGACC
> PA2634, 2979352-2979529, PA2635
GGAACAGGGGCCAGCCGGGCAGCCACGATCTGCCCGGCCCGCCTCGCGAAAACCCCGGCTCCGGCCGGGGTTTTTCATTTCCGGATCATGGCAAAAGGCCTCGAGTGCCTGTCATCGTCCCGTCGCTTTCAGCGGTTAGCGTCAATGCTCCGTCGATCAGCCCACAAGGAGCACGTCC
> PA2635, 2981549-2981626, PA2636
CGCGCCACGACGACCTGCGTTGGCCGGAATGCCGGCGCAGGTCGCCGCTACAGCCGTGGGCAAGCCCGGGCAAAGCGG
> PA2636, 2982182-2982780, PA2637
CGCACCTCCGGAGCGACTACATCTACGCTGCGAAGCGAACCGCCGCAAACCTTGCCCAGCGCCTTCGCATCCGTCACGAAGAACCGCGGGCGCAGCCCCAGGCGGCGCCGCAGCCGGGTTGCCATGGTGCGGAAAGAAGAAAAACCTCCATGCGCCCGGCCCGGAGAATATTCCCGGTTTAATGCAATAACGGATTGGGCGAGAGTAATTACCAATAAAAGGGTAAACAATAGTAACGCGGCGAAGAATATATGTAGCGAAGTTATACGGATGCGACATTGCAAACGATATTCATTATCGTTTGAAGCCTTGCAAAGAGCCCTCCACCACGCTTCGCGGCAATACGACCAAAAGCCAGCCAGGCCGCGCCATTTCTCGCAAAGACAGCATTCACGAGGGTTTCGGGGATTAACCAAAGCGCTGGAAAAAGCAGAGAAGCGTCTGTTTGTGTTAGAAAAATTTACTTGTCCGGCGCTTTGGGCATAAAATCGGAAAGATACATACAACCCTTAGCTCACTACGCAGCGGGTTGCACAAGAAGTCGGGCATTGCGCCCAGAACCCACGATCTTATATATCCGGTACAGAAGGAGTATCAGC
> PA2637, 2983195-2983204, PA2638
GGCTTTGGCG
> PA2638, 2983883-2983962, PA2639
TCCGGAACTCCCGGCCAGCCCCGCTGGCCGGCCGAGACCAGCCGCGTTCACCCCACCGTTGACCGAAAGCGACCGAGACC
> PA2641, 2987590-2987720, PA2642
TGCTTTGCAGCCGGACGGCCAGCCGTCCGGCGATGTTTCGTCGTCGTGCCGCGGCCCGGCCGCAGGCCCGACGGAACCGTGAGTTTCTATTAGCCACGCCCGCTGACAACGGGCCAACGAAGACTTGAACC
> PA2643, 2991431-2991441, PA2644
GGAGAACCACC
> PA2644, 2991991-2992001, PA2645
GGAGACGTCGC
> PA2645, 2992503-2992547, PA2646
AGGTTCGGCGGGCGCCCTGCGCCCGCCCCAAGGGAACGTAACGCT
> PA2647, 2994701-2994727, PA2648
CGAATTCACGGAGAGACTGAGCCTGTC
> PA2648, 2996258-2996264, PA2649
TCGCGAA
> PA2649, 2997726-2997839, PA2650
GTCGCCCGCTCCACGAAAACCCCGCCTCGGCGGGGTTTTTCTTTGGCCCGCCCCACGCACCCTGCCCCGCTGCCGTGGCATGCTCCGCGCTCCATGGATGAACCCGGAGGCCTC
> PA2650, 2998650-2998855, PA2651
CAGCGACGAGCCCTGAGGAGTGCCGGCAAGCGCTGCTCCATGTCCGGTTGCGCAACGGTCGCGATGTACCGGGTTCGACGCACTGTTAGCCGAAGGCCCCAGGCACTGCCTGGAGCGGCTCAGCCACGACAGCGCCGTCCATGATGCTTCAAGGCCTGAAACGAACAAGCCCCGCATTCGCGGGGCTTGTCTGCCACGGGCGCGAC
> PA2651, 2999915-3000073, PA2652
GTCCAATCCATCTGGCAGTGGGAAGCAAAGCATTAGTCAGCCGGCGGACGTGGATCGTTCACGACTGCTGGCCGACTCCGCCGAATAATGACAGGAAGGCTCTGTGGCGCACCACTGCCGGCTGGCTCTTTTGCCGGCAGCGGTCGCGCGGGGGAAGGG
> PA2652, 3001760-3001872, PA2653
CAACTCCTAGCATGACGCCCAATAAAAAACGGGATTCCCGTTTCATCGGCAATCCCGTCGGAAGCTTAAGCGGCCGGCCCGACATTCCGTCAGGCGACCGCCCGAGATGGAAC
> PA2653, 3003199-3003456, PA2654
CGTTGAACTCCTTGCAAATGAAACGAACTCGACCGTCTGCGGCCGAAAAAAGGGGCGTACTCTGCTACAGCCATCCCCGCCTGTCAAAGCCGCGCATGCGCGAATGTCGCCTGGCTATAAACCGTTGTGCACGGTTCTTGCGTGCGATTCGCCGAACGACGGCAATCCGGCGCCAGCGACCGGACCGTCGTCAAGAATGGGCGAGCCCTGCCGATAAGCCTTGGGCCCCCGCAGTTTCTTCGTACAAGGACCCCTCCC
> PA2654, 3005602-3005605, PA2655
CCGT
> PA2655, 3005915-3006004, PA2656
CGTCCAAGACCTCCTTGCAAGAAGCCCGGGATGCTAGGGAAAGCGCAGGAGGAAATCTTGCCGGGACTGTCGGCAAATGGTGAAGAACTG
> PA2659, 3008633-3008846, PA2660
GGGAATCTCTCCGTGGGAATCAATCGTGTTGCTTTCGACGGTTTGCAGATTAACCGGGCGCTCTTAATTGAAGCTGAATTTGCCGCAAGGACATGGCCGGGGCGCGCCATAGGGTAACGGAAAGCCTCTGCGATGGGGCTCGCCGGCGTTCGAAAGCGCTTGGTCCTGCGACAACTCGTCCTATAATCGCCGGTCCGCAAGGGAGAAGACCAGC
> PA2660, 3009930-3009955, PA2661
GCCGCCACCGACGAGAAGGATCCTGC
> PA2661, 3010850-3011099, PA2662
AGACAGCGGCTGCACCTTCATCCGCAACGGCAGCGAATACCCGGCCGCGGAAGCCCGCGCCCACCTGCAGAAGAAGCTCGACTACCTGGAGCGCAAGGACCTGGTCGCCAGCAGCGAGGACTTCATCGAGCGCGCCGCGACCCAGAGCAGCCTCAGCGGCAAGCCCTACCAGGTGCGCTGCGCCACGCAGACGCGCAACTCCGCCGACTGGCTGAACCAGGAGCTGCGGCGTCTGCGGCAAGCCCCCTGA
> PA2663, 3012538-3012591, PA2664
CTCGATCTCCTTTTTCCGAAAAAGGGCCGACGCACCTCGCGCCGGCCCGTCGCT
> PA2664, 3013774-3013927, PA2665
AGATGACTCCTGACGCATGCAAGGTTTTGTTTCACCTCGAAGCATTTCAGGAAGCGTGCCAAGGCAAACTACCAGAATTCACGGGCCTTGCAGGCCGGCATAGGTCATAATGACTGCAACCATTCAGAGTCATTAGGACTGCAAAGAGGTCGAA
> PA2665, 3015482-3015581, PA2666
ACGACCGCCCGGTCGGAGCAGACCGGGTCCGGCGCGCAAACCTGCTACCATGGCGCCCCCATTCCGGTTGTCCGATAACCCCGATCCAGAGCGCACTACA
> PA2666, 3015939-3016245, PA2667
TTCGCCCGACTCTCCCCTGGCGCTTCGCCATCTGCTCTAAAACGGGCTTCCACACAACGGGCCCGTTCTGCCGTCTCTCTCCCATGGGTTGTACGAAGCATTATCCCCACGGACATAAAGGTTTCATATTCTTCCGGGAAACATCCGGCAAGCTGTCCCTACAGTCCGTTAGTCAATAAATCCGTGTAACTATATTGTTCTTCCAGTAGATAAAGACTTATCCTTTGCCGCGGACACGGAAAGTCCGTAAAGCCACTATAAATGCACCAAAACCCAGCACCATATTTTTAGAACGGGAGTGAAACGA
> PA2667, 3016600-3016674, PA2668
GCCGGTTTTCCCGACGGCATCCTGCCGATGCCGTCGGAAACCCCACTGGCTACTTTCGCTCCCCTCCTCGCCAGA
> PA2668, 3016885-3017233, PA2669
TGGTCGTAGTCCTTGTCGTCGGCGAGAGCGGAAAGCGGGAATAACAGCAGCAGGGGCAGCAGGAACTTCATGGCAATGGTATCCATGGGAAAGTTGTGCTCCAGCATGGACGAGCCGGCTCGGAGTGCCAAGCCGACCATGAAGTAAAATTTTGCACTTGTTTACAGGCCGGACCAGACTGGCCGTTCTTCGCTGCGCGAATGCGACAATGGCGGGCCGGGGAGCCGAATCGCAGGCGTCCCGAGCGGATTCGGTTTCCCGGCCGCCTGGCGGCAACTCGCTCCATCGACGGGCACCGCCCTCCGCCGAACTCTTCCGGCAAACGGGTGCTGCCCGATCCGCATCCGCT
> PA2670, 3018805-3018847, PA2671
CCCTGTACCTCTACGTACCCACTCAAGCTGCGCCCGGCCATCC
> PA2675, 3021743-3021795, PA2676
ACGGTTTCCACTTCACGTCTCATCCAACCAGCCGCGGCATCGATACCCGGCAT
> PA2676, 3022984-3022987, PA2677
GGAC
> PA2678, 3025509-3026099, PA2679
AGAAAAACTCTCCACGGCGAAGAAGAACAGAACCCGCTAACCATGAAGGATCGAAGCGAGCGGGGCCATCAGCCCCCACTACTTCTGGCGTAAGGTTTTTCTGATTCAAGAAGAGCCTTCAGAAGGCCGGAGCAAGCCGGCACTCTCGCCAACTCGATCTCCCATCGGCTCCGTACCTGCTGGAAAGCACGTGGGTAACCCCGACAATGGCAACGGCTCTCAAGGTGAGGGGCCGGACTGCGCGGAGTGCACCCTCGATTCAGCAGCCAGCGGCAGGGAAACCGGGACGAAAGCAAGACTCATCCTGCAATCGGGGCGATTTCTTCATAGCGCTGGAAAACCTCGCTCAGTGAAACGAAAGCACGCACTGAGCGCCCCGTACGCCAGGAACTGGCAACCTGCACGCCGACCCGGCCTGGGGCGGCATGGCGAGTTCGACGAATACGACTCGGCGCACCACCTGCCCCCTGTGCCCGCGCTCAAGCGACGCCGCGGCTGCCAAGGGGTTGCAGCGACCTGCGTAGACGGCAGGCGGACGCGATCGGCGCTCTCCCCGCCGTCATGGTTGAGTTTCGGATTGCGTCCGATGGC
> PA2679, 3026853-3027077, PA2680
GGGACTCTCCCGAAATGATCCCGGCGACCACAGGGACCATGGCCGTCCAGGCTGCCGCCTTACACTAGGCGAATCCTGTCGATACGGAAACACGACTTTCGGTCACCTTGGAGCACCGTCTCACTACTGCATGCGGTGCAGCAATCAACTGCAAAGAACCTACCTGGTCATCCCCGGATGCTTCATTAGACTGCCGGAACGACGAACGCAGCCAAGGAGACCGCC
> PA2680, 3028053-3028074, PA2681
CCCACCCGCAAGAGGCGCATGC
> PA2681, 3029005-3029186, PA2682
GCGGTATCCGCGAGCGGCTCGCCGAGGAGCGCGCCGCCTCCCGCCCCTCGCTCCCGGACAATCCGGATACCCTCCCGCCAGCATGCGGATAGCCAATGACCCGCCGACCGGTTCCTACTAGGCTGGTTCGCTTCGCTTTCCCGTTTTCCCACTCCAACAACAACCCGATGAGGAATCCAGGC
> PA2682, 3030429-3030435, PA2683
CGGCCGG
> PA2683, 3031399-3031748, PA2684
GGTCGGCTCCTCGGACCTTGGCAAAGAAGACAGGCAGTTCGCCAGGTTACCAGGCGAACGCCGCCAGCAGCGCCTGCGCGACAGCATCGGCGGCGGAAGACTGGCGGAGCCATTGACGAAGAGGCCCTGCATGGGTCGATGCTCCGGGATGCCGGGTCGGCCTCACTCGTCCAGGTAGCCGTCCCTGATGCCCTTCGAGCGGCGGTAGAGGTAGAGCCCGAGGCGCAGCACGACGAGCACGCCGAAGAACACCCCGACGGTCACCCAGGTGTTGCCGAAGAACCATTCCAGGCAGACGTAGAGCAACGCCAGCGGTATGCAGACGAGGGTCATCAGCAGGTAATGCTTGA
> PA2684, 3035703-3035751, PA2685
CTATCCATCCTTCCTTGGGAAAAGCCGCGACAGGACATCCGCCCGCCGC
> PA2687, 3040144-3040241, PA2688
GGGCGAAGTGTTTAGAAAGTTAATGCGCTTTACTCTCAAATAACAATCAATATCATTTGTGATCTCTTGCATTTCGCTGCATTGCCCGGAGATCACCG
> PA2688, 3042483-3042501, PA2689
GCCATAACGAGAAAGCCTG
> PA2689, 3043417-3043749, PA2690
AGACGCACGCTCCCAAGAGAACCGAGGCAACGGCGGATAACCGCTTCGCGGTTATTCGTATATGGACTCCTCCCGGTTTGCCAGTGTTTGTCTTGATTTCAAACCTGTGTACGACTGCATCCGTATATCCGGCTTCATGGAGTGGTGTTGCAACTCCCGAGCCCTGATGAAATGCGCGCCTGCATACCTGATCGCCCTAACGGCTTTGCTTCACTGCAGCAGGGAGCCCACGTATAAACCAGGTTTCATGCAGGCCGGTTCGACCGGTTCGTCATCATTGTCATTCACTGAGCAATCGTGGTGGATGTTTCAACTACGGTGTGGCAGGAACGC
> PA2690, 3044767-3044946, PA2691
GCTGACTCCCCCTCCGGGACTTGTGGCTGCACCATTAGTCTGGCGCTTGACGCCGTAGGAGGGAGGAGTCCATTTCATTGCCCTACCGGAAGCCAGGCATCCGCGCGCCGCTGCATCCCTCTACGCTGCACGGCATCCTCTCCCGCCTGCGGGAGAGGGTTGGGGTGAGGGAAAATCGCC
> PA2691, 3046153-3046420, PA2692
TGGGGGCTCCTGGAGAGAAAGGACGGGATATCCGGAGAAAAGCCTCTCCGTAACTACGACTATATTTGTCGTAGTTACGGAGATCAATCCCCGAAAAGCGTTCCGACAGGCAATCGCCCCTCGCCGTGAAAGAGAGGAAAAGACGTCGAAAACATACGAAAAGGATCGGAGATAGAGCGCTTCGAGGCGGAAGACAGCGAACGACCTGTCCTTGTGAGCGACCTGAAAACCGCGCAGAATATTGCGAATATTTCTATCGGAGTTAGTG
> PA2692, 3046946-3047115, PA2693
CCCTTGGCGCATACGGAGCGGCGCCGCAAGCCCGTTTCGCGGAAAACACCATTGTCGACTGCGGTGCTAATCGCGCCGGCGTTTCTCCCTACCCTATCGCCAGAGGCCGCCGCAGAGCGGCCGCCGGCCCACTGCAATGGCCCGTGACCAACTTGCGTGATAGGTGAACG
> PA2693, 3047617-3047643, PA2694
ACGCCGCCCGGCCCGCGGGCCGGGTCC
> PA2694, 3047971-3048050, PA2695
ACGCTGCTTCTCCATGAGCTTGGCTGACAGGACGGCAGACTTCCGCGGCGGCGCCAGGTTCGACCCGCGCGACGATGGAC
> PA2695, 3049155-3049267, PA2696
CTGCGATTCCCTGTTCCGTTGCGAAGTGGGCGGCCGATGGCGACCGCCGAAGCCAGGGCATTCTAGCCGAGCATCCGGCGGCTTCCGTACCGTCCGTCACGCACGGTCGCGGT
> PA2696, 3050162-3050330, PA2697
GACTCCCCCTGATTCCATGCGCCTGATGATCTCGTGACACTTTTCTCTCGACGCGAAAAACGACGCACGAAAGCTCCCCCAGAGATTAATCCGAGGGAGCCGTTCCGGGGAAATCTAACCGACGAAGATAACTACCAGATTACTGCGCTGTTACTCGATGATATAACGC
> PA2697, 3050613-3050668, PA2698
CTTCGTTCTCCTTCGCGGCCGTGCCGCCCGGCGGGCCGGAGCGGCACGGCCGGCAT
> PA2698, 3051350-3051956, PA2699
GATTGTTTCCTGACAACGAACGATGAATTCCAGCTGTTGCGCACAACAGCACGCGGGCCAACAGATAATTTCCCGTGGCCGGCCAGACTATGAAGCATGAATATTGGAAAAAACAAACTTTTCGAGAAAATAAATCACTGAACTGCGGCCCTGGATAAAGTTGAACGGCGATATTCAAAATATTCGACACATCCATACAAAAAGCGCACACAGAGACAATAAAAGAAGGATTACCAGCTAGCAGAATCGACAGTCCGCCCTATAAGAAAAAGCCCCCATGAAGTTCAGGACATGTCTCGCGCCTTACTTGCTATCGACCACCAGCAAGTTGCGCTTGCAGGAGGATGCGTCATTCGGGAAAACCGCTCTTTCGTCCCGTACGTTTTCCGCCGCACCTATCCTGTCCGGTGGCCTCTCTCGCCGCCGCCCTCGCTGACCGATTCCGCCCCGCTGCCAGGAGCACGCCATGAGCCACGATCCGCCGAGCAAGGACCGCCGCCATTTCCTCACTACCAGTTCGGTGCTGGGCGCCGCCGGAGTCCTGTGGTCCGCCCTGCCCTTCGCCAACGCCGCCAGCCTTTCTCCCGCAAGCAACCCAGGAGGTTCC
> PA2699, 3053796-3053843, PA2700
CGTACCCGGGCGGGCCCTTCGCGGCCCGCCTCGCCCGGAGTTTTCCCG
> PA2700, 3055152-3055153, PA2701
CC
> PA2701, 3056744-3056889, PA2702
GCCTCCCGGGCGACGGTCGTCGCCTGCCCCTGGCGGATCCGCCCACGGCTGTTATCCTGCTCGCCGATGGCGCCACAAGGACGGTGGCCGGTAGCGATGCCGCGCACCCGCGGCGCCGCGAACGCAACCCACAGGGAAGTCCACGC
> PA2702, 3057367-3057375, PA2703
GAGTGAACC
> PA2703, 3057610-3057901, PA2704
CGGCCCGTGGGCAGGCCATCGTTGGCCTGCCCGCTCCAGCGCGCGCAGAGAAACGACAGATGGTCTTCGGCTGGCACGGCGACACCATCACCCGCGACACCGCAGTGTGCCGCGACTAGCGCAACGCCCAGGACGTACGGCGCTTCCTCGTCGGGCTGTGCGGCGCCGACTTCCGCTTCGATCGTGCCTTCATGGCCTGGATTGGCGACGGCGCGGCAAAATCCCTGAGTGAGGTGGCGGACGAACGGCGACGGCGCCACGCCGACACCAGCCCCTCCGCCTGAGCGAGCGC
> PA2704, 3058922-3059034, PA2705
GGCGTGCCCATCGTTACCGGTGGCCGCGCCGCGCTGTTACCGCGCGGTCGGGATACACAGGGTAGGCAAGTTGCGTGCCGCCGCGCCTGTCGCCGGTCCCGCAGGCAGTTGGC
> PA2705, 3060217-3060264, PA2706
GGCTGCGACCTCGTCTGTTGTCCGTTGATCCCGGCGCGCGAGCGCCGG
> PA2706, 3060661-3060724, PA2707
GGGATGTTCCTCCGCTGTCTGGCGTGCCGCCCCGCAGCCCTTTCCCCGGAAAGGGCCGACGCAC
> PA2707, 3061571-3061732, PA2708
CAGGAAATCCTCGAACGGTAACGCCCTGGCTGGAAAACCGGGCAGTTCAGTATTGTTTGAAAACCCGACTATAACGCGGGGACAAGCGCACTGTGAACGCAGACGGGTCATTCAGTCACTGAATGCCCGGCCACCTCGCGACCCGCCGTTCCGCCCGCGTCT
> PA2708, 3062819-3062938, PA2709
CGGTACGGCCCTCCTGGACAGTGGACACGCGCGGCGCGCCGCTGGTTCGAACGCGTCTGGACGCGCGGGCGGGGGCGGAATAGGCTGATTGATCTTTCTCCATGCGACAAGGACACCATC
> PA2709, 3063914-3063971, PA2710
CCACCGACCCGCGGCGCCGCAGCGAACCGGCGCCGCCTTGCGCCAGGCGTATCGAATC
> PA2710, 3064587-3064784, PA2711
GGCAGGCAGGCGGAGCGACGCCCCGTTGCGGTGCCGCCTACTGTCTGCGGGCCCGCAGGTAAAAGCCGCCCCTTTCCTCGCTTCCGGCAACGCGGGATAAAACCCGGGTGCCGGCCAGCGTTGCCGGCGCCCCCTGAGCGCCGGCGGCGAACCAGTCCGTCGCCGACGCTGTCGTCAGCCGACAGGACACCTACAACA
> PA2711, 3065877-3066295, PA2712
AGCCCGGCGCCGGCCCGGTTTGTCGCCGGGCTGGCGTTTTAGCGCAAGGCTCGCCCACAGGCTCGTCAAATCCCGGACGGCCCGCTATAGTCCCTCTCGTTGTCTTCATCCACCGGATAGCCTCCATGAACCAGCGCTCGCACAGCTCGCTCCCCGCCCTTCCGGTAGCCACCGGCGAGGTCGGCGCGCTCCAGCCGTGCGCCAGCCTGGGCTGCGTTTCCCCTCCTGTAGTCGCCTCGCCGCCGCCTCCCCCTCCCGGTTCGGCCGCCTGCCCGCCGCCGGGCGTCAGTCCCTGACGAGCGCGGTAGCGCCCCAACGCCCTTCCACAGCCCGCCGCAAGCAGCGCCATCCGCTGCCGAAGCGTGCCGTCCGCCGCCGGCCCGAGCCCGCGGCATGCCCGACTACAAGGTGGCAGATCC
> PA2712, 3067160-3067206, PA2713
GCGAACCGAGCGGGTCGCGGCCCGCCCATGGCAGAGCGCGCGCGGAT
> PA2713, 3067687-3068039, PA2714
GGGGTTCTCCCGGAAAAACCTCCGTCCATTCTAGGGGGCCGCTTCGGAGCTTGACCAGTTCCAAATTGGAACTTAGTATCCGGCCGAAAAGGTCATGGACCCGGCGCGCTCCTGGCAGGATCGGACAAACCAGCACTACGGACGGGTCCCATATCAGCGCCCGCATAGTAAGTTCCGATTCGGAACTGTAGAAGCGTCGAGCATGAGAGGGAAAGGCCGATACGACGGGGTTCCGTGTGCCGCCCGCGCGTCGTCCTTGCAGCACAGCGTCAGGCAGTCCCGAAAGAACGAAGCCCGCACGGCTGGGGTGCGCCCCAGGTTGCGCCGGCAACGACAACAACGAGGAACACACC
> PA2714, 3070350-3070365, PA2715
GCCAGGGAGGACGATC
> PA2715, 3070705-3070718, PA2716
GGCGCTGACGGTGC
> PA2716, 3071955-3072080, PA2717
GGGCCTACCTCATGAGGACAGTGGCCCGACGATAAGATTGAAGTCGACTTCAAGGTCAACGCTTTTTTTGCCACGCCGCCCGGGCCCCGACCAGGTGCCGGGAGCGCGCCCCGGCACCCGGCGCGC
> PA2717, 3072912-3073143, PA2718
GTCGCTTCTCCCGATCGGTGTGGATGCAGGCAACGGCGCCACCCTGCGGCCGCCGTCCCCTGTGTAGAGTAGAAAGCCGCCTGCGTTGCGCCGCCTGGACGAGGAAAACGCGACCGGCGGTAGCGCCCATGCGGCCTGGCGAACCCGTCGATGGAGGCGAGTTCGTCGCCCGGCCGTGAAACCACCCTAGGCTTGAAGTAGGCTTGAAGGTCAACGCGTTTCGAGGTGCGAC
> PA2718, 3073633-3073731, PA2719
CCTTGAAGTCGACTTGAATCTTAGAGTGACGCCAACCCACCCGGACAGCCTGCCGAAACCGGCTGCCGACGGGATCACTCACCGAGGAAGGTCAACGCA
> PA2719, 3074419-3074579, PA2720
ACGCACGGCGCGTCAGTCCTGCGCGCGCCTCATCTGGAAGTCGTGGCGCCGCTTGCCGATGAAGAACGATTCTGCATCGTCCCGTCGGCCAGGGGCCGCAGGATCGTCGCAGTGCTGGTCGTGTGGTAGGGGTCGAACTCGTCGAAGGGCGACGCGGCGGC
> PA2720, 3075219-3075410, PA2721
GGGTTGTCCTTGCATGGTCGAGGGCGCGCCGCCGAGGCGCTGCCCGGAAAGCCCGGCGAGGCCGGGCGAAACGCGGCATAGGGTAGCGCAGATCGGCACTCGCGGCGCGACCTCCCGTTCGGCGCCTGCCCAGGTCGCCGCACGCCAGCCGACTAGACTGGCGGGGTCGACCCCGCCCGTGGAGACCTCGCC
> PA2721, 3075891-3075921, PA2722
ACGCCCCAACGCCTTGCAAAGGAGTCACGAA
> PA2722, 3076315-3076343, PA2723
CGTTGTTCCAGCAGGAGAAGAGAGGCAGC
> PA2723, 3076623-3076696, PA2724
GCGCAGGCCGCCAGTATCGCGGAAGCGTCTGCTGGCAATTTCTCCCACCGCACTGTCCGCCAACGGAAGGCTAC
> PA2724, 3077237-3077311, PA2725
GCAGGCGCTCCGCCAAGCCTGGCCCCGGAACTCGTAGCGGTTTTCGTCGCCTCCGGCGAGGTCAGGGTTGGAGAC
> PA2726, 3079836-3079849, PA2727
ATGGATCGATACCG
> PA2727, 3083483-3083484, PA2728
AT
> PA2729, 3087492-3088659, PA2730
[truncated: 406,349 more chars]
