# Supplementary material for: Evaluation of a microarray-hybridization based method applicable for discovery of single nucleotide polymorphisms (SNPs) in the Pseudomonas aeruginosa genome
Source: BMC Genomics. 2009 Jan 19;10:29. doi: 10.1186/1471-2164-10-29 (PMC2658670; doi:10.1186/1471-2164-10-29)
Supplement: Additional file 1 — Java program used for analysis of the PATA1 data. We developed a Java program for post-processing of probe signal and p value data produced by the TAS software (see 'Methods'). The zip file contains a jar archive including program binaries and source code, a sample data set and a readme file with brief instructions for installation and usage. [file 1471-2164-10-29-S1.zip › Tiling/data/oligos2gene.txt]

# oligo index, link to genes regions of PAO1
# columns:oligoID,geneID
503	1
536	1
566	1
597	1
624	1
653	1
685	1
714	1
748	1
772	1
801	1
831	1
862	1
890	1
916	1
947	1
980	1
1012	1
1041	1
1067	1
1097	1
1127	1
1156	1
1186	1
1215	1
1242	1
1266	1
1295	1
1324	1
1348	1
1376	1
1407	1
1434	1
1462	1
1491	1
1518	1
1546	1
1573	1
1601	1
1626	1
1653	1
1686	1
1715	1
1745	1
1776	1
1806	1
1838	1
1867	1
1897	1
1924	1
1952	1
1979	1
2006	1
2066	2
2095	2
2129	2
2159	2
2185	2
2210	2
2235	2
2264	2
2293	2
2321	2
2349	2
2374	2
2405	2
2430	2
2461	2
2490	2
2519	2
2547	2
2581	2
2611	2
2641	2
2671	2
2704	2
2733	2
2763	2
2791	2
2822	2
2851	2
2882	2
2912	2
2936	2
2964	2
2996	2
3025	2
3058	2
3084	2
3115	2
3143	2
3171	3
3197	3
3226	3
3252	3
3282	3
3311	3
3340	3
3368	3
3395	3
3425	3
3453	3
3483	3
3510	3
3541	3
3569	3
3598	3
3626	3
3660	3
3687	3
3718	3
3746	3
3773	3
3802	3
3832	3
3861	3
3890	3
3922	3
3951	3
3981	3
4008	3
4035	3
4067	3
4096	3
4123	3
4151	3
4180	3
4206	3
4236	3
4265	3
4294	4
4321	4
4352	4
4386	4
4415	4
4444	4
4473	4
4501	4
4527	4
4555	4
4587	4
4613	4
4644	4
4674	4
4703	4
4737	4
4767	4
4794	4
4823	4
4848	4
4878	4
4910	4
4938	4
4967	4
4996	4
5021	4
5052	4
5081	4
5105	4
5136	4
5165	4
5192	4
5225	4
5254	4
5283	4
5313	4
5342	4
5370	4
5400	4
5427	4
5451	4
5476	4
5505	4
5536	4
5565	4
5598	4
5627	4
5656	4
5684	4
5716	4
5742	4
5772	4
5801	4
5831	4
5860	4
5889	4
5918	4
5947	4
5976	4
6005	4
6034	4
6059	4
6090	4
6119	4
6148	4
6179	4
6213	4
6246	4
6275	4
6308	4
6338	4
6366	4
6397	4
6428	4
6457	4
6486	4
6516	4
6545	4
6574	4
6602	4
6629	4
6659	4
6688	4
7036	5
7061	5
7090	5
7118	5
7145	5
7176	5
7200	5
7227	5
7253	5
7278	5
7310	5
7338	5
7369	5
7398	5
7427	5
7459	5
7489	5
7522	5
7553	5
7583	5
7611	5
7638	5
7667	5
7695	5
7724	5
7755	5
7784	5
7813	6
7843	6
7871	6
7901	6
7926	6
7954	6
7983	6
8014	6
8043	6
8071	6
8100	6
8130	6
8158	6
8189	6
8218	6
8248	6
8275	6
8304	6
8330	6
8672	7
8697	7
8727	7
8755	7
8784	7
8812	7
8842	7
8871	7
8904	7
8928	7
8954	7
8985	7
9015	7
9047	7
9080	7
9108	7
9136	7
9161	7
9190	7
9218	7
9248	7
9274	7
9302	7
9331	7
9361	7
9393	7
9426	7
9458	7
9490	7
9514	7
9545	7
9573	7
9598	7
9627	7
9656	7
9685	7
9713	7
9742	7
9768	7
9792	7
9819	7
9851	7
9880	7
9907	7
9932	7
9961	7
9994	7
10027	7
10055	7
10080	7
10107	7
10138	7
10167	7
10201	7
10234	7
10261	7
10288	7
10321	7
10353	7
10441	8
10473	8
10502	8
10530	8
10554	8
10584	8
10611	8
10638	8
10668	8
10698	8
10728	8
10752	8
10782	8
10810	8
10836	8
10860	8
10889	8
10920	8
10953	8
10981	8
11011	8
11040	8
11071	8
11102	8
11130	8
11163	8
11196	8
11226	8
11255	8
11284	8
11314	8
11343	8
11372	8
11406	8
11440	8
11467	8
11500	8
11533	8
11560	8
11587	8
11618	8
11651	8
11680	8
11708	8
11742	8
11768	8
11797	8
11826	8
11855	8
11885	8
11912	8
11946	8
11976	8
12007	8
12033	8
12063	8
12092	8
12124	8
12153	8
12182	8
12208	8
12238	8
12265	8
12294	8
12320	8
12351	8
12381	8
12409	8
12438	8
12467	8
12497	9
12522	9
12549	9
12578	9
12609	9
12641	9
12669	9
12698	9
12727	9
12756	9
12781	9
12811	9
12840	9
12872	9
12905	9
12934	9
12961	9
12986	9
13015	9
13044	9
13073	9
13101	9
13132	9
13160	9
13190	9
13221	9
13250	9
13275	9
13306	9
13336	9
13365	9
13389	9
13421	9
13541	10
13569	10
13599	10
13629	10
13658	10
13687	10
13716	10
13745	10
13774	10
13803	10
13827	10
13858	10
13887	10
13912	10
13939	10
13966	10
13996	10
14022	10
14052	10
14080	10
14252	11
14284	11
14314	11
14342	11
14369	11
14399	11
14426	11
14453	11
14482	11
14510	11
14539	11
14573	11
14602	11
14633	11
14665	11
14693	11
14720	11
14749	11
14777	11
14801	11
14829	11
14857	11
14889	11
14918	11
14948	11
14978	11
15007	11
15037	11
15066	11
15098	11
15221	12
15250	12
15279	12
15311	12
15336	12
15363	12
15393	12
15418	12
15449	12
15620	13
15653	13
15677	13
15704	13
15733	13
15762	13
15791	13
15821	13
15849	13
15878	13
15909	13
15936	13
15968	13
15994	13
16027	13
16058	13
16090	13
16118	13
16147	13
16176	13
16203	13
16232	13
16264	13
16354	14
16384	14
16416	14
16448	14
16475	14
16506	14
16540	14
16569	14
16599	14
16923	15
16953	15
16981	15
17012	15
17043	15
17071	15
17095	15
17126	15
17155	15
17183	15
17207	15
17379	16
17408	16
17435	16
17461	16
17485	16
17513	16
17542	16
17569	16
17597	16
17627	16
17655	16
17687	16
17714	16
17739	16
17768	16
17796	16
17820	16
17849	16
17878	16
17907	16
17936	16
17965	16
17991	16
18025	16
18054	16
18081	16
18108	16
18133	16
18166	16
18199	16
18224	16
18248	16
18277	16
18309	16
18336	16
18365	16
18398	16
18427	16
18451	16
18480	16
18508	16
18539	16
18568	16
18594	16
18623	16
18654	16
18683	16
18717	16
18778	17
18807	17
18833	17
18863	17
18892	17
18923	17
18953	17
18981	17
19010	17
19041	17
19071	17
19104	17
19132	17
19159	17
19190	17
19215	17
19244	17
19270	17
19297	17
19326	17
19360	17
19390	17
19421	17
19450	17
19481	17
19509	17
19535	17
19569	17
19599	17
19628	17
19659	17
19688	17
19717	17
19751	17
19780	17
19811	17
19844	17
19872	17
19901	17
19929	17
19955	17
19987	17
20012	17
20045	17
20076	18
20105	18
20134	18
20164	18
20193	18
20222	18
20255	18
20282	18
20312	18
20339	18
20368	18
20394	18
20425	18
20452	18
20478	18
20505	18
20536	18
20560	18
20592	18
20618	18
20643	18
20672	18
20698	18
20727	18
20751	18
20782	18
20810	18
20840	18
20868	18
20900	18
20932	18
20960	18
20988	18
21076	19
21105	19
21136	19
21163	19
21190	19
21220	19
21249	19
21279	19
21309	19
21335	19
21362	19
21391	19
21418	19
21450	19
21479	19
21513	19
21541	19
21571	19
21720	20
21751	20
21780	20
21813	20
21842	20
21867	20
21895	20
21927	20
21952	20
21977	20
22006	20
22033	20
22061	20
22095	20
22120	20
22147	20
22176	20
22206	20
22236	20
22266	20
22294	20
22324	20
22358	20
22387	20
22413	20
22441	20
22467	20
22497	20
22528	20
22557	20
22590	20
22620	20
22648	20
22676	20
22707	20
22733	20
22875	21
22904	21
22935	21
22963	21
22991	21
23020	21
23053	21
23082	21
23111	21
23140	21
23170	21
23199	21
23231	21
23264	21
23294	21
23327	21
23355	21
23385	21
23414	21
23442	21
23474	21
23508	21
23538	21
23572	21
23601	21
23633	21
23662	21
23690	21
23719	21
23744	21
23771	21
23805	21
23837	21
23868	21
23899	21
23928	21
23959	21
24016	22
24046	22
24072	22
24101	22
24130	22
24158	22
24183	22
24210	22
24237	22
24268	22
24297	22
24325	22
24354	22
24381	22
24405	22
24437	22
24466	22
24496	22
24524	22
24555	22
24585	23
24614	23
24645	23
24674	23
24708	23
24740	23
24770	23
24799	23
24833	23
24865	23
24894	23
24924	23
24955	23
24983	23
25017	23
25046	23
25072	23
25103	23
25134	23
25168	23
25196	23
25225	23
25255	23
25285	23
25315	23
25342	23
25370	23
25400	23
25427	23
25453	23
25482	23
25515	23
25544	23
25749	24
25781	24
25810	24
25839	24
25872	24
25899	24
25928	24
25953	24
25980	24
26012	24
26040	24
26069	24
26096	24
26121	24
26150	24
26177	24
26210	24
26236	24
26267	24
26297	24
26324	24
26357	24
26386	24
26415	24
26439	24
26467	24
26495	24
26524	24
26548	24
26575	24
26604	24
26630	24
26721	25
26752	25
26783	25
26811	25
26838	25
26868	25
26897	25
26922	25
26951	25
26979	25
27005	25
27033	25
27066	25
27095	25
27122	25
27151	25
27180	25
27206	25
27240	25
27270	25
27294	25
27323	25
27352	25
27376	25
27410	25
27437	25
27463	25
27494	25
27518	25
27673	26
27707	26
27738	26
27763	26
27793	26
27817	26
27846	26
27877	26
27905	26
27933	26
27962	26
27988	26
28021	26
28051	26
28080	26
28108	26
28132	26
28165	26
28194	26
28226	26
28250	26
28281	26
28315	26
28349	26
28377	26
28402	26
28431	26
28455	26
28483	26
28517	26
28546	26
28578	26
28605	26
28631	26
28661	27
28691	27
28721	27
28755	27
28787	27
28816	27
28842	27
28871	27
28902	27
28932	27
28956	27
28982	27
29010	27
29039	27
29068	27
29101	27
29132	27
29161	27
29190	27
29216	27
29245	27
29273	27
29300	27
29329	27
29360	27
29389	27
29418	27
29446	27
29477	27
29504	27
29536	27
29568	27
29599	27
29631	27
29665	27
29694	27
29723	27
29750	27
29774	27
29802	27
29834	27
29860	27
29889	27
29916	28
29941	28
29974	28
30006	28
30034	28
30068	28
30098	28
30132	28
30159	28
30193	28
30223	28
30252	28
30282	28
30312	28
30338	28
30370	28
30404	28
30433	28
30458	28
30489	28
30518	29
30547	29
30574	29
30606	29
30637	29
30664	29
30694	29
30723	29
30752	29
30780	29
30809	29
30842	29
30871	29
30903	29
30932	29
30960	29
30986	29
31013	29
31045	29
31071	29
31104	29
31133	29
31162	29
31196	29
31220	29
31252	29
31282	29
31312	29
31346	29
31374	29
31405	29
31434	29
31466	29
31490	29
31519	29
31551	29
31581	29
31610	29
31643	29
31672	29
31706	29
31735	29
31763	29
31795	29
31826	29
31854	29
31887	29
31916	29
31945	29
31972	29
32001	29
32030	29
32089	30
32115	30
32144	30
32173	30
32204	30
32233	30
32264	30
32294	30
32323	30
32350	30
32378	30
32406	30
32440	30
32467	30
32497	30
32523	30
32552	30
32579	30
32603	30
32633	30
32664	30
32696	30
32720	30
32750	30
32777	30
32807	30
32832	30
32859	30
32892	30
32924	30
32948	30
32982	30
33011	31
33043	31
33069	31
33098	31
33132	31
33161	31
33186	31
33215	31
33244	31
33273	31
33307	31
33331	31
33358	31
33388	31
33418	31
33450	31
33484	31
33512	31
33537	31
33564	31
33593	31
33627	31
33656	31
33688	31
33716	31
33746	31
33772	31
33801	31
33831	31
33861	31
33894	31
33927	31
33956	31
33984	31
34014	31
34043	31
34073	31
34099	31
34126	31
34155	31
34180	31
34205	31
34236	31
34266	31
34294	31
34324	31
34354	31
34378	31
34407	31
34431	31
34456	31
34485	31
34511	31
34631	32
34665	32
34695	32
34724	32
34753	32
34777	32
34806	32
34836	32
34867	32
34900	32
34929	32
34955	32
34986	32
35014	32
35046	32
35074	32
35107	32
35136	32
35164	32
35198	32
35231	32
35259	32
35286	32
35316	32
35345	32
35374	32
35401	32
35431	32
35455	32
35486	32
35510	32
35913	33
35941	33
35965	33
35992	33
36022	33
36050	33
36080	33
36114	33
36143	33
36175	33
36205	33
36234	33
36264	33
36291	34
36320	34
36351	34
36378	34
36410	34
36439	34
36469	34
36498	34
36531	34
36559	34
36588	34
36620	34
36649	34
36678	34
36707	34
36735	34
36769	34
36799	34
36827	34
36852	34
36881	34
37103	35
37133	35
37157	35
37186	35
37216	35
37247	35
37277	35
37309	35
37338	35
37371	35
37401	35
37433	35
37462	35
37489	35
37513	35
37542	35
37570	35
37594	35
37624	35
37655	35
37687	35
37721	35
37749	35
37780	35
37808	35
37837	35
37862	35
37891	35
37920	36
37950	36
37979	36
38009	36
38037	36
38065	36
38092	36
38121	36
38154	36
38183	36
38209	36
38237	36
38265	36
38294	36
38321	36
38349	36
38377	36
38404	36
38435	36
38465	36
38494	36
38521	36
38550	36
38579	36
38604	36
38634	36
38662	36
38691	36
38720	36
38752	36
38780	36
38809	36
38838	36
38865	36
38894	36
38925	36
38951	36
38981	36
39010	36
39039	36
39064	36
39096	36
39213	37
39237	37
39267	37
39295	37
39326	37
39358	37
39387	37
39413	37
39442	37
39468	37
39498	37
39526	37
39550	37
39583	37
39612	37
39636	37
39668	37
39697	37
39728	37
39761	37
39785	37
39814	37
39845	37
39876	37
39901	37
39931	37
39958	37
39992	37
40018	37
40042	37
40071	37
40191	38
40219	38
40249	38
40276	38
40304	38
40334	38
40363	38
40391	38
40591	39
40617	39
40643	39
40672	39
40701	39
40729	39
40755	39
40785	39
40813	39
41117	40
41146	40
41178	40
41208	40
41236	40
41265	40
41295	40
41323	40
41349	40
41378	40
41408	40
41437	40
41466	40
41497	40
41524	40
41553	40
41582	40
41610	40
41638	40
41666	40
41699	40
41731	40
41761	40
41793	40
41822	40
41848	40
41872	40
41902	40
41931	40
41959	40
41988	40
42016	40
42043	40
42070	40
42099	40
42129	40
42155	40
42184	40
42211	40
42235	40
42266	40
42298	40
42327	40
42355	40
42389	40
42418	40
42445	40
42474	40
42499	40
42528	40
42557	40
42590	40
42619	40
42648	40
42674	40
42703	40
42732	40
42766	40
42793	40
42932	41
42962	41
42986	41
43015	41
43045	41
43069	41
43103	41
43131	41
43158	41
43187	41
43216	41
43243	41
43273	41
43304	41
43328	41
43361	41
43395	41
43424	41
43457	41
43486	41
43514	41
43543	41
43570	41
43596	41
43625	41
43657	41
43688	41
43721	41
43753	41
43783	41
43814	41
43842	41
43870	41
43898	41
43927	41
43956	41
43988	41
44018	41
44051	41
44080	41
44105	41
44131	41
44160	41
44189	41
44218	41
44248	41
44278	41
44308	41
44336	41
44364	41
44396	41
44429	41
44457	41
44486	41
44516	41
44543	41
44576	41
44605	41
44636	41
44665	41
44691	41
44717	41
44747	41
44774	41
44803	41
44833	41
44861	41
44892	41
44919	41
44948	41
44978	41
45008	41
45040	41
45064	41
45092	41
45122	41
45154	41
45181	41
45208	41
45235	41
45265	41
45296	41
45325	41
45355	41
45383	41
45415	41
45446	41
45477	41
45506	41
45534	41
45560	41
45590	41
45620	41
45649	41
45682	41
45711	41
45738	41
45766	41
45794	41
45826	41
45850	41
45881	41
45905	41
45932	41
45962	41
45990	41
46022	41
46052	41
46082	41
46106	41
46138	41
46165	41
46198	41
46226	41
46250	41
46281	41
46310	41
46334	41
46367	41
46400	41
46433	41
46462	41
46486	41
46517	41
46547	41
46576	41
46601	41
46634	41
46667	41
46691	41
46718	41
46748	41
46775	41
46805	41
46833	41
46867	41
46897	41
46928	41
46956	41
46983	41
47015	41
47039	41
47072	41
47101	41
47130	41
47162	41
47188	41
47213	41
47237	41
47269	41
47298	41
47328	41
47356	41
47385	41
47419	41
47443	41
47475	41
47499	41
47526	41
47555	41
47582	41
47609	41
47642	41
47669	41
47698	41
47722	41
47749	41
47779	41
47806	41
47836	41
47866	41
47895	41
47921	41
47951	41
47975	41
48004	41
48036	41
48067	41
48095	41
48122	41
48151	41
48177	41
48209	41
48238	41
48264	41
48295	41
48326	41
48355	41
48383	41
48416	41
48442	41
48469	41
48496	41
48529	41
48558	41
48589	41
48622	41
48650	41
48680	41
48709	41
48737	41
48766	41
48796	41
48824	41
48853	41
48881	41
48905	41
48934	41
48965	41
48994	41
49022	41
49056	41
49087	41
49115	41
49147	41
49175	41
49207	41
49235	41
49264	41
49292	41
49326	41
49358	41
49387	41
49414	41
49442	41
49468	41
49498	41
49527	41
49554	41
49580	41
49607	41
49640	41
49670	41
49697	41
49730	41
49756	41
49784	41
49812	41
49837	41
49865	41
49892	41
49923	41
49957	41
49985	41
50014	41
50043	41
50074	41
50104	41
50133	41
50163	41
50192	41
50222	41
50250	41
50284	41
50316	41
50345	41
50374	41
50404	41
50438	41
50462	41
50486	41
50515	41
50549	41
50578	41
50612	41
50644	41
50672	41
50696	41
50723	41
50753	41
50783	41
50811	41
50840	41
50869	41
50893	41
50924	41
50949	41
50979	41
51008	41
51038	41
51067	41
51092	41
51121	41
51149	41
51179	41
51207	41
51237	41
51270	41
51302	41
51335	41
51359	41
51388	41
51417	41
51448	41
51476	41
51509	41
51538	41
51569	41
51599	41
51627	41
51657	41
51688	41
51722	41
51754	41
51787	41
51813	41
51842	41
51871	41
51897	41
51926	41
51951	41
51979	41
52009	41
52038	41
52065	41
52094	41
52121	41
52150	41
52180	41
52209	41
52238	41
52267	41
52291	41
52321	41
52350	41
52380	41
52409	41
52439	41
52467	41
52496	41
52525	41
52553	41
52579	41
52610	41
52639	41
52668	41
52702	41
52732	41
52761	41
52790	41
52819	41
52848	41
52878	41
52912	41
52941	41
52970	41
53004	41
53033	41
53060	41
53089	41
53120	41
53147	41
53176	41
53205	41
53234	41
53263	41
53293	41
53322	41
53351	41
53379	41
53410	41
53444	41
53473	41
53502	41
56558	42
56588	42
56621	42
56649	42
56678	42
56702	42
56732	42
56761	42
56789	42
56816	42
56843	42
56869	42
56897	42
56927	42
57218	43
57251	43
57278	43
57305	43
57329	43
57359	43
57383	43
57412	43
57445	43
57473	43
57503	43
57531	43
57564	43
57596	43
57627	43
57660	43
57689	43
57718	43
57744	43
57772	43
57801	43
57833	43
57860	43
57890	43
57923	43
57953	43
57977	43
58006	43
58035	43
58062	43
58091	43
58122	43
58152	43
58184	43
58213	43
58246	43
58272	43
58298	43
58327	43
58354	43
58382	43
58414	43
58443	43
58473	43
58504	43
58528	43
58556	43
58587	43
58809	44
58838	44
58867	44
58901	44
58930	44
58954	44
58982	44
59015	44
59049	44
59081	44
59112	44
59137	44
59167	44
59196	44
59226	44
59252	44
59277	44
59309	44
59339	44
59368	44
59398	44
59430	44
59459	44
59488	44
59517	44
59548	44
59578	44
59605	44
59633	44
59662	44
59695	44
59719	44
59743	44
59774	44
59806	44
59832	44
59862	44
59891	44
59917	44
59944	44
59974	44
60003	44
60031	44
60061	44
60089	44
60123	44
60157	44
60669	45
60698	45
60724	45
60754	45
60784	45
60814	45
60843	45
60867	45
60892	45
60923	45
60950	45
60983	45
61007	45
61034	45
61063	45
61096	45
61127	45
61156	45
61186	45
61215	45
61249	45
61279	45
61309	45
61338	45
61394	46
61422	46
61448	46
61482	46
61508	46
61538	46
61567	46
61597	46
61625	46
61654	46
61683	46
61711	46
61887	47
61916	47
61945	47
61977	47
62005	47
62036	47
62067	47
62096	47
62127	47
62157	47
62187	47
62213	47
62242	47
62272	47
62303	47
62337	47
62371	47
62405	48
62433	48
62466	48
62495	48
62520	48
62549	48
62574	48
62602	48
62631	48
62655	48
62684	48
62713	48
62739	48
62772	48
63092	49
63126	49
63156	49
63184	49
63213	49
63242	49
63270	49
63298	49
63322	49
63351	49
63381	49
63410	49
63436	49
63464	49
63489	49
63516	49
63543	49
63575	49
63599	49
63626	49
63658	49
63689	49
63717	49
63744	49
63772	49
63799	49
63826	49
63852	49
63882	49
63909	49
63941	49
63968	49
63997	49
64030	49
64059	49
64087	49
64120	49
64150	49
64184	49
64210	49
64242	49
64275	49
64304	49
64336	49
64367	49
64396	49
64422	49
64455	49
64489	49
64518	49
64547	49
64579	49
64608	49
64639	49
64667	49
64695	49
64726	49
65346	50
65375	50
65405	50
65435	50
65464	50
66332	51
66362	51
66391	51
66420	51
66454	51
66484	51
66513	51
66542	51
66567	51
66598	51
66627	51
66657	51
66685	51
66717	51
66744	51
66776	51
66802	51
66831	51
66857	51
66885	51
66912	51
66946	51
66972	51
67001	51
67028	51
67059	51
67086	51
67110	51
67139	51
67168	51
67196	51
67227	51
67257	51
67286	51
67315	51
67345	51
67371	51
67400	51
67432	51
67462	51
67490	51
67521	51
67554	51
67587	51
67615	51
67639	51
67673	51
67700	51
67729	51
67758	51
67788	51
67818	51
67848	51
67881	51
67910	51
67941	51
67971	51
68001	51
68031	51
68058	51
68088	51
68116	51
68208	52
68239	52
68263	52
68293	52
68322	52
[truncated: 191,190 more rows]
