# Supplementary material for: Evaluation of a microarray-hybridization based method applicable for discovery of single nucleotide polymorphisms (SNPs) in the Pseudomonas aeruginosa genome
Source: BMC Genomics. 2009 Jan 19;10:29. doi: 10.1186/1471-2164-10-29 (PMC2658670; doi:10.1186/1471-2164-10-29)
Supplement: Additional file 1 — Java program used for analysis of the PATA1 data. We developed a Java program for post-processing of probe signal and p value data produced by the TAS software (see 'Methods'). The zip file contains a jar archive including program binaries and source code, a sample data set and a readme file with brief instructions for installation and usage. [file 1471-2164-10-29-S1.zip › Tiling/data/oligos2intergenic.txt]

# oligo index, link to intergenic regions of PAO1
# columns:oligoID,interGeneID
17	1
46	1
74	1
104	1
133	1
161	1
187	1
217	1
248	1
277	1
304	1
331	1
359	1
389	1
415	1
444	1
475	1
2035	2
6716	4
6746	4
6770	4
6796	4
6825	4
6859	4
6889	4
6916	4
6945	4
6975	4
7005	4
8358	6
8383	6
8412	6
8444	6
8472	6
8496	6
8525	6
8553	6
8579	6
8609	6
8643	6
10382	7
10410	7
13452	8
13478	8
13512	8
14108	9
14137	9
14165	9
14198	9
14223	9
15127	10
15160	10
15193	10
15476	11
15509	11
15540	11
15564	11
15593	11
16291	12
16325	12
16630	13
16660	13
16689	13
16720	13
16750	13
16778	13
16806	13
16833	13
16862	13
16894	13
17236	14
17268	14
17295	14
17324	14
17353	14
18746	15
21018	16
21048	16
21601	17
21631	17
21659	17
21689	17
22762	18
22794	18
22818	18
22848	18
23988	19
25570	21
25603	21
25631	21
25663	21
25688	21
25720	21
26661	22
26691	22
27548	23
27577	23
27608	23
27639	23
32059	25
34541	27
34571	27
34602	27
35543	28
35575	28
35602	28
35634	28
35658	28
35685	28
35714	28
35741	28
35771	28
35800	28
35830	28
35857	28
35884	28
36910	30
36936	30
36963	30
36988	30
37016	30
37044	30
37076	30
39126	31
39152	31
39183	31
40098	32
40127	32
40158	32
40418	33
40447	33
40477	33
40501	33
40531	33
40565	33
40840	34
40870	34
40897	34
40926	34
40954	34
40982	34
41008	34
41039	34
41065	34
41093	34
42820	35
42850	35
42874	35
42904	35
53531	36
53560	36
53590	36
53614	36
53645	36
53670	36
53697	36
53721	36
53750	36
53779	36
53807	36
53836	36
53870	36
53897	36
53926	36
53957	36
53986	36
54011	36
54039	36
54073	36
54104	36
54137	36
54165	36
54190	36
54216	36
54246	36
54275	36
54305	36
54335	36
54361	36
54390	36
54418	36
54447	36
54475	36
54499	36
54530	36
54562	36
54590	36
54617	36
54646	36
54679	36
54712	36
54741	36
54772	36
54800	36
54831	36
54861	36
54893	36
54924	36
54950	36
54979	36
55013	36
55044	36
55074	36
55101	36
55128	36
55156	36
55185	36
55215	36
55245	36
55269	36
55300	36
55328	36
55354	36
55384	36
55417	36
55445	36
55474	36
55502	36
55528	36
55558	36
55586	36
55612	36
55641	36
55670	36
55701	36
55732	36
55763	36
55793	36
55817	36
55844	36
55873	36
55902	36
55931	36
55961	36
55991	36
56018	36
56047	36
56074	36
56105	36
56134	36
56163	36
56188	36
56212	36
56239	36
56267	36
56296	36
56326	36
56357	36
56385	36
56414	36
56439	36
56470	36
56499	36
56531	36
56957	37
56984	37
57014	37
57042	37
57067	37
57101	37
57133	37
57164	37
57188	37
58619	38
58649	38
58675	38
58701	38
58727	38
58754	38
58779	38
60182	39
60213	39
60240	39
60267	39
60298	39
60326	39
60351	39
60376	39
60406	39
60439	39
60471	39
60497	39
60521	39
60555	39
60582	39
60609	39
60638	39
61368	40
61740	41
61768	41
61797	41
61824	41
61857	41
62798	43
62830	43
62858	43
62889	43
62916	43
62944	43
62968	43
63001	43
63031	43
63062	43
64756	44
64782	44
64813	44
64843	44
64870	44
64897	44
64926	44
64956	44
64986	44
65014	44
65041	44
65072	44
65103	44
65137	44
65165	44
65194	44
65227	44
65259	44
65288	44
65316	44
65496	45
65524	45
65555	45
65585	45
65614	45
65645	45
65674	45
65699	45
65727	45
65751	45
65778	45
65807	45
65836	45
65866	45
65898	45
65932	45
65961	45
65989	45
66023	45
66058	45
66090	45
66121	45
66152	45
66180	45
66209	45
66238	45
66268	45
66298	45
68150	46
68183	46
68647	47
68679	47
68708	47
68736	47
68766	47
68796	47
68826	47
68855	47
68885	47
68917	47
68944	47
68973	47
68997	47
69029	47
69058	47
69086	47
69114	47
69146	47
69174	47
69203	47
69232	47
69260	47
70114	49
70656	50
70682	50
71634	51
71666	51
71695	51
71722	51
72626	52
72655	52
73401	53
73431	53
73462	53
73949	54
73979	54
74009	54
74734	56
74763	56
75194	57
75228	57
75252	57
75280	57
77401	59
78637	60
78665	60
78694	60
81031	61
81058	61
81092	61
82187	62
82213	62
82245	62
82272	62
82297	62
82324	62
82358	62
82391	62
83342	63
83373	63
94836	66
94863	66
94891	66
94917	66
94945	66
94975	66
95004	66
95034	66
97745	68
98237	69
99758	70
99787	70
99816	70
99847	70
99876	70
99905	70
99934	70
99963	70
99992	70
100017	70
100046	70
100076	70
100104	70
101178	71
101208	71
101232	71
101771	72
103283	73
103313	73
103345	73
103865	74
103899	74
103933	74
103963	74
103992	74
110937	75
110966	75
112916	76
112943	76
112971	76
112999	76
114601	77
115071	78
115103	78
115127	78
115154	78
115186	78
115210	78
115237	78
115269	78
121333	80
123517	81
123548	81
123577	81
123605	81
123632	81
123658	81
123687	81
123718	81
123747	81
123775	81
123800	81
123830	81
123859	81
124623	82
124647	82
124677	82
124707	82
124731	82
124763	82
124791	82
126404	83
126435	83
126463	83
126492	83
127132	84
127161	84
127189	84
127217	84
127246	84
127277	84
127308	84
127337	84
127369	84
131582	88
133183	90
133208	90
134317	91
135242	92
135903	93
136400	94
136429	94
136463	94
136492	94
137020	95
137054	95
137085	95
137116	95
137148	95
137177	95
137207	95
137235	95
138000	96
138597	97
138627	97
138657	97
138685	97
138713	97
138742	97
138772	97
138806	97
140181	98
140213	98
140923	99
140956	99
140985	99
141751	100
141777	100
141806	100
141835	100
141863	100
141892	100
142351	101
143272	102
143300	102
143325	102
143354	102
143388	102
143417	102
143446	102
143472	102
143500	102
143526	102
143559	102
144091	103
144122	103
144150	103
144175	103
144208	103
144237	103
144894	104
144925	104
144954	104
145476	105
145506	105
145532	105
145894	106
145921	106
145948	106
147398	107
147423	107
147450	107
147482	107
147511	107
147538	107
149067	108
149096	108
149130	108
150790	109
150821	109
150847	109
150878	109
151843	110
151872	110
151901	110
151925	110
153314	111
153343	111
153370	111
153399	111
153427	111
153456	111
153483	111
153512	111
153536	111
153565	111
153595	111
153619	111
153648	111
153675	111
153843	112
153872	112
153901	112
153934	112
153963	112
153997	112
154026	112
154055	112
154087	112
154116	112
154148	112
154177	112
154206	112
154235	112
154259	112
154288	112
154320	112
154351	112
154378	112
154405	112
157101	113
158052	114
158084	114
158110	114
158134	114
158163	114
158192	114
158780	115
158808	115
158838	115
158865	115
158894	115
160487	116
160518	116
161455	117
161479	117
161506	117
161538	117
161572	117
161606	117
161636	117
161663	117
161691	117
161725	117
161756	117
161784	117
161814	117
161847	117
161875	117
161902	117
163256	118
163284	118
163313	118
163342	118
164419	119
165083	120
165111	120
165139	120
165170	120
165196	120
165764	121
165794	121
165822	121
165849	121
165878	121
165907	121
165931	121
165961	121
167078	122
167107	122
167137	122
168116	123
168143	123
168173	123
168206	123
169178	124
169209	124
169235	124
169266	124
169297	124
169326	124
169359	124
170902	125
170932	125
170963	125
170992	125
171021	125
171045	125
173435	126
173467	126
173499	126
173528	126
173558	126
173584	126
173608	126
173632	126
173658	126
173689	126
173721	126
173750	126
173780	126
174654	127
174678	127
174705	127
174732	127
174761	127
175501	128
176125	129
176159	129
176187	129
176219	129
176246	129
176274	129
176306	129
177183	130
177213	130
177243	130
177277	130
182585	131
182619	131
182647	131
182679	131
182708	131
182737	131
182764	131
183735	132
183767	132
183797	132
184036	133
184067	133
184097	133
184127	133
184161	133
184195	133
184225	133
184259	133
184454	134
184483	134
184516	134
184548	134
184577	134
186762	136
186791	136
186821	136
188457	137
188487	137
188516	137
188541	137
188570	137
188597	137
188621	137
188651	137
188681	137
188707	137
188741	137
188769	137
188801	137
188833	137
188858	137
188887	137
188917	137
188946	137
188974	137
189004	137
189033	137
189061	137
189089	137
189118	137
189957	138
189989	138
190014	138
190044	138
190068	138
190099	138
190126	138
190153	138
190181	138
191623	139
191655	139
191683	139
193677	142
193707	142
193735	142
193763	142
193792	142
194205	143
196763	145
196792	145
196821	145
196849	145
196883	145
196910	145
196935	145
196969	145
197000	145
198069	146
199553	148
199583	148
201654	149
204087	150
204461	151
204490	151
204518	151
204548	151
204577	151
204606	151
204635	151
205837	152
205865	152
205896	152
205925	152
205955	152
205987	152
206017	152
206969	153
207000	153
207026	153
207052	153
207841	154
207872	154
207897	154
209564	155
209597	155
212077	156
212106	156
212131	156
212158	156
212185	156
212214	156
212252	156
212278	156
212306	156
212339	156
213430	157
213460	157
213488	157
213515	157
213541	157
213570	157
213597	157
213622	157
213650	157
213683	157
213712	157
213739	157
213766	157
213795	157
215523	158
216924	159
216954	159
216981	159
217014	159
217046	159
217070	159
217096	159
217122	159
217151	159
217892	160
218837	161
218865	161
218896	161
218921	161
218950	161
218978	161
219010	161
219042	161
219073	161
219100	161
219129	161
219160	161
221550	162
221577	162
222498	163
222525	163
222551	163
223479	164
223508	164
223536	164
223562	164
223586	164
223615	164
223646	164
223671	164
223700	164
223730	164
223754	164
223785	164
223812	164
223841	164
223871	164
223899	164
223929	164
223954	164
223984	164
224009	164
224036	164
224069	164
224096	164
225247	165
225281	165
227048	166
227081	166
227105	166
227134	166
227162	166
227191	166
227217	166
227241	166
227274	166
227300	166
227328	166
227357	166
228212	167
229352	168
229386	168
229419	168
229447	168
229476	168
229509	168
229742	169
229770	169
229803	169
229832	169
229856	169
229885	169
229918	169
229952	169
232016	171
232043	171
233115	172
234869	173
235988	174
236012	174
236042	174
236073	174
236103	174
236128	174
236156	174
236189	174
236215	174
237144	175
237173	175
237203	175
243376	177
243405	177
244610	179
244634	179
244664	179
245641	180
245670	180
245697	180
245723	180
245755	180
245783	180
245808	180
245833	180
245866	180
245897	180
245925	180
246870	181
246894	181
246925	181
246951	181
246985	181
247017	181
247047	181
247072	181
247101	181
247131	181
247165	181
247198	181
248730	182
248760	182
250221	183
251633	184
251667	184
251698	184
251728	184
251757	184
252848	185
252876	185
252904	185
253806	186
253833	186
254645	187
254677	187
254704	187
254728	187
254762	187
254788	187
255358	188
255388	188
255417	188
255442	188
255470	188
258319	189
258347	189
258376	189
258406	189
258435	189
258462	189
259776	190
261171	191
262384	193
262412	193
262446	193
262474	193
262504	193
262533	193
263525	194
263551	194
263585	194
263611	194
263644	194
263670	194
264523	195
264553	195
264579	195
264607	195
264637	195
264667	195
264698	195
264730	195
264756	195
264784	195
264813	195
264845	195
264874	195
264899	195
264926	195
264953	195
266335	196
266364	196
266393	196
266420	196
266454	196
266486	196
266516	196
266545	196
266574	196
266601	196
267413	197
267446	197
267475	197
267504	197
267529	197
267554	197
267583	197
267614	197
268701	198
269535	199
269567	199
269595	199
269624	199
269649	199
270553	200
271850	201
271874	201
271903	201
273246	202
273275	202
273299	202
273325	202
273354	202
273383	202
273412	202
273436	202
273466	202
273494	202
273525	202
273555	202
273586	202
273615	202
273641	202
273669	202
273697	202
273730	202
273759	202
275691	203
275722	203
275755	203
276458	204
277789	205
277818	205
277844	205
277871	205
279427	206
279451	206
279482	206
279511	206
279537	206
279565	206
280781	207
280811	207
280838	207
280862	207
280893	207
280920	207
282266	208
282295	208
282760	209
282789	209
282818	209
282847	209
282874	209
282900	209
283566	210
283597	210
283625	210
283655	210
283684	210
283716	210
283740	210
283768	210
283797	210
284111	211
284144	211
284173	211
284695	212
286229	213
286263	213
286291	213
286320	213
287033	214
287059	214
287090	214
287118	214
287148	214
287173	214
288139	215
288168	215
288194	215
288223	215
288249	215
288276	215
288304	215
288335	215
288364	215
289198	216
289394	217
289422	217
289450	217
289480	217
289510	217
289538	217
291033	218
291064	218
291097	218
291126	218
291153	218
296862	220
296887	220
296915	220
296942	220
296973	220
296998	220
297025	220
297583	221
297615	221
297639	221
297666	221
297694	221
297719	221
297748	221
297778	221
297806	221
297839	221
297869	221
297898	221
297927	221
297956	221
297984	221
298012	221
298043	221
298070	221
298102	221
298132	221
298163	221
298195	221
298221	221
298251	221
298281	221
298314	221
298341	221
298370	221
298395	221
298424	221
298450	221
298483	221
298517	221
298546	221
298573	221
298598	221
298630	221
298663	221
298695	221
298724	221
298749	221
298775	221
298808	221
298921	222
298950	222
298981	222
299010	222
299039	222
299068	222
299505	223
300980	224
301009	224
301038	224
301067	224
301094	224
301125	224
301151	224
301179	224
301208	224
302512	225
302546	225
302575	225
302604	225
302632	225
302659	225
302687	225
302718	225
302744	225
302773	225
302803	225
304032	226
304056	226
304082	226
304106	226
304135	226
304162	226
305607	227
305636	227
305666	227
305693	227
305719	227
306600	229
307856	230
309101	231
309128	231
309152	231
309180	231
309211	231
309239	231
310038	232
310063	232
310088	232
310115	232
310841	233
310870	233
311416	234
311446	234
312211	235
312240	235
312264	235
312297	235
312326	235
312359	235
313140	236
313172	236
313200	236
314930	238
315809	239
316643	240
316672	240
316700	240
316734	240
316762	240
317817	241
317844	241
317873	241
317904	241
317932	241
317960	241
318161	242
318190	242
318219	242
318252	242
318278	242
318307	242
320599	243
320625	243
320654	243
320683	243
320714	243
320741	243
321950	244
321974	244
322008	244
322034	244
322065	244
322089	244
322116	244
322146	244
323582	245
323614	245
324579	246
324608	246
325607	247
325636	247
325666	247
325695	247
326692	248
326722	248
326751	248
326792	248
326824	248
326852	248
326885	248
326911	248
326935	248
326963	248
326992	248
327021	248
327048	248
327078	248
327106	248
327138	248
327162	248
327190	248
327214	248
327248	248
327277	248
328694	249
328724	249
328753	249
328786	249
329928	250
329955	250
329986	250
330872	251
330901	251
330930	251
330959	251
330991	251
331019	251
331719	252
331753	252
332829	253
332858	253
332888	253
332915	253
332942	253
332976	253
333007	253
333035	253
333066	253
334482	254
334514	254
334538	254
334567	254
334596	254
334625	254
334652	254
334684	254
334716	254
335487	255
335516	255
336917	256
336947	256
338347	257
338375	257
338409	257
339547	258
339577	258
339608	258
339637	258
339667	258
339698	258
339725	258
339757	258
339789	258
339822	258
339855	258
339885	258
339914	258
339945	258
341061	259
341090	259
342269	260
343188	261
343219	261
343246	261
344135	262
344164	262
344193	262
344227	262
344258	262
344284	262
346712	263
346746	263
346777	263
347858	264
347887	264
347920	264
347950	264
347979	264
348008	264
348035	264
348063	264
348093	264
348122	264
348151	264
348179	264
348208	264
348237	264
348268	264
348297	264
348327	264
348358	264
348389	264
348421	264
350086	265
350849	266
350878	266
351592	267
352173	268
352197	268
352225	268
352254	268
352284	268
352313	268
352347	268
352375	268
352405	268
353629	270
353658	270
353687	270
354492	271
354516	271
354545	271
354579	271
354608	271
354639	271
354666	271
354695	271
354724	271
354753	271
355193	272
355219	272
356490	273
356519	273
356553	273
356577	273
356607	273
356636	273
356665	273
358100	274
358133	274
358159	274
358849	275
358882	275
358908	275
359937	276
359965	276
360344	277
360376	277
360402	277
362881	279
362909	279
362939	279
362973	279
363005	279
363038	279
363067	279
363095	279
363119	279
363148	279
363176	279
363204	279
363228	279
363253	279
364347	280
367144	281
367169	281
367199	281
367232	281
367261	281
367293	281
367323	281
367351	281
367381	281
367408	281
367438	281
368445	282
370414	283
370445	283
370474	283
370503	283
370533	283
370560	283
370589	283
370619	283
370647	283
370676	283
371057	284
371085	284
371115	284
371142	284
371843	285
371875	285
371909	285
371938	285
371964	285
371992	285
372018	285
372047	285
372071	285
373612	286
373642	286
373667	286
373700	286
374194	287
374227	287
375535	288
375566	288
375591	288
375623	288
375648	288
375682	288
375713	288
375743	288
375774	288
375803	288
375829	288
375854	288
375886	288
375912	288
375941	288
377213	289
377895	290
377924	290
377951	290
377976	290
378006	290
378035	290
378063	290
378092	290
378578	291
380880	292
382799	294
382827	294
382856	294
382885	294
384533	296
384561	296
384595	296
384628	296
384654	296
384682	296
384713	296
385531	297
386363	298
389172	299
389201	299
389232	299
389256	299
389285	299
389315	299
389710	300
390905	301
390935	301
390965	301
390998	301
391027	301
391056	301
391085	301
393230	302
393262	302
393289	302
394311	304
394341	304
394372	304
394403	304
394435	304
395846	305
395870	305
395901	305
395932	305
395958	305
395989	305
396014	305
396041	305
397913	306
397942	306
397973	306
398005	306
398034	306
398063	306
398093	306
398127	306
398159	306
398190	306
398219	306
399441	307
399470	307
400044	308
400068	308
400097	308
400128	308
400157	308
400185	308
400209	308
400238	308
401079	309
401109	309
401970	310
401999	310
402624	311
402654	311
403032	312
403063	312
403095	312
403125	312
403153	312
403185	312
403213	312
403242	312
403274	312
404291	313
404319	313
404346	313
404376	313
406134	314
406165	314
406194	314
406223	314
406511	315
406542	315
406574	315
406606	315
407104	316
407128	316
407157	316
407186	316
407210	316
407240	316
408856	317
408881	317
409464	318
409495	318
410957	319
410985	319
411013	319
411037	319
411064	319
411095	319
411124	319
411155	319
411187	319
411216	319
411900	320
411929	320
411958	320
411987	320
412015	320
412045	320
412074	320
412108	320
412138	320
412163	320
412190	320
412219	320
412246	320
412275	320
412300	320
413335	321
413362	321
413655	322
413687	322
413721	322
413752	322
413782	322
413811	322
413841	322
413874	322
413902	322
413927	322
417413	323
417447	323
417476	323
417508	323
420580	324
420605	324
420633	324
420661	324
421546	325
421576	325
422211	326
422957	327
423381	328
423413	328
423447	328
423674	329
423702	329
424518	330
424549	330
424581	330
424610	330
424640	330
425350	331
425384	331
425414	331
425438	331
425467	331
425495	331
427136	333
427164	333
427526	334
427555	334
427584	334
428771	335
428795	335
428821	335
428854	335
429894	336
429927	336
429952	336
429980	336
431798	338
431828	338
431857	338
433847	339
433881	339
433910	339
433944	339
433971	339
434000	339
434031	339
434065	339
434089	339
434117	339
434151	339
434177	339
434209	339
434821	340
436367	342
436393	342
436422	342
436455	342
436485	342
436514	342
436543	342
437615	343
437644	343
437668	343
437699	343
437727	343
437761	343
439844	345
439873	345
439899	345
439927	345
439952	345
439981	345
440410	346
440442	346
440473	346
440500	346
440524	346
440557	346
440581	346
440609	346
443214	347
443243	347
443268	347
443292	347
443321	347
443349	347
443379	347
443410	347
445711	348
446228	349
446254	349
446282	349
446311	349
447357	350
447390	350
448375	351
448399	351
448428	351
449390	352
449414	352
449446	352
449477	352
449509	352
449536	352
449564	352
449593	352
449622	352
450056	353
450081	353
450467	354
450499	354
451052	355
451081	355
451105	355
453194	356
453227	356
454115	357
463883	359
463913	359
463942	359
466002	361
466757	362
466782	362
466807	362
468256	363
468290	363
468320	363
468348	363
468376	363
468403	363
469907	364
469938	364
469967	364
469995	364
470024	364
470053	364
471265	366
471293	366
471751	367
471778	367
471806	367
471835	367
471869	367
471898	367
471926	367
471959	367
471983	367
472013	367
477794	369
477818	369
477849	369
477879	369
479811	370
479841	370
479871	370
479897	370
479926	370
479955	370
479984	370
480013	370
480045	370
481146	371
481175	371
482084	372
482670	373
482699	373
484140	374
484168	374
484195	374
484219	374
484250	374
484284	374
484309	374
484340	374
484367	374
484400	374
484843	375
484870	375
484898	375
484922	375
484951	375
488662	377
488689	377
488717	377
489369	378
491902	379
491931	379
491960	379
491991	379
492015	379
492045	379
492077	379
494738	380
494766	380
494795	380
496260	381
496290	381
496321	381
496352	381
496507	382
496536	382
496570	382
496595	382
496625	382
496659	382
496690	382
496719	382
496748	382
496780	382
496810	382
496836	382
496865	382
498391	383
498418	383
499730	384
499760	384
499786	384
499817	384
499846	384
499875	384
499903	384
499934	384
499960	384
499988	384
500017	384
500044	384
500075	384
501143	385
501170	385
501197	385
501229	385
501262	385
501293	385
501317	385
501347	385
502614	386
502642	386
502671	386
502703	386
503915	387
503949	387
503977	387
504001	387
504029	387
504058	387
504088	387
505040	388
505616	389
507257	390
507286	390
507315	390
507340	390
507370	390
507400	390
507429	390
507460	390
507490	390
507519	390
507548	390
507580	390
507610	390
509782	391
509807	391
510516	392
510546	392
510577	392
512808	393
512838	393
512867	393
512900	393
512927	393
512958	393
512983	393
513010	393
513039	393
514447	394
514471	394
514504	394
514535	394
514560	394
514589	394
514618	394
514647	394
514676	394
514705	394
514734	394
514763	394
515003	395
515030	395
515058	395
515086	395
515118	395
515687	396
515719	396
515747	396
515776	396
515803	396
515833	396
515863	396
515890	396
515923	396
515953	396
515982	396
516010	396
517473	397
517502	397
517527	397
517556	397
517587	397
517614	397
517643	397
517667	397
517696	397
517726	397
517755	397
517784	397
517814	397
517844	397
517869	397
517897	397
[truncated: 20,020 more rows]
