# Supplementary material for: Evaluation of a microarray-hybridization based method applicable for discovery of single nucleotide polymorphisms (SNPs) in the Pseudomonas aeruginosa genome
Source: BMC Genomics. 2009 Jan 19;10:29. doi: 10.1186/1471-2164-10-29 (PMC2658670; doi:10.1186/1471-2164-10-29)
Supplement: Additional file 1 — Java program used for analysis of the PATA1 data. We developed a Java program for post-processing of probe signal and p value data produced by the TAS software (see 'Methods'). The zip file contains a jar archive including program binaries and source code, a sample data set and a readme file with brief instructions for installation and usage. [file 1471-2164-10-29-S1.zip › Tiling/data/genes.txt]

# extracted data from: data/Pseudomonas_aeruginosa_PAO1_2008-Jan-10.txt
# columns:gene ID,locus tag,gene name,product name,start,stop,strand
1	PA0001	dnaA	chromosomal replication initiator protein DnaA	483	2027	+
2	PA0002	dnaN	DNA polymerase III, beta chain	2056	3159	+
3	PA0003	recF	RecF protein	3169	4278	+
4	PA0004	gyrB	DNA gyrase subunit B	4275	6695	+
5	PA0005	lptA	lysophosphatidic acid acyltransferase, LptA	7018	7791	-
6	PA0006		conserved hypothetical protein	7803	8339	-
7	PA0007		hypothetical protein	8671	10377	+
8	PA0008	glyS	glycyl-tRNA synthetase beta chain	10434	12488	-
9	PA0009	glyQ	glycyl-tRNA synthetase alpha chain	12488	13435	-
10	PA0010	tag	DNA-3-methyladenine glycosidase I	13540	14091	+
11	PA0011		probable 2-OH-lauroyltransferase	14235	15122	+
12	PA0012		hypothetical protein	15207	15473	+
13	PA0013		conserved hypothetical protein	15620	16273	+
14	PA0014		hypothetical protein	16335	16607	-
15	PA0015		hypothetical protein	16900	17217	-
16	PA0016	trkA	potassium uptake protein TrkA	17366	18739	-
17	PA0017		conserved hypothetical protein	18767	20071	-
18	PA0018	fmt	methionyl-tRNA formyltransferase	20068	21012	-
19	PA0019	def	polypeptide deformylase	21067	21573	-
20	PA0020		hypothetical protein	21712	22737	+
21	PA0021		conserved hypothetical protein	22872	23960	+
22	PA0022		conserved hypothetical protein	24001	24558	+
23	PA0023	qor	quinone oxidoreductase	24568	25545	-
24	PA0024	hemF	coproporphyrinogen III oxidase, aerobic	25736	26653	+
25	PA0025	aroE	shikimate dehydrogenase	26711	27535	+
26	PA0026	plcB	phospholipase C, PlcB	27646	28632	+
27	PA0027		hypothetical protein	28613	29899	+
28	PA0028		hypothetical protein	29896	30498	+
29	PA0029		probable sulfate transporter	30502	32055	-
30	PA0030		hypothetical protein	32060	32983	-
31	PA0031	betC	choline sulfatase	33000	34511	-
32	PA0032		probable transcriptional regulator	34624	35538	+
33	PA0033		hypothetical protein	35905	36270	-
34	PA0034		probable two-component response regulator	36278	36901	-
35	PA0035	trpA	tryptophan synthase alpha chain	37087	37893	-
36	PA0036	trpB	tryptophan synthase beta chain	37890	39098	-
37	PA0037	trpI	transcriptional regulator TrpI	39202	40089	+
38	PA0038		hypothetical protein	40190	40405	+
39	PA0039		hypothetical protein	40589	40816	+
40	PA0040		conserved hypothetical protein	41113	42801	+
41	PA0041		probable hemagglutinin	42914	53521	+
42	PA0042		hypothetical protein	56546	56941	+
43	PA0043		hypothetical protein	57212	58594	-
44	PA0044	exoT	exoenzyme T	58786	60159	+
45	PA0045		hypothetical protein	60656	61342	+
46	PA0046		hypothetical protein	61373	61726	+
47	PA0047		hypothetical protein	61879	62388	+
48	PA0048		probable transcriptional regulator	62403	62786	-
49	PA0049		hypothetical protein	63068	64729	-
50	PA0050		hypothetical protein	65339	65479	+
51	PA0051	phzH	potential phenazine-modifying enzyme	66303	68135	+
52	PA0052		hypothetical protein	68188	68616	-
53	PA0053		hypothetical protein	69272	69526	+
54	PA0054		conserved hypothetical protein	69543	70091	-
55	PA0055		hypothetical protein	70130	70636	-
56	PA0056		probable transcriptional regulator	70702	71622	-
57	PA0057		hypothetical protein	71730	72617	+
58	PA0058		hypothetical protein	72680	73384	+
59	PA0059	osmC	osmotically inducible protein OsmC	73468	73923	+
60	PA0060		conserved hypothetical protein	74034	74267	+
61	PA0061		hypothetical protein	74279	74716	-
62	PA0062		hypothetical protein	74773	75189	-
63	PA0063		hypothetical protein	75281	76408	+
64	PA0064		hypothetical protein	76416	77399	-
65	PA0065		hypothetical protein	77432	78097	-
66	PA0066		conserved hypothetical protein	78090	78632	-
67	PA0067	prlC	oligopeptidase A	78710	80755	+
68	PA0068		hypothetical protein	80752	81027	+
69	PA0069		conserved hypothetical protein	81116	82174	+
70	PA0070		hypothetical protein	82404	83318	-
71	PA0071		hypothetical protein	83380	85092	-
72	PA0072		hypothetical protein	85085	86284	-
73	PA0073		probable ATP-binding component of ABC transporter	86284	87003	-
74	PA0074	ppkA	serine/threonine protein kinase PpkA	87000	90098	-
75	PA0075		probable phosphoprotein phosphatase	90106	90834	-
76	PA0076		hypothetical protein	90844	91524	-
77	PA0077		hypothetical protein	91521	94826	-
78	PA0078		hypothetical protein	95048	96397	-
79	PA0079		hypothetical protein	96404	97738	-
80	PA0080		hypothetical protein	97754	98218	-
81	PA0081		hypothetical protein	98263	99756	-
82	PA0082		hypothetical protein	100124	101158	+
83	PA0083		conserved hypothetical protein	101247	101765	+
84	PA0084		conserved hypothetical protein	101778	103274	+
85	PA0085		conserved hypothetical protein	103350	103838	+
86	PA0086		hypothetical protein	104006	104851	+
87	PA0087		hypothetical protein	104853	105362	+
88	PA0088		hypothetical protein	105359	107218	+
89	PA0089		hypothetical protein	107182	108228	+
90	PA0090		probable ClpA/B-type chaperone	108221	110929	+
91	PA0091		conserved hypothetical protein	110976	112907	+
92	PA0092		hypothetical protein	113022	113306	-
93	PA0093		hypothetical protein	113303	114595	-
94	PA0094		hypothetical protein	114611	115045	-
95	PA0095		conserved hypothetical protein	115299	117524	+
96	PA0096		hypothetical protein	117552	118001	+
97	PA0097		hypothetical protein	117931	119130	+
98	PA0098		hypothetical protein	119127	120164	+
99	PA0099		hypothetical protein	120164	121324	+
100	PA0100		hypothetical protein	121346	122266	+
101	PA0101		hypothetical protein	122248	123495	+
102	PA0102		probable carbonic anhydrase	123871	124599	+
103	PA0103		probable sulfate transporter	124810	126381	+
104	PA0104		hypothetical protein	126518	127114	+
105	PA0105	coxB	cytochrome c oxidase, subunit II	127378	128502	+
106	PA0106	coxA	cytochrome c oxidase, subunit I	128512	130104	+
107	PA0107		conserved hypothetical protein	130115	130669	+
108	PA0108	coIII	cytochrome c oxidase, subunit III	130680	131567	+
109	PA0109		hypothetical protein	131583	131792	-
110	PA0110		hypothetical protein	131808	132602	+
111	PA0111		hypothetical protein	132577	133155	+
112	PA0112		hypothetical protein	133220	134293	+
113	PA0113		probable cytochrome c oxidase assembly factor	134319	135233	+
114	PA0114		conserved hypothetical protein	135259	135894	+
115	PA0115		conserved hypothetical protein	135934	136386	-
116	PA0116		hypothetical protein	136518	136991	+
117	PA0117		probable short chain dehydrogenase	137248	137976	+
118	PA0118		hypothetical protein	138001	138588	+
119	PA0119		probable dicarboxylate transporter	138818	140167	+
120	PA0120		probable transcriptional regulator	140216	140902	+
121	PA0121		hypothetical protein	141003	141737	+
122	PA0122		conserved hypothetical protein	141917	142327	+
123	PA0123		probable transcriptional regulator	142359	143267	-
124	PA0124		hypothetical protein	143567	143848	-
125	PA0125		hypothetical protein	143845	144072	-
126	PA0126		hypothetical protein	144248	144868	-
127	PA0127		hypothetical protein	144969	145469	+
128	PA0128		conserved hypothetical protein	145542	145883	+
129	PA0129	gabP	gamma-aminobutyrate permease	145965	147392	-
130	PA0130		probable aldehyde dehydrogenase	147561	149054	-
131	PA0131		hypothetical protein	149138	149425	-
132	PA0132		beta-alanine--pyruvate transaminase	149425	150771	-
133	PA0133		probable transcriptional regulator	150906	151823	+
134	PA0134		probable guanine deaminase	151936	153306	-
135	PA0135		hypothetical protein	153696	153836	+
136	PA0136		probable ATP-binding component of ABC transporter	154417	155988	+
137	PA0137		probable permease of ABC transporter	155988	157085	+
138	PA0138		probable permease of ABC transporter	157108	158034	+
139	PA0139	ahpC	alkyl hydroperoxide reductase subunit C	158199	158762	+
140	PA0140	ahpF	alkyl hydroperoxide reductase subunit F	158907	160472	+
141	PA0141		conserved hypothetical protein	160552	161448	-
142	PA0142		hypothetical protein	161906	163255	+
143	PA0143	nuh	nonspecific ribonucleoside hydrolase	163363	164415	+
144	PA0144		hypothetical protein	164443	165069	-
145	PA0145		hypothetical protein	165219	165737	-
146	PA0146		conserved hypothetical protein	165976	167073	+
147	PA0147		probable oxidoreductase	167146	168108	+
148	PA0148		probable adenosine deaminase	168213	169163	+
149	PA0149		probable sigma-70 factor, ECF subfamily	169361	169906	+
150	PA0150		probable transmembrane sensor	169903	170898	+
151	PA0151		probable TonB-dependent receptor	171047	173434	+
152	PA0152	pcaQ	transcriptional regulator PcaQ	173811	174638	+
153	PA0153	pcaH	protocatechuate 3,4-dioxygenase, beta subunit	174773	175492	+
154	PA0154	pcaG	protocatechuate 3,4-dioxygenase, alpha subunit	175503	176108	+
155	PA0155	pcaR	transcriptional regulator PcaR	176315	177154	+
156	PA0156	triA	Resistance-Nodulation-Cell Division (RND) triclosan efflux membrane fusion protein, TriA	177307	178458	+
157	PA0157	triB	Resistance-Nodulation-Cell Division (RND) triclosan efflux membrane fusion protein, TriB	178455	179525	+
158	PA0158	triC	Resistance-Nodulation-Cell Division (RND) triclosan efflux transporter, TriC	179522	182569	+
159	PA0159		probable transcriptional regulator	182768	183706	+
160	PA0160		hypothetical protein	183822	184007	+
161	PA0161		hypothetical protein	184287	184439	+
162	PA0162	opdC	histidine porin OpdC	184594	185928	+
163	PA0163		probable transcriptional regulator	185957	186754	-
164	PA0164		probable gamma-glutamyltranspeptidase	186832	188448	+
165	PA0165		hypothetical protein	189120	189956	+
166	PA0166		probable transporter	190198	191604	+
167	PA0167		probable transcriptional regulator	191697	192362	+
168	PA0168		conserved hypothetical protein	192368	192958	+
169	PA0169		hypothetical protein	192965	193672	-
170	PA0170		hypothetical protein	193799	194179	-
171	PA0171		hypothetical protein	194206	194748	-
172	PA0172		hypothetical protein	194757	196748	-
173	PA0173		probable methylesterase	197011	198060	-
174	PA0174		conserved hypothetical protein	198080	198682	-
175	PA0175		probable chemotaxis protein methyltransferase	198688	199530	-
176	PA0176	aer2	aerotaxis transducer Aer2	199600	201639	-
177	PA0177		probable purine-binding chemotaxis protein	201675	202160	-
178	PA0178		probable two-component sensor	202147	204066	-
179	PA0179		probable two-component response regulator	204094	204459	-
180	PA0180		probable chemotaxis transducer	204657	205829	-
181	PA0181		probable transcriptional regulator	206022	206954	-
182	PA0182		probable short-chain dehydrogenase	207071	207823	+
183	PA0183	atsA	arylsulfatase	207923	209533	-
184	PA0184		probable ATP-binding component of ABC transporter	209621	210460	-
185	PA0185		probable permease of ABC transporter	210457	212073	-
186	PA0186		probable binding protein component of ABC transporter	212340	213401	+
187	PA0187		hypothetical protein	213819	214634	+
188	PA0188		hypothetical protein	214631	215512	+
189	PA0189		probable porin	215550	216908	-
190	PA0190		probable acid phosphatase	217156	217881	+
191	PA0191		probable transcriptional regulator	217905	218822	-
192	PA0192		probable TonB-dependent receptor	219172	221544	+
193	PA0193		hypothetical protein	221585	222487	+
194	PA0194		hypothetical protein	222555	223454	+
195	PA0195	pntAA	putative NAD(P) transhydrogenase, subunit alpha part 1	224101	225217	+
196	PA0195.1	pntAB	putative NAD(P) transhydrogenase, subunit alpha part 2	225295	225603	+
197	PA0196	pntB	pyridine nucleotide transhydrogenase, beta subunit	225603	227039	+
198	PA0197		hypothetical protein	227382	228194	+
199	PA0198	exbB1	transport protein ExbB	228223	228942	+
200	PA0199	exbD1	transport protein ExbD	228944	229345	+
201	PA0200		hypothetical protein	229526	229738	-
202	PA0201		hypothetical protein	229954	230535	+
203	PA0202		probable amidase	230543	232000	-
204	PA0203		probable binding protein component of ABC transporter	232066	233100	-
205	PA0204		probable permease of ABC transporter	233123	233932	-
206	PA0205		probable permease of ABC transporter	233929	234849	-
207	PA0206		probable ATP-binding component of ABC transporter	234875	235987	-
208	PA0207		probable transcriptional regulator	236218	237111	+
209	PA0208	mdcA	malonate decarboxylase alpha subunit	237232	238896	+
210	PA0209		conserved hypothetical protein	238896	239777	+
211	PA0210	mdcC	malonate decarboxylase delta subunit	239779	240078	+
212	PA0211	mdcD	malonate decarboxylase beta subunit	240071	240934	+
213	PA0212	mdcE	malonate decarboxylase gamma subunit	240931	241737	+
214	PA0213		hypothetical protein	241753	242445	+
215	PA0214		probable acyl transferase	242442	243374	+
216	PA0215		probable transporter	243431	243835	+
217	PA0216		probable transporter	243841	244605	+
218	PA0217		probable transcriptional regulator	244690	245619	-
219	PA0218		probable transcriptional regulator	245948	246868	-
220	PA0219		probable aldehyde dehydrogenase	247219	248709	+
221	PA0220		probable amino acid permease	248767	250200	+
222	PA0221		probable aminotransferase	250231	251613	+
223	PA0222		hypothetical protein	251777	252835	+
224	PA0223		probable dihydrodipicolinate synthetase	252913	253794	-
225	PA0224		probable aldolase	253854	254636	-
226	PA0225		probable transcriptional regulator	254791	255330	+
227	PA0226		probable CoA transferase, subunit A	255481	256332	+
228	PA0227		probable CoA transferase, subunit B	256329	257111	+
229	PA0228	pcaF	beta-ketoadipyl CoA thiolase PcaF	257108	258313	+
230	PA0229	pcaT	dicarboxylic acid transporter PcaT	258463	259761	+
231	PA0230	pcaB	3-carboxy-cis,cis-muconate cycloisomerase	259784	261163	+
232	PA0231	pcaD	beta-ketoadipate enol-lactone hydrolase	261179	261970	+
233	PA0232	pcaC	gamma-carboxymuconolactone decarboxylase	261981	262382	+
234	PA0233		probable transcriptional regulator	262557	263498	+
235	PA0234		hypothetical protein	263689	264522	+
236	PA0235	pcaK	4-hydroxybenzoate transporter PcaK	264964	266310	-
237	PA0236		probable transcriptional regulator	266616	267395	+
238	PA0237		probable oxidoreductase	267638	268681	+
239	PA0238		hypothetical protein	268704	269519	+
240	PA0239		hypothetical protein	269669	270547	+
241	PA0240		probable porin	270573	271838	-
242	PA0241		probable major facilitator superfamily (MFS) transporter	271904	273229	-
243	PA0242		hypothetical protein	273775	275679	+
244	PA0243		probable transcriptional regulator	275772	276440	+
245	PA0244		hypothetical protein	276480	277334	-
246	PA0245	aroQ2	3-dehydroquinate dehydratase	277331	277777	-
247	PA0246		probable major facilitator superfamily (MFS) transporter	277894	279399	-
248	PA0247	pobA	p-hydroxybenzoate hydroxylase	279574	280758	-
249	PA0248		probable transcriptional regulator	280936	281802	+
250	PA0249		probable acetyltransferase	281799	282245	-
251	PA0250		conserved hypothetical protein	282323	282757	-
252	PA0251		hypothetical protein	282912	283553	-
253	PA0252		hypothetical protein	283818	284105	-
254	PA0253		probable transcriptional regulator	284197	284673	-
255	PA0254		conserved hypothetical protein	284714	286204	-
256	PA0255		conserved hypothetical protein	286338	287024	-
257	PA0256		hypothetical protein	287188	288120	-
258	PA0257		hypothetical protein	288384	289175	-
259	PA0258		hypothetical protein	289205	289390	-
260	PA0259		hypothetical protein	289562	291004	-
261	PA0260		hypothetical protein	291154	293304	-
262	PA0261		hypothetical protein	293301	293798	-
263	PA0262		conserved hypothetical protein	293802	296861	-
264	PA0263	hcpC	secreted protein Hcp	297043	297561	-
265	PA0263.1		tRNA-Arg	298816	298892	-
266	PA0264		hypothetical protein	299081	299497	-
267	PA0265	gabD	succinate-semialdehyde dehydrogenase	299522	300973	+
268	PA0266	gabT	4-aminobutyrate aminotransferase	301218	302498	+
269	PA0267		hypothetical protein	302824	304023	+
270	PA0268		probable transcriptional regulator	304177	305598	-
271	PA0269		conserved hypothetical protein	305725	306162	+
272	PA0270		hypothetical protein	306174	306581	+
273	PA0271		hypothetical protein	306615	306899	+
274	PA0272		probable transcriptional regulator	306896	307828	-
275	PA0273		probable major facilitator superfamily (MFS) transporter	307878	309092	-
276	PA0274		hypothetical protein	309255	310025	-
277	PA0275		probable transcriptional regulator	310134	310820	-
278	PA0276		hypothetical protein	310896	311411	+
279	PA0277		conserved hypothetical protein	311451	312209	-
280	PA0278		hypothetical protein	312381	313133	-
281	PA0279		probable transcriptional regulator	313227	313925	+
282	PA0280	cysA	sulfate transport protein CysA	313938	314927	-
283	PA0281	cysW	sulfate transport protein CysW	314931	315800	-
284	PA0282	cysT	sulfate transport protein CysT	315811	316629	-
285	PA0283	sbp	sulfate-binding protein precursor	316791	317789	-
286	PA0284		hypothetical protein	317966	318148	-
287	PA0285		conserved hypothetical protein	318312	320594	-
288	PA0286	desA	delta-9 fatty acid desaturase, DesA	320766	321944	+
289	PA0287	gpuP	3-guanidinopropionate transport protein	322175	323560	+
290	PA0288	gpuA	3-guanidinopropionase	323616	324572	+
291	PA0289	gpuR	transcriptional activator GpuR	324625	325587	+
292	PA0290		hypothetical protein	325700	326671	+
293	PA0291	oprE	Anaerobically-induced outer membrane porin OprE precursor	327284	328666	+
294	PA0292	aguA	agmatine deiminase	328801	329907	-
295	PA0293	aguB	N-carbamoylputrescine amidohydrolase	329993	330871	-
296	PA0294	aguR	transcriptional regulator AguR	331034	331699	-
297	PA0295		probable periplasmic polyamine binding protein	331762	332823	-
298	PA0296		probable glutamine synthetase	333079	334455	-
299	PA0297	spuA	probable glutamine amidotransferase	334734	335486	+
300	PA0298	spuB	probable glutamine synthetase	335527	336885	+
301	PA0299	spuC	putrescine aminotransferase	336951	338321	+
302	PA0300	spuD	polyamine transport protein	338437	339540	+
303	PA0301	spuE	polyamine transport protein	339959	341056	+
304	PA0302	spuF	polyamine transport protein PotG	341111	342265	+
305	PA0303	spuG	polyamine transport protein PotH	342292	343173	+
306	PA0304	spuH	polyamine transport protein PotI	343256	344125	+
307	PA0305		hypothetical protein	344303	346690	-
308	PA0306		probable transcriptional regulator	346801	347853	+
309	PA0307		hypothetical protein	348440	349051	-
310	PA0308		hypothetical protein	349050	350069	+
311	PA0309		hypothetical protein	350089	350841	-
312	PA0310		hypothetical protein	350890	351588	+
313	PA0311		hypothetical protein	351610	352164	-
314	PA0312		conserved hypothetical protein	352430	352924	+
315	PA0313		probable permease of ABC transporter	352927	353619	-
316	PA0314		probable binding protein component of ABC transporter	353691	354461	-
317	PA0315		hypothetical protein	354754	355191	+
318	PA0316	serA	D-3-phosphoglycerate dehydrogenase	355248	356477	-
319	PA0317		hypothetical protein	356681	358075	+
320	PA0318		conserved hypothetical protein	358167	358832	+
321	PA0319		hypothetical protein	358931	359920	+
322	PA0320		conserved hypothetical protein	359982	360332	+
323	PA0321		probable acetylpolyamine aminohydrolase	360413	361447	-
324	PA0322		probable transporter	361463	362857	-
325	PA0323		probable binding protein component of ABC transporter	363278	364321	-
326	PA0324		probable permease of ABC transporter	364369	365157	-
327	PA0325		probable permease of ABC transporter	365154	366083	-
328	PA0326		probable ATP-binding component of ABC transporter	366080	367129	-
329	PA0327		hypothetical protein	367457	368422	+
330	PA0328		hypothetical protein	368462	370405	-
331	PA0329		conserved hypothetical protein	370706	371038	-
332	PA0330	rpiA	ribose 5-phosphate isomerase	371162	371833	-
333	PA0331	ilvA1	threonine dehydratase, biosynthetic	372091	373605	+
334	PA0332		hypothetical protein	373725	374192	+
335	PA0333		hypothetical protein	374243	375514	+
336	PA0334		probable major facilitator superfamily (MFS) transporter	375951	377189	-
337	PA0335		hypothetical protein	377239	377892	-
338	PA0336	ygdP	Nudix hydrolase YgdP	378096	378575	+
339	PA0337	ptsP	phosphoenolpyruvate-protein phosphotransferase PtsP	378598	380877	+
340	PA0338		hypothetical protein	380903	382033	+
341	PA0339		hypothetical protein	382037	382792	-
342	PA0340		conserved hypothetical protein	382914	383717	+
343	PA0341	lgt	prolipoprotein diacylglyceryl transferase	383727	384527	+
344	PA0342	thyA	thymidylate synthase	384733	385527	+
345	PA0343		hypothetical protein	385554	386351	-
346	PA0344		hypothetical protein	386386	387765	-
347	PA0345		hypothetical protein	387758	389143	-
348	PA0346		hypothetical protein	389334	389696	+
349	PA0347	glpQ	glycerophosphoryl diester phosphodiesterase, periplasmic	389733	390884	-
350	PA0348		hypothetical protein	391094	392188	+
351	PA0349		hypothetical protein	392185	393225	+
352	PA0350	folA	dihydrofolate reductase	393308	393814	+
353	PA0351		conserved hypothetical protein	393830	394303	-
354	PA0352		probable transporter	394442	395827	-
355	PA0353	ilvD	dihydroxy-acid dehydratase	396057	397895	-
356	PA0354		conserved hypothetical protein	398224	399420	-
357	PA0355	pfpI	protease PfpI	399493	400032	-
358	PA0356		hypothetical protein	400248	401072	+
359	PA0357	mutM	formamidopyrimidine-DNA glycosylase	401131	401943	+
360	PA0358		hypothetical protein	402020	402598	+
361	PA0359		hypothetical protein	402681	403025	+
362	PA0360		hypothetical protein	403295	404281	+
363	PA0361		probable gamma-glutamyltranspeptidase precursor	404386	406119	-
364	PA0362	fdx1	ferredoxin [4Fe-4S]	406247	406498	-
365	PA0363	coaD	phosphopantetheine adenylyltransferase	406619	407098	-
366	PA0364		probable oxidoreductase	407250	408845	-
367	PA0365		hypothetical protein	408901	409449	-
368	PA0366		probable aldehyde dehydrogenase	409504	410934	-
369	PA0367		probable transcriptional regulator	411224	411871	+
370	PA0368		conserved hypothetical protein	412329	413327	-
371	PA0369		hypothetical protein	413364	413654	-
372	PA0370		conserved hypothetical protein	413933	414529	-
373	PA0371		hypothetical protein	414529	416016	-
374	PA0372		probable zinc protease	416009	417406	-
375	PA0373	ftsY	signal recognition particle receptor FtsY	417527	418894	+
376	PA0374	ftsE	cell division protein FtsE	418891	419562	+
377	PA0375	ftsX	cell division protein FtsX	419562	420569	+
378	PA0376	rpoH	sigma factor RpoH	420683	421537	+
379	PA0377		hypothetical protein	421602	422207	+
380	PA0378		probable transglycosylase	422212	422943	-
381	PA0379		conserved hypothetical protein	422980	423357	+
382	PA0380		conserved hypothetical protein	423460	423660	+
383	PA0381	thiG	thiamine biosynthesis protein, thiazole moiety	423719	424516	+
384	PA0382	micA	DNA mismatch repair protein MicA	424670	425341	+
385	PA0383		conserved hypothetical protein	425504	426850	+
386	PA0384		hypothetical protein	426863	427120	-
387	PA0385		hypothetical protein	427182	427505	-
388	PA0386		probable oxidase	427586	428740	-
389	PA0387		conserved hypothetical protein	428861	429454	-
390	PA0388		hypothetical protein	429451	429870	-
391	PA0389		hypothetical protein	430002	430622	-
392	PA0390	metX	homoserine O-acetyltransferase	430630	431769	-
393	PA0391		hypothetical protein	431858	433825	-
394	PA0392		conserved hypothetical protein	434226	434819	-
395	PA0393	proC	pyrroline-5-carboxylate reductase	434830	435651	-
396	PA0394		conserved hypothetical protein	435663	436355	-
397	PA0395	pilT	twitching motility protein PilT	436570	437604	+
398	PA0396	pilU	twitching motility protein PilU	437782	438930	+
399	PA0397		probable cation efflux system protein	438938	439837	-
400	PA0398		hypothetical protein	439991	440395	+
401	PA0399		cystathionine beta-synthase	440638	442011	+
402	PA0400		probable cystathionine gamma-lyase	442008	443192	+
403	PA0401		noncatalytic dihydroorotase-like protein	443419	444690	-
404	PA0402	pyrB	aspartate carbamoyltransferase	444687	445691	-
405	PA0403	pyrR	transcriptional regulator PyrR	445715	446227	-
406	PA0404		conserved hypothetical protein	446339	446773	-
407	PA0405		conserved hypothetical protein	446773	447342	-
408	PA0406		hypothetical protein	447391	448350	-
409	PA0407	gshB	glutathione synthetase	448431	449384	-
410	PA0408	pilG	twitching motility protein PilG	449639	450046	+
411	PA0409	pilH	twitching motility protein PilH	450093	450458	+
412	PA0410	pilI	twitching motility protein PilI	450509	451045	+
413	PA0411	pilJ	twitching motility protein PilJ	451130	453178	+
414	PA0412	pilK	methyltransferase PilK	453239	454114	+
415	PA0413	chpA	still frameshift probable component of chemotactic signal transduction system	454126	461544	+
416	PA0414	chpB	probable methylesterase	461537	462568	+
417	PA0415	chpC	probable chemotaxis protein	462565	463071	+
418	PA0416	chpD	probable transcriptional regulator	463079	463873	+
419	PA0417	chpE	probable chemotaxis protein	463949	464560	+
420	PA0418		hypothetical protein	464568	465983	-
421	PA0419		conserved hypothetical protein	466018	466740	-
422	PA0420	bioA	adenosylmethionine-8-amino-7-oxononanoate aminotransferase	466833	468236	-
423	PA0421		hypothetical protein	468410	469900	+
424	PA0422		conserved hypothetical protein	470081	470650	+
425	PA0423	pasP	PasP	470662	471237	+
426	PA0424	mexR	multidrug resistance operon repressor MexR	471306	471749	-
427	PA0425	mexA	Resistance-Nodulation-Cell Division (RND) multidrug efflux membrane fusion protein MexA precursor	472024	473175	+
428	PA0426	mexB	Resistance-Nodulation-Cell Division (RND) multidrug efflux transporter MexB	473191	476331	+
429	PA0427	oprM	Major intrinsic multiple antibiotic resistance efflux outer membrane protein OprM precursor	476333	477790	+
430	PA0428		probable ATP-dependent RNA helicase	477886	479805	-
431	PA0429		hypothetical protein	480056	481126	-
432	PA0430	metF	5,10-methylenetetrahydrofolate reductase	481196	482068	-
433	PA0431		hypothetical protein	482111	482665	-
434	PA0432	sahH	S-adenosyl-L-homocysteine hydrolase	482706	484115	-
435	PA0433		hypothetical protein	484404	484838	+
436	PA0434		hypothetical protein	484964	487156	+
437	PA0435		hypothetical protein	487167	488645	+
438	PA0436		probable transcriptional regulator	488730	489350	+
439	PA0437	codA	cytosine deaminase	489387	490658	-
440	PA0438	codB	cytosine permease	490648	491898	-
441	PA0439		probable oxidoreductase	492080	493357	-
442	PA0440		probable oxidoreductase	493354	494721	-
443	PA0441	dht	dihydropyrimidinase	494816	496255	-
444	PA0442		hypothetical protein	496362	496478	-
445	PA0443		probable transporter	496871	498361	+
446	PA0444		N-carbamoyl-beta-alanine amidohydrolase	498420	499703	+
447	PA0445		probable transposase	500104	501120	-
448	PA0446		conserved hypothetical protein	501376	502599	-
449	PA0447	gcdH	glutaryl-CoA dehydrogenase	502719	503900	-
450	PA0448		probable transcriptional regulator	504121	505029	+
451	PA0449		hypothetical protein	505047	505586	+
452	PA0450		probable phosphate transporter	505629	507251	-
453	PA0451		conserved hypothetical protein	507631	508962	+
454	PA0452		probable stomatin-like protein	508959	509753	+
455	PA0453		hypothetical protein	509825	510499	-
456	PA0454		conserved hypothetical protein	510589	512790	-
457	PA0455	dbpA	RNA helicase DbpA	513051	514427	-
458	PA0456		probable cold-shock protein	514775	514984	+
459	PA0457		hypothetical protein	515135	515659	+
460	PA0458		probable major facilitator superfamily (MFS) transporter	516029	517462	-
461	PA0459		probable ClpA/B protease ATP binding subunit	518083	520635	+
462	PA0460		hypothetical protein	520737	521315	+
463	PA0461		conserved hypothetical protein	521630	522517	-
464	PA0462		hypothetical protein	522465	523169	+
465	PA0463	creB	two-component response regulator CreB	523254	523943	+
466	PA0464	creC	two-component sensor CreC	523943	525367	+
467	PA0465	creD	inner membrane protein CreD	525469	526827	+
468	PA0466		hypothetical protein	526877	527179	+
469	PA0467		conserved hypothetical protein	527324	527944	-
470	PA0468		hypothetical protein	527963	528913	-
471	PA0469		hypothetical protein	528999	529856	+
472	PA0470		Ferrichrome receptor FiuA	530029	532437	-
473	PA0471		probable transmembrane sensor	532541	533512	-
474	PA0472		probable sigma-70 factor, ECF subfamily	533509	534027	-
475	PA0473		probable glutathione S-transferase	534196	534945	+
476	PA0474		hypothetical protein	535085	535489	+
477	PA0475		probable transcriptional regulator	535539	536108	+
478	PA0476		probable permease	536142	537869	-
479	PA0477		probable transcriptional regulator	538217	539143	-
480	PA0478		probable N-acetyltransferase	539231	539707	+
481	PA0479		probable transcriptional regulator	539785	540735	-
482	PA0480		probable hydrolase	540839	541636	+
483	PA0481		hypothetical protein	541679	542122	+
484	PA0482	glcB	malate synthase G	542170	544347	-
485	PA0483		probable acetyltransferase	544654	545097	+
486	PA0484		conserved hypothetical protein	545129	545644	+
487	PA0485		conserved hypothetical protein	546334	547230	-
488	PA0486		conserved hypothetical protein	547432	548406	-
489	PA0487		probable molybdenum transport regulator	548468	549226	-
490	PA0488		conserved hypothetical protein	549294	549614	-
491	PA0489		probable phosphoribosyl transferase	549656	550381	-
492	PA0490		hypothetical protein	550520	550813	-
493	PA0491		probable transcriptional regulator	550867	551793	-
494	PA0492		conserved hypothetical protein	551911	552669	+
495	PA0493		probable biotin-requiring enzyme	552746	552994	+
496	PA0494		probable acyl-CoA carboxylase subunit	553005	554381	+
497	PA0495		hypothetical protein	554383	555261	+
498	PA0496		conserved hypothetical protein	555251	556228	+
499	PA0497		hypothetical protein	556275	557276	-
500	PA0498		hypothetical protein	557354	558361	-
501	PA0499		probable pili assembly chaperone	558377	559078	-
502	PA0500	bioB	biotin synthase	559644	560702	+
503	PA0501	bioF	8-amino-7-oxononanoate synthase	560808	562013	+
504	PA0502		probable biotin biosynthesis protein bioH	562006	562728	+
505	PA0503		probable biotin synthesis protein BioC	562721	563545	+
506	PA0504	bioD	dethiobiotin synthase	563549	564235	+
507	PA0505		hypothetical protein	564344	564574	+
508	PA0506		probable acyl-CoA dehydrogenase	564914	566719	+
509	PA0507		probable acyl-CoA dehydrogenase	566932	568728	+
510	PA0508		probable acyl-CoA dehydrogenase	569002	570780	+
511	PA0509	nirN	probable c-type cytochrome	571111	572592	-
512	PA0510		probable uroporphyrin-III c-methyltransferase	572583	573422	-
513	PA0511	nirJ	heme d1 biosynthesis protein NirJ	573433	574596	-
514	PA0512		conserved hypothetical protein	574590	575105	-
515	PA0513		probable transcriptional regulator	575080	575523	-
516	PA0514	nirL	heme d1 biosynthesis protein NirL	575516	576040	-
517	PA0515		probable transcriptional regulator	576037	576489	-
518	PA0516	nirF	heme d1 biosynthesis protein NirF	576498	577676	-
519	PA0517	nirC	probable c-type cytochrome precursor	577673	578032	-
520	PA0518	nirM	cytochrome c-551 precursor	578029	578343	-
521	PA0519	nirS	nitrite reductase precursor	578394	580100	-
522	PA0520	nirQ	regulatory protein NirQ	580316	581098	+
523	PA0521		probable cytochrome c oxidase subunit	581133	581660	+
524	PA0522		hypothetical protein	581668	581925	+
525	PA0523	norC	nitric-oxide reductase subunit C	582015	582455	+
526	PA0524	norB	nitric-oxide reductase subunit B	582455	583855	+
527	PA0525		probable dinitrification protein NorD	583857	585695	+
528	PA0526		hypothetical protein	585702	585896	-
529	PA0527	dnr	transcriptional regulator Dnr	585980	586663	-
530	PA0527.1	rsmY	regulatory RNA RsmY	586867	586990	+
531	PA0528		probable transcriptional regulator	587017	587895	-
532	PA0529		conserved hypothetical protein	587997	588698	+
533	PA0530		probable class III pyridoxal phosphate-dependent aminotransferase	588924	590105	+
534	PA0531		probable glutamine amidotransferase	590105	590821	+
535	PA0532		hypothetical protein	590896	591402	-
536	PA0533		probable transcriptional regulator	591445	592935	+
537	PA0534		conserved hypothetical protein	593273	594562	+
538	PA0535		probable transcriptional regulator	594580	595134	+
539	PA0536		hypothetical protein	595245	596270	-
540	PA0537		conserved hypothetical protein	596274	596882	-
541	PA0538	dsbB	disulfide bond formation protein	596970	597479	-
542	PA0539		hypothetical protein	597708	598538	+
543	PA0540		hypothetical protein	598608	598994	+
544	PA0541		hypothetical protein	599107	599565	+
545	PA0542		conserved hypothetical protein	599757	600176	-
546	PA0543		hypothetical protein	600426	601394	+
547	PA0544		hypothetical protein	601398	602141	-
548	PA0545		hypothetical protein	602346	603650	+
549	PA0546	metK	methionine adenosyltransferase	603706	604896	-
550	PA0547		probable transcriptional regulator	604912	605913	-
551	PA0548	tktA	transketolase	606160	608157	+
552	PA0549		hypothetical protein	608157	609221	+
553	PA0550		conserved hypothetical protein	609202	609999	-
554	PA0551	epd	D-erythrose 4-phosphate dehydrogenase	610214	611275	+
555	PA0552	pgk	phosphoglycerate kinase	611281	612444	+
556	PA0553		hypothetical protein	612517	612717	+
557	PA0554		hypothetical protein	612877	613218	+
558	PA0555	fda	fructose-1,6-bisphosphate aldolase	613338	614402	+
559	PA0556		hypothetical protein	614468	614950	+
560	PA0557		hypothetical protein	614952	615608	-
561	PA0558		conserved hypothetical protein	615607	616374	+
562	PA0559		conserved hypothetical protein	616371	617549	-
563	PA0560		conserved hypothetical protein	617662	618150	+
564	PA0561		hypothetical protein	618176	619330	+
565	PA0562		probable hydrolase	619332	620006	-
566	PA0563		conserved hypothetical protein	620135	620488	-
567	PA0564		probable transcriptional regulator	620666	621577	-
568	PA0565		conserved hypothetical protein	621695	622033	+
569	PA0566		hypothetical protein	622023	622538	-
570	PA0567		conserved hypothetical protein	622726	622884	+
571	PA0568		hypothetical protein	622894	623352	-
572	PA0569		hypothetical protein	623368	623838	-
573	PA0570		hypothetical protein	623852	624199	-
574	PA0571		hypothetical protein	624189	624803	-
575	PA0572		hypothetical protein	624994	627765	-
576	PA0573		hypothetical protein	628335	628670	-
577	PA0574		hypothetical protein	628763	629884	-
578	PA0574.1		tRNA-Met	630434	630510	-
579	PA0575		conserved hypothetical protein	630527	634264	-
580	PA0576	rpoD	sigma factor RpoD	634371	636224	-
581	PA0577	dnaG	DNA primase	636304	638298	-
582	PA0578		conserved hypothetical protein	638381	638830	-
583	PA0579	rpsU	30S ribosomal protein S21	638900	639115	-
584	PA0580	gcp	O-sialoglycoprotein endopeptidase	639316	640341	+
585	PA0581		conserved hypothetical protein	640420	640989	-
586	PA0582	folB	dihydroneopterin aldolase	641073	641426	+
587	PA0583		hypothetical protein	641417	641959	+
588	PA0584	cca	tRNA nucleotidyl transferase	641932	643164	-
589	PA0585		hypothetical protein	643208	643714	-
590	PA0586		conserved hypothetical protein	643808	645361	-
591	PA0587		conserved hypothetical protein	645358	646629	-
592	PA0588		conserved hypothetical protein	646730	648652	-
593	PA0589		conserved hypothetical protein	648931	649263	-
594	PA0590	apaH	bis(5'-nucleosyl)-tetraphosphatase	649307	650158	-
595	PA0591		conserved hypothetical protein	650158	650538	-
596	PA0592	ksgA	rRNA (adenine-N6,N6)-dimethyltransferase	650575	651381	-
597	PA0593	pdxA	pyridoxal phosphate biosynthetic protein PdxA	651497	652483	-
598	PA0594	surA	peptidyl-prolyl cis-trans isomerase SurA	652480	653772	-
599	PA0595	ostA	organic solvent tolerance protein OstA precursor	653753	656527	-
600	PA0596		hypothetical protein	656654	657670	+
601	PA0597		probable nucleotidyl transferase	657667	658341	+
602	PA0598		hypothetical protein	658343	659101	+
603	PA0599		hypothetical protein	659102	660163	-
604	PA0600		probable two-component sensor	660315	662708	+
605	PA0601		probable two-component response regulator	662754	663386	+
606	PA0602		probable binding protein component of ABC transporter	663515	664549	+
607	PA0603		probable ATP-binding component of ABC transporter	664783	665892	+
608	PA0604		probable binding protein component of ABC transporter	665948	666994	+
609	PA0605		probable permease of ABC transporter	667108	668355	+
610	PA0606		probable permease of ABC transporter	668461	669291	+
611	PA0607	rpe	ribulose-phosphate 3-epimerase	669415	670089	+
612	PA0608		probable phosphoglycolate phosphatase	670089	670907	+
613	PA0609	trpE	anthranilate synthetase component I	670980	672458	+
614	PA0610	prtN	transcriptional regulator PrtN	672777	673091	-
615	PA0611	prtR	transcriptional regulator PrtR	673191	673961	-
616	PA0612	ptrB	repressor, PtrB	674419	674619	+
617	PA0613		hypothetical protein	674667	675026	+
618	PA0614		hypothetical protein	675390	675839	+
619	PA0615		hypothetical protein	675861	676376	+
620	PA0616		hypothetical protein	676373	676930	+
621	PA0617		probable bacteriophage protein	677083	677409	+
622	PA0618		probable bacteriophage protein	677406	678293	+
623	PA0619		probable bacteriophage protein	678286	678819	+
624	PA0620		probable bacteriophage protein	678821	680896	+
625	PA0621		conserved hypothetical protein	680893	681351	+
626	PA0622		probable bacteriophage protein	681394	682554	+
627	PA0623		probable bacteriophage protein	682567	683070	+
628	PA0624		hypothetical protein	683085	683429	+
629	PA0625		hypothetical protein	683599	685836	+
630	PA0626		hypothetical protein	685846	686718	+
631	PA0627		conserved hypothetical protein	686693	686899	+
632	PA0628		conserved hypothetical protein	686957	687946	+
633	PA0629		conserved hypothetical protein	687979	688608	+
634	PA0630		hypothetical protein	688605	688967	+
635	PA0631		hypothetical protein	688964	689221	+
636	PA0632		hypothetical protein	689236	689466	+
637	PA0633		hypothetical protein	689537	690031	+
638	PA0634		hypothetical protein	690043	690390	+
639	PA0635		hypothetical protein	690420	690674	+
640	PA0636		hypothetical protein	690721	692556	+
641	PA0637		conserved hypothetical protein	692549	692890	+
642	PA0638		probable bacteriophage protein	692898	693593	+
643	PA0639		conserved hypothetical protein	693596	694366	+
644	PA0640		probable bacteriophage protein	694421	695023	+
645	PA0641		probable bacteriophage protein	695082	698696	+
646	PA0642		hypothetical protein	698932	699720	+
647	PA0643		hypothetical protein	699744	700835	+
648	PA0644		hypothetical protein	700835	701170	+
649	PA0645		hypothetical protein	701151	701381	+
650	PA0646		hypothetical protein	701477	702529	+
651	PA0647		hypothetical protein	702529	702831	+
652	PA0648		hypothetical protein	702828	703058	+
653	PA0649	trpG	anthranilate synthase component II	703477	704082	+
654	PA0650	trpD	anthranilate phosphoribosyltransferase	704084	705133	+
655	PA0651	trpC	indole-3-glycerol-phosphate synthase	705130	705966	+
656	PA0652	vfr	transcriptional regulator Vfr	706028	706672	-
657	PA0653		conserved hypothetical protein	706944	707366	+
658	PA0654	speD	S-adenosylmethionine decarboxylase proenzyme	707686	708480	+
659	PA0655		hypothetical protein	708535	709182	-
660	PA0656		probable HIT family protein	709282	709620	-
661	PA0657		probable ATPase	709699	711180	+
662	PA0658		probable short-chain dehydrogenase	711220	712020	-
663	PA0659		hypothetical protein	712081	713157	-
664	PA0660		hypothetical protein	713279	714247	-
665	PA0661		conserved hypothetical protein	714264	714686	-
666	PA0662	argC	N-acetyl-gamma-glutamyl-phosphate reductase	714977	716011	+
667	PA0663		hypothetical protein	716011	716730	+
668	PA0664		hypothetical protein	716731	717153	+
669	PA0665		conserved hypothetical protein	717231	717581	+
670	PA0666		conserved hypothetical protein	717635	718726	-
671	PA0667		conserved hypothetical protein	718729	720072	-
672	PA0668	tyrZ	tyrosyl-tRNA synthetase 2	720357	721556	+
673	PA0668.1		16S ribosomal RNA	722096	723631	+
674	PA0668.2		tRNA-Ile	723696	723772	+
675	PA0668.3		tRNA-Ala	723801	723876	+
676	PA0668.4		23S ribosomal RNA	724103	726993	+
677	PA0668.5		5S ribosomal RNA	727136	727255	+
678	PA0669		probable DNA polymerase alpha chain	727608	730703	-
679	PA0670		hypothetical protein	730679	732094	-
680	PA0671		hypothetical protein	732102	732653	-
681	PA0672	hemO	heme oxygenase	732959	733555	+
682	PA0673		hypothetical protein	733673	733993	-
683	PA0674		hypothetical protein	734159	734875	+
684	PA0675		probable sigma-70 factor, ECF subfamily	734872	735417	+
685	PA0676		probable transmembrane sensor	735487	736446	+
686	PA0677		HxcW putative pseudopilin	736456	737097	-
687	PA0678		HxcU putative pseudopilin	737081	737530	-
688	PA0679		hypothetical protein	737677	738108	+
689	PA0680		HxcV putative pseudopilin	738111	738485	-
690	PA0681		HxcT pseudopilin	738719	739168	+
691	PA0682		HxcX atypical pseudopilin	739176	740141	+
692	PA0683		probable type II secretion system protein	740203	741348	+
693	PA0684		probable type II secretion system protein	741335	741928	+
694	PA0685		probable type II secretion system protein	741925	744336	+
695	PA0686		probable type II secretion system protein	744333	745742	+
696	PA0687		probable type II secretion system protein	745742	746956	+
697	PA0688		probable binding protein component of ABC transporter	747470	748576	+
698	PA0689		hypothetical protein	748662	749774	+
699	PA0690		hypothetical protein	749957	762499	+
700	PA0691		hypothetical protein	762891	763493	+
701	PA0692		hypothetical protein	763657	765291	+
702	PA0693	exbB2	transport protein ExbB2	765315	767162	+
703	PA0694	exbD2	transport protein ExbD	767173	767592	+
704	PA0695		hypothetical protein	767601	768347	+
705	PA0696		hypothetical protein	768415	770121	+
706	PA0697		hypothetical protein	770156	770818	+
707	PA0698		hypothetical protein	770847	771326	+
708	PA0699		probable peptidyl-prolyl cis-trans isomerase, PpiC-type	771331	772275	+
709	PA0700		hypothetical protein	772275	772700	+
710	PA0701		probable transcriptional regulator	772710	773696	+
711	PA0702		hypothetical protein	774416	775321	-
712	PA0703		probable major facilitator superfamily (MFS) transporter	775400	776716	-
713	PA0704		probable amidase	776787	778181	-
714	PA0705		probable glycosyl transferase	778309	779208	-
715	PA0706	cat	chloramphenicol acetyltransferase	779463	780101	-
716	PA0707	toxR	transcriptional regulator ToxR	780194	780973	-
717	PA0708		probable transcriptional regulator	781259	782113	-
718	PA0709		hypothetical protein	782229	782525	+
719	PA0710	gloA2	lactoylglutathione lyase	782570	782965	+
720	PA0711		hypothetical protein	783009	783515	-
721	PA0712		hypothetical protein	783576	783833	-
722	PA0713		hypothetical protein	784173	784466	+
723	PA0714		hypothetical protein	784698	785174	+
724	PA0715		hypothetical protein	785969	786925	+
725	PA0716		hypothetical protein	786928	788253	+
726	PA0717		hypothetical protein of bacteriophage Pf1	789144	789356	+
727	PA0718		hypothetical protein of bacteriophage Pf1	789360	789650	+
728	PA0719		hypothetical protein of bacteriophage Pf1	789654	790031	+
729	PA0720		helix destabilizing protein of bacteriophage Pf1	790166	790600	+
730	PA0721		hypothetical protein of bacteriophage Pf1	790617	790709	+
731	PA0722		hypothetical protein of bacteriophage Pf1	790722	790973	+
732	PA0723	coaB	coat protein B of bacteriophage Pf1)	790986	791234	+
733	PA0724		probable coat protein A of bacteriophage Pf1	791370	792632	+
734	PA0725		hypothetical protein of bacteriophage Pf1	792637	792993	+
735	PA0726		hypothetical protein of bacteriophage Pf1	792997	794271	+
736	PA0727		hypothetical protein from bacteriophage Pf1	794501	795793	+
737	PA0728		probable bacteriophage integrase	795793	796776	+
738	PA0729		hypothetical protein	797251	797598	+
739	PA0729.1		tRNA-Gly	797721	797794	-
740	PA0730		probable transferase	797925	798827	-
741	PA0731		hypothetical protein	799279	800016	-
742	PA0732		hypothetical protein	800096	801139	-
743	PA0733		probable pseudouridylate synthase	801275	801967	-
744	PA0734		hypothetical protein	801967	802239	-
745	PA0735		hypothetical protein	802260	803075	-
746	PA0736		hypothetical protein	803072	804148	-
747	PA0737		hypothetical protein	804656	805111	+
748	PA0738		conserved hypothetical protein	805228	805473	+
749	PA0739		probable transcriptional regulator	805788	806702	-
750	PA0740	sdsA1	SDS hydrolase SdsA1	806805	808781	+
751	PA0741		conserved hypothetical protein	808816	809457	-
752	PA0742		hypothetical protein	809574	809882	-
753	PA0743		probable 3-hydroxyisobutyrate dehydrogenase	810275	811171	-
754	PA0744		probable enoyl-CoA hydratase/isomerase	811283	812386	-
755	PA0745		probable enoyl-CoA hydratase/isomerase	812445	813263	-
756	PA0746		probable acyl-CoA dehydrogenase	813329	814492	-
757	PA0747		probable aldehyde dehydrogenase	814504	816012	-
758	PA0748		still frameshift probable transcriptional regulator	816105	817025	+
759	PA0749		hypothetical protein	817082	817903	+
760	PA0750	ung	uracil-DNA glycosylase	818003	818698	+
761	PA0751		conserved hypothetical protein	818825	819862	-
762	PA0752		conserved hypothetical protein	819855	821372	-
763	PA0753		hypothetical protein	821383	821853	-
764	PA0754		hypothetical protein	821902	822885	-
765	PA0755	opdH	cis-aconitate porin OpdH	822915	824198	-
766	PA0756		probable two-component response regulator	824409	825080	+
767	PA0757		probable two-component sensor	825073	826455	+
768	PA0758		hypothetical protein	826463	827299	-
769	PA0759		conserved hypothetical protein	827400	828344	-
770	PA0760		conserved hypothetical protein	828617	828871	+
771	PA0761	nadB	L-aspartate oxidase	829276	830892	-
772	PA0762	algU	sigma factor AlgU	831301	831882	+
773	PA0763	mucA	anti-sigma factor MucA	831914	832498	+
774	PA0764	mucB	negative regulator for alginate biosynthesis MucB	832507	833457	+
775	PA0765	mucC	positive regulator for alginate biosynthesis MucC	833454	833909	+
776	PA0766	mucD	serine protease MucD precursor	833949	835373	+
777	PA0767	lepA	GTP-binding protein LepA	835523	837322	+
778	PA0768	lepB	signal peptidase I	837328	838182	+
779	PA0769		hypothetical protein	838351	838728	+
780	PA0770	rnc	ribonuclease III	838725	839414	+
781	PA0771	era	GTP-binding protein Era	839407	840324	+
782	PA0772	recO	DNA repair protein RecO	840385	841086	+
783	PA0773	pdxJ	pyridoxal phosphate biosynthetic protein PdxJ	841079	841825	+
784	PA0774		conserved hypothetical protein	841913	842881	-
785	PA0775		conserved hypothetical protein	842878	843618	-
786	PA0776		hypothetical protein	843723	844295	-
787	PA0777		hypothetical protein	844427	845179	-
788	PA0778	icp	inhibitor of cysteine peptidase	845278	845682	-
789	PA0779		probable ATP-dependent protease	845793	848192	-
790	PA0780	pruR	proline utilization regulator	848383	849135	+
791	PA0781		hypothetical protein	849256	851319	-
792	PA0782	putA	proline dehydrogenase PutA	851783	854965	+
793	PA0783	putP	sodium/proline symporter PutP	855277	856797	+
794	PA0784		probable transcriptional regulator	856942	857871	-
795	PA0785	azoR	azobenzene reductase, AzoR	857998	858636	+
796	PA0786		probable transporter	858646	858951	+
797	PA0787		hypothetical protein	859007	860170	+
798	PA0788		hypothetical protein	860175	863300	-
799	PA0789		probable amino acid permease	864095	865510	+
800	PA0790		hypothetical protein	865636	866451	-
801	PA0791		probable transcriptional regulator	866558	867346	+
802	PA0792	prpD	propionate catabolic protein PrpD	867324	868808	-
803	PA0793		hypothetical protein	868943	870130	-
804	PA0794		probable aconitate hydratase	870249	872855	-
805	PA0795	prpC	citrate synthase 2	872986	874113	-
806	PA0796	prpB	carboxyphosphonoenolpyruvate phosphonomutase	874206	875102	-
807	PA0797		probable transcriptional regulator	875113	875835	-
808	PA0798	pmtA	phospholipid methyltransferase	875953	876603	+
809	PA0799		probable helicase	876617	878608	-
810	PA0800		hypothetical protein	879027	879560	+
811	PA0801		hypothetical protein	879557	881077	+
812	PA0802		hypothetical protein	881077	881400	+
813	PA0803		hypothetical protein	881486	881926	+
814	PA0804		probable oxidoreductase	881958	882779	+
815	PA0805		hypothetical protein	882989	883216	-
816	PA0806		hypothetical protein	883777	884172	+
817	PA0807	ampDh3	AmpDh3	884799	885566	+
818	PA0808		hypothetical protein	885635	886108	+
819	PA0809		probable transporter	886160	887476	-
820	PA0810		probable haloacid dehalogenase	887583	888284	-
821	PA0811		probable major facilitator superfamily (MFS) transporter	888315	889562	-
822	PA0812		hypothetical protein	889559	890854	-
823	PA0813		hypothetical protein	891142	892389	-
824	PA0814		conserved hypothetical protein	892386	892820	-
825	PA0815		probable transcriptional regulator	893041	893994	+
826	PA0816		probable transcriptional regulator	893967	894851	-
827	PA0817		probable ring-cleaving dioxygenase	894952	895377	+
828	PA0818		hypothetical protein	895396	895668	-
829	PA0819		hypothetical protein	895824	896117	+
830	PA0820		hypothetical protein	896416	897228	+
831	PA0821		hypothetical protein	897335	898423	-
832	PA0822		hypothetical protein	898440	898886	-
833	PA0823		hypothetical protein	898908	899141	-
834	PA0824		hypothetical protein	899138	899656	-
835	PA0825		hypothetical protein	899830	900165	-
836	PA0826		hypothetical protein	900408	901046	-
837	PA0826.1		translated portion of tmRNA gene ssrA	901746	901778	-
838	PA0826.2	ssrA	tmRNA	901520	901872	-
839	PA0827		hypothetical protein	901934	902812	-
840	PA0828		probable transcriptional regulator	902900	903583	+
841	PA0829		probable hydrolase	903692	904633	+
842	PA0830		hypothetical protein	904768	905601	-
843	PA0831	oruR	transcriptional regulator OruR	905726	906745	+
844	PA0832		conserved hypothetical protein	906847	907488	+
845	PA0833		hypothetical protein	907594	908307	+
846	PA0834		conserved hypothetical protein	908377	909291	-
847	PA0835	pta	phosphate acetyltransferase	909418	911532	-
848	PA0836	ackA	acetate kinase	911595	912779	-
849	PA0836.1			912791	912861	+
850	PA0837	slyD	peptidyl-prolyl cis-trans isomerase SlyD	913086	913571	+
851	PA0838		probable glutathione peroxidase	913777	914259	+
852	PA0839		probable transcriptional regulator	914412	915002	+
853	PA0840		probable oxidoreductase	915043	916155	+
854	PA0841		hypothetical protein	916346	917305	+
855	PA0842		probable glycosyl transferase	917309	918529	-
856	PA0843	plcR	phospholipase accessory protein PlcR precursor	918617	919240	-
857	PA0844	plcH	hemolytic phospholipase C precursor	919258	921450	-
858	PA0845		conserved hypothetical protein	921792	923804	-
859	PA0846		probable sulfate uptake protein	924182	924922	-
860	PA0847		hypothetical protein	925007	927214	-
861	PA0848		probable alkyl hydroperoxide reductase	927147	927746	+
862	PA0849	trxB2	thioredoxin reductase 2	927880	928830	+
863	PA0850		hypothetical protein	929084	929503	+
864	PA0851		hypothetical protein	929514	930476	-
865	PA0852	cbpD	chitin-binding protein CbpD precursor	930653	931822	-
866	PA0853		probable oxidoreductase	932102	932725	-
867	PA0854	fumC2	fumarate hydratase	932718	934112	-
868	PA0855		hypothetical protein	934241	935260	-
869	PA0856		hypothetical protein	935427	935975	+
870	PA0857	bolA	morphogene protein BolA	935989	936294	+
871	PA0858		conserved hypothetical protein	936459	937397	+
872	PA0859		hypothetical protein	937437	938039	+
873	PA0860		probable ATP-binding/permease fusion ABC transporter	938032	939822	+
874	PA0861		hypothetical protein	940117	942573	+
875	PA0862		hypothetical protein	942648	943430	+
876	PA0863		probable oxidoreductase	943482	944441	-
877	PA0864		probable transcriptional regulator	944724	945512	-
878	PA0865	hpd	4-hydroxyphenylpyruvate dioxygenase	945834	946907	+
879	PA0866	aroP2	aromatic amino acid transport protein AroP2	947205	948623	+
880	PA0867		hypothetical protein	948776	949159	+
881	PA0868		conserved hypothetical protein	949280	949693	+
882	PA0869	pbpG	D-alanyl-D-alanine-endopeptidase	949716	950648	-
883	PA0870	phhC	aromatic amino acid aminotransferase	950962	952161	-
884	PA0871	phhB	pterin-4-alpha-carbinolamine dehydratase	952158	952514	-
885	PA0872	phhA	phenylalanine-4-hydroxylase	952619	953407	-
886	PA0873	phhR	transcriptional regulator PhhR	953691	955250	+
887	PA0874		hypothetical protein	955456	955722	-
888	PA0875		conserved hypothetical protein	955991	958186	-
889	PA0876		probable transcriptional regulator	958406	959350	+
890	PA0877		probable transcriptional regulator	959484	960380	-
891	PA0878		hypothetical protein	960497	961324	+
892	PA0879		probable acyl-CoA dehydrogenase	961370	962530	+
893	PA0880		probable ring-cleaving dioxygenase	962545	962925	+
894	PA0881		hypothetical protein	962964	964316	+
895	PA0882		hypothetical protein	964372	965574	+
896	PA0883		probable acyl-CoA lyase beta chain	965585	966412	+
897	PA0884		probable C4-dicarboxylate-binding periplasmic protein	966526	967521	+
898	PA0885		probable C4-dicarboxylate transporter	967570	968208	+
899	PA0886		probable C4-dicarboxylate transporter	968205	969488	+
900	PA0887	acsA	acetyl-coenzyme A synthetase	969670	971625	+
901	PA0887.1			971858	971972	+
902	PA0888	aotJ	arginine/ornithine binding protein AotJ	972166	972945	+
903	PA0889	aotQ	arginine/ornithine transport protein AotQ	973064	973753	+
904	PA0890	aotM	arginine/ornithine transport protein AotM	973770	974468	+
905	PA0891		hypothetical protein	974482	975594	+
906	PA0892	aotP	arginine/ornithine transport protein AotP	975613	976377	+
907	PA0893	argR	transcriptional regulator ArgR	976410	977399	+
908	PA0894		hypothetical protein	977420	977743	-
909	PA0895	aruC	N-succinylglutamate 5-semialdehyde dehydrogenase	977910	979130	+
910	PA0896	aruF	arginine/ornithine succinyltransferase AI subunit	979329	980345	+
911	PA0897	aruG	arginine/ornithine succinyltransferase AII subunit	980357	981379	+
912	PA0898	aruD	succinylglutamate 5-semialdehyde dehydrogenase	981422	982888	+
913	PA0899	aruB	succinylarginine dihydrolase	982885	984231	+
914	PA0900		hypothetical protein	984245	984535	+
915	PA0901	aruE	succinylglutamate desuccinylase	984549	985547	+
916	PA0902		hypothetical protein	985692	986696	+
917	PA0903	alaS	alanyl-tRNA synthetase	986818	989442	+
918	PA0904	lysC	aspartate kinase alpha and beta chain	989590	990828	+
919	PA0905	rsmA	RsmA, regulator of secondary metabolites	991013	991198	+
920	PA0905.1		tRNA-Ser	991260	991350	+
921	PA0905.2		tRNA-Arg	991468	991544	+
922	PA0905.3		tRNA-Arg	991656	991732	+
923	PA0906		probable transcriptional regulator	991830	992543	-
924	PA0907		hypothetical protein	992714	993244	+
925	PA0908		hypothetical protein	993409	993783	+
926	PA0909		hypothetical protein	993776	994051	+
927	PA0910		hypothetical protein	994143	994646	+
928	PA0911		hypothetical protein	994699	995151	+
929	PA0912		hypothetical protein	995172	995711	-
930	PA0913	mgtE	probable Mg transporter MgtE	996038	997486	+
931	PA0914		hypothetical protein	997536	997928	-
932	PA0915		conserved hypothetical protein	997921	998382	-
933	PA0916		conserved hypothetical protein	998444	999766	-
934	PA0917	kup	potassium uptake protein Kup	1000013	1001917	+
935	PA0918		cytochrome b561	1001972	1002520	-
936	PA0919		hypothetical protein	1002681	1003964	-
937	PA0920		hypothetical protein	1003966	1006611	-
938	PA0921		hypothetical protein	1006860	1007219	+
939	PA0922		hypothetical protein	1007234	1007548	-
940	PA0922.1		tRNA-Met	1007727	1007803	-
941	PA0923	dinB	DNA Polymerase IV, DinB	1007950	1008999	+
942	PA0924		hypothetical protein	1009006	1010934	-
943	PA0925		hypothetical protein	1011047	1011454	-
944	PA0926		hypothetical protein	1011522	1011947	-
945	PA0927	ldhA	D-lactate dehydrogenase (fermentative)	1011983	1012972	-
946	PA0928	gacS	sensor/response regulator hybrid	1012975	1015752	-
947	PA0929		two-component response regulator	1015938	1016657	+
948	PA0930		two-component sensor	1016657	1017994	+
949	PA0931	pirA	ferric enterobactin receptor PirA	1018230	1020458	+
950	PA0932	cysM	cysteine synthase B	1020708	1021607	+
951	PA0933	ygcA	probable RNA methyltransferase	1021616	1022968	+
952	PA0934	relA	GTP pyrophosphokinase	1023053	1025296	+
953	PA0935		conserved hypothetical protein	1025401	1026231	+
954	PA0936	lpxO2	lipopolysaccharide biosynthetic protein LpxO2	1026274	1027212	-
955	PA0937		conserved hypothetical protein	1027445	1027984	+
956	PA0938		hypothetical protein	1028172	1029500	+
957	PA0939		hypothetical protein	1029825	1030151	-
958	PA0940		hypothetical protein	1030157	1030411	-
959	PA0941		hypothetical protein	1030423	1030656	-
960	PA0942		probable transcriptional regulator	1030772	1031332	+
961	PA0943		hypothetical protein	1031386	1032102	-
962	PA0944	purN	phosphoribosylaminoimidazole synthetase	1032095	1032763	-
963	PA0945	purM	phosphoribosylaminoimidazole synthetase	1032763	1033824	-
964	PA0946		hypothetical protein	1034038	1035075	+
965	PA0947		conserved hypothetical protein	1035277	1035981	+
966	PA0948		hypothetical protein	1036158	1036577	-
967	PA0949	wrbA	Trp repressor binding protein WrbA	1036579	1037175	-
968	PA0950		probable arsenate reductase	1037172	1037525	-
969	PA0951		probable ribonuclease	1037650	1038885	+
970	PA0952		hypothetical protein	1039240	1039623	-
971	PA0953		probable thioredoxin	1039968	1040432	+
972	PA0954		probable acylphosphatase	1040432	1040707	+
973	PA0955		hypothetical protein	1040724	1041680	-
974	PA0956	proS	prolyl-tRNA synthetase	1041689	1043404	-
975	PA0957		hypothetical protein	1043512	1043919	+
976	PA0958	oprD	Basic amino acid, basic peptide and imipenem outer membrane porin OprD precursor	1043983	1045314	-
977	PA0959		hypothetical protein	1045832	1046461	+
978	PA0960		hypothetical protein	1046462	1046671	+
979	PA0961		probable cold-shock protein	1046720	1046911	-
980	PA0962		probable dna-binding stress protein	1047549	1048019	-
981	PA0963	aspS	aspartyl-tRNA synthetase	1048459	1050234	+
982	PA0964		conserved hypothetical protein	1050301	1051047	+
983	PA0965	ruvC	Holliday junction resolvase RuvC	1051132	1051656	+
984	PA0966	ruvA	Holliday junction DNA helicase RuvA	1051673	1052278	+
985	PA0967	ruvB	Holliday junction DNA helicase RuvB	1052289	1053347	+
986	PA0968		conserved hypothetical protein	1053400	1053846	+
987	PA0969	tolQ	TolQ protein	1053848	1054543	+
988	PA0970	tolR	TolR protein	1054566	1055006	+
989	PA0971	tolA	TolA protein	1055009	1056052	+
990	PA0972	tolB	TolB protein	1056049	1057347	+
991	PA0973	oprL	Peptidoglycan associated lipoprotein OprL precursor	1057400	1057906	+
992	PA0974		conserved hypothetical protein	1057916	1058740	+
993	PA0975		probable radical activating enzyme	1058812	1059606	+
994	PA0976		conserved hypothetical protein	1059622	1060296	+
995	PA0976.1		tRNA-Lys	1060356	1060431	+
996	PA0977		hypothetical protein	1060510	1060833	-
997	PA0978		conserved hypothetical protein	1061207	1062034	-
998	PA0979		conserved hypothetical protein	1062061	1062369	-
999	PA0980		hypothetical protein	1062601	1062885	+
1000	PA0981		hypothetical protein	1062921	1063544	+
1001	PA0982		hypothetical protein	1064555	1065103	-
1002	PA0983		conserved hypothetical protein	1065138	1065425	+
1003	PA0984		colicin immunity protein	1065970	1066296	+
1004	PA0985		pyocin S5	1066321	1067817	-
1005	PA0986		conserved hypothetical protein	1068193	1068456	+
1006	PA0987		conserved hypothetical protein	1068489	1069331	+
1007	PA0988		hypothetical protein	1069769	1070173	+
1008	PA0989		hypothetical protein	1070294	1070854	-
1009	PA0990		conserved hypothetical protein	1071239	1071877	-
1010	PA0991		hypothetical protein	1072462	1072839	+
1011	PA0992	cupC1	fimbrial subunit CupC1	1073285	1073902	+
1012	PA0993	cupC2	chaperone CupC2	1073960	1074673	+
1013	PA0994	cupC3	usher CupC3	1074784	1077303	+
1014	PA0995	ogt	methylated-DNA--protein-cysteine methyltransferase	1077383	1077904	-
1015	PA0996	pqsA	probable coenzyme A ligase	1078462	1080015	+
1016	PA0997	pqsB	Homologous to beta-keto-acyl-acyl-carrier protein synthase	1080009	1080860	+
1017	PA0998	pqsC	Homologous to beta-keto-acyl-acyl-carrier protein synthase	1080853	1081899	+
1018	PA0999	pqsD	3-oxoacyl-[acyl-carrier-protein] synthase III	1081942	1082955	+
1019	PA1000	pqsE	Quinolone signal response protein	1082949	1083854	+
1020	PA1001	phnA	anthranilate synthase component I	1083972	1085564	+
1021	PA1002	phnB	anthranilate synthase component II	1085542	1086144	+
1022	PA1003	mvfR	Transcriptional regulator MvfR	1086097	1087095	-
1023	PA1004	nadA	quinolinate synthetase A	1087843	1088901	+
1024	PA1005		conserved hypothetical protein	1089010	1090443	-
1025	PA1006		conserved hypothetical protein	1090606	1090857	+
1026	PA1007		conserved hypothetical protein	1090891	1091964	+
1027	PA1008	bcp	bacterioferritin comigratory protein	1092025	1092498	-
1028	PA1009		hypothetical protein	1092510	1093067	-
1029	PA1010	dapA	dihydrodipicolinate synthase	1093251	1094129	+
1030	PA1011		hypothetical protein	1094147	1095337	+
1031	PA1012		conserved hypothetical protein	1095276	1096034	+
1032	PA1013	purC	phosphoribosylaminoimidazole-succinocarboxamide synthase	1096063	1096773	+
1033	PA1013.1		tRNA-Ser	1096867	1096956	+
1034	PA1014		probable glycosyl transferase	1097296	1098288	+
1035	PA1015		probable transcriptional regulator	1098328	1099128	-
1036	PA1016		hypothetical protein	1099669	1100820	+
1037	PA1017	pauA	pimeloyl-CoA synthetase	1100930	1103077	+
1038	PA1018		hypothetical protein	1103061	1103927	+
1039	PA1019	mucK	cis,cis-muconate transporter MucK	1104009	1105364	+
1040	PA1020		probable acyl-CoA dehydrogenase	1105888	1107000	+
1041	PA1021		probable enoyl-CoA hydratase/isomerase	1107000	1107761	+
1042	PA1022		probable acyl-CoA dehydrogenase	1107763	1108908	+
1043	PA1023		probable short-chain dehydrogenase	1108949	1109866	+
1044	PA1024		2-Nitropropane Dioxygenase	1109882	1110868	+
1045	PA1025		probable porin	1110947	1112197	+
1046	PA1026		hypothetical protein	1112574	1113050	-
1047	PA1027		probable aldehyde dehydrogenase	1113129	1114718	+
1048	PA1028		probable oxidoreductase	1114774	1116060	+
1049	PA1029		hypothetical protein	1116213	1116500	+
1050	PA1030		hypothetical protein	1116635	1117390	+
1051	PA1030.1			1117532	1117609	+
1052	PA1031		conserved hypothetical protein	1118158	1119519	+
1053	PA1032	quiP	QuiP	1119674	1122217	-
1054	PA1033		probable glutathione S-transferase	1122340	1122981	-
1055	PA1034		hypothetical protein	1123148	1123348	-
1056	PA1035		hypothetical protein	1123356	1123850	-
1057	PA1036		hypothetical protein	1124165	1124725	+
1058	PA1037		conserved hypothetical protein	1124845	1125465	-
1059	PA1038		hypothetical protein	1125548	1125865	-
1060	PA1039		conserved hypothetical protein	1125865	1126338	-
1061	PA1040		hypothetical protein	1126341	1126838	-
1062	PA1041		probable outer membrane protein precursor	1126969	1127601	+
1063	PA1042		conserved hypothetical protein	1127717	1128016	+
1064	PA1043		hypothetical protein	1128009	1128818	+
1065	PA1044		hypothetical protein	1128857	1129321	-
1066	PA1045		hypothetical protein	1129451	1131595	+
1067	PA1046		hypothetical protein	1131674	1133947	+
1068	PA1047		probable esterase	1134024	1135202	+
1069	PA1048		probable outer membrane protein precursor	1135408	1136289	+
1070	PA1049	pdxH	pyridoxine 5'-phosphate oxidase	1136388	1137035	+
1071	PA1050		conserved hypothetical protein	1137043	1138155	+
1072	PA1051		probable transporter	1138314	1139672	+
1073	PA1052		conserved hypothetical protein	1139714	1140859	+
1074	PA1053		conserved hypothetical protein	1141268	1141732	+
1075	PA1054		probable NADH dehydrogenase	1142061	1144862	+
1076	PA1055		conserved hypothetical protein	1144862	1145200	+
1077	PA1056		probable NADH dehydrogenase	1145197	1146696	+
1078	PA1057		conserved hypothetical protein	1146693	1147217	+
1079	PA1058		conserved hypothetical protein	1147202	1147471	+
1080	PA1059		conserved hypothetical protein	1147468	1147815	+
1081	PA1060		hypothetical protein	1147928	1148833	+
1082	PA1061		conserved hypothetical protein	1148844	1149941	+
1083	PA1062		hypothetical protein	1149952	1150473	+
1084	PA1063		hypothetical protein	1150470	1150721	+
1085	PA1064		hypothetical protein	1150750	1151415	-
1086	PA1065		conserved hypothetical protein	1151435	1151908	+
1087	PA1066		probable short-chain dehydrogenase	1151919	1152575	-
1088	PA1067		probable transcriptional regulator	1152624	1153538	+
1089	PA1068		probable heat shock protein (hsp90 family)	1153637	1155547	+
1090	PA1069		hypothetical protein	1155584	1157878	+
1091	PA1070	braG	branched-chain amino acid transport protein BraG	1157954	1158655	-
1092	PA1071	braF	branched-chain amino acid transport protein BraF	1158658	1159425	-
1093	PA1072	braE	branched-chain amino acid transport protein BraE	1159422	1160675	-
1094	PA1073	braD	branched-chain amino acid transport protein BraD	1160672	1161595	-
1095	PA1074	braC	branched-chain amino acid transport protein BraC	1161856	1162977	-
1096	PA1075		hypothetical protein	1163276	1163593	+
1097	PA1076		hypothetical protein	1163660	1164022	+
1098	PA1077	flgB	flagellar basal-body rod protein FlgB	1164275	1164682	+
1099	PA1078	flgC	flagellar basal-body rod protein FlgC	1164688	1165128	+
1100	PA1079	flgD	flagellar basal-body rod modification protein FlgD	1165141	1165854	+
1101	PA1080	flgE	flagellar hook protein FlgE	1165882	1167270	+
1102	PA1081	flgF	flagellar basal-body rod protein FlgF	1167488	1168237	+
1103	PA1082	flgG	flagellar basal-body rod protein FlgG	1168284	1169069	+
1104	PA1083	flgH	flagellar L-ring protein precursor FlgH	1169115	1169810	+
1105	PA1084	flgI	flagellar P-ring protein precursor FlgI	1169822	1170931	+
1106	PA1085	flgJ	flagellar protein FlgJ	1170942	1172144	+
1107	PA1086	flgK	flagellar hook-associated protein 1 FlgK	1172163	1174214	+
1108	PA1087	flgL	flagellar hook-associated protein type 3 FlgL	1174240	1175559	+
1109	PA1088		hypothetical protein	1175614	1176375	+
1110	PA1089		conserved hypothetical protein	1176380	1176982	+
1111	PA1090		hypothetical protein	1176958	1177620	+
1112	PA1091	fgtA	flagellar glycosyl transferase, FgtA	1177613	1182697	+
1113	PA1092	fliC	flagellin type B	1183058	1184524	+
1114	PA1093		hypothetical protein	1184603	1184974	+
1115	PA1094	fliD	flagellar capping protein FliD	1185060	1186484	+
1116	PA1095		hypothetical protein	1186606	1186986	+
1117	PA1096		hypothetical protein	1187009	1187305	+
1118	PA1097	fleQ	transcriptional regulator FleQ	1187587	1189059	+
1119	PA1098	fleS	two-component sensor	1189172	1190380	+
1120	PA1099	fleR	two-component response regulator	1190385	1191806	+
1121	PA1100	fliE	flagellar hook-basal body complex protein FliE	1192053	1192382	+
1122	PA1101	fliF	Flagella M-ring outer membrane protein precursor	1192405	1194201	+
1123	PA1102	fliG	flagellar motor switch protein FliG	1194207	1195223	+
1124	PA1103		probable flagellar assembly protein	1195225	1196031	+
1125	PA1104	fliI	flagellum-specific ATP synthase FliI	1196021	1197376	+
1126	PA1105	fliJ	flagellar protein FliJ	1197390	1197833	+
1127	PA1106		hypothetical protein	1197838	1198551	-
1128	PA1107		conserved hypothetical protein	1198750	1199946	-
1129	PA1108		probable major facilitator superfamily (MFS) transporter	1200063	1201220	-
1130	PA1109		probable transcriptional regulator	1201310	1202089	+
1131	PA1110		hypothetical protein	1202094	1202804	-
1132	PA1111		hypothetical protein	1202917	1203540	+
1133	PA1112		conserved hypothetical protein	1203633	1204781	+
1134	PA1113		probable ATP-binding/permease fusion ABC transporter	1205771	1207537	+
1135	PA1114		hypothetical protein	1207540	1207875	-
1136	PA1115		hypothetical protein	1207979	1210303	-
1137	PA1116		hypothetical protein	1210558	1211397	+
1138	PA1117		hypothetical protein	1211407	1211781	-
1139	PA1118		hypothetical protein	1211888	1212571	-
1140	PA1119		probable outer membrane protein precursor	1212717	1213223	-
1141	PA1120		conserved hypothetical protein	1213195	1214502	-
1142	PA1121		conserved hypothetical protein	1214502	1215074	-
1143	PA1122		probable peptide deformylase	1215284	1215727	+
1144	PA1123		hypothetical protein	1216120	1216440	-
1145	PA1124	dgt	deoxyguanosinetriphosphate triphosphohydrolase	1216671	1218167	+
1146	PA1125		probable cobalamin biosynthetic protein	1218181	1218933	+
1147	PA1126		hypothetical protein	1218940	1219527	-
1148	PA1127		probable oxidoreductase	1219621	1220610	-
1149	PA1128		probable transcriptional regulator	1220745	1221656	+
1150	PA1129		probable fosfomycin resistance protein	1221691	1222098	+
1151	PA1130	rhlC	rhamnosyltransferase 2	1222095	1223072	-
1152	PA1131		probable major facilitator superfamily (MFS) transporter	1223060	1224328	-
1153	PA1132		hypothetical protein	1224641	1225330	+
1154	PA1133		hypothetical protein	1225340	1225690	-
1155	PA1134		hypothetical protein	1225757	1226278	-
1156	PA1135		conserved hypothetical protein	1226427	1227302	-
1157	PA1136		probable transcriptional regulator	1227474	1228205	+
1158	PA1137		probable oxidoreductase	1228212	1229198	-
1159	PA1138		probable transcriptional regulator	1229344	1230219	+
1160	PA1139		hypothetical protein	1230310	1231158	+
1161	PA1140		conserved hypothetical protein	1231256	1232092	-
1162	PA1141		probable transcriptional regulator	1232229	1233131	-
1163	PA1142		probable transcriptional regulator	1233297	1234013	-
1164	PA1143		hypothetical protein	1234095	1234748	-
1165	PA1144		probable major facilitator superfamily (MFS) transporter	1234816	1236150	-
1166	PA1145		probable transcriptional regulator	1236644	1237546	+
1167	PA1146		probable iron-containing alcohol dehydrogenase	1237551	1238732	-
1168	PA1147		probable amino acid permease	1238834	1240324	-
1169	PA1148	toxA	exotoxin A precursor	1240584	1242500	-
1170	PA1149		hypothetical protein	1242750	1243118	-
1171	PA1150	pys2	pyocin S2	1243594	1245663	+
1172	PA1151	imm2	pyocin S2 immunity protein	1245665	1245928	+
1173	PA1152		hypothetical protein	1246444	1246788	+
1174	PA1153		hypothetical protein	1247932	1248486	-
1175	PA1154		conserved hypothetical protein	1249019	1249552	-
1176	PA1155	nrdB	NrdB, tyrosyl radical-harboring component of class Ia ribonucleotide reductase	1249907	1251154	-
1177	PA1156	nrdA	NrdA, catalytic component of class Ia ribonucleotide reductase	1251418	1254309	-
1178	PA1157		probable two-component response regulator	1255042	1255752	+
1179	PA1158		probable two-component sensor	1256094	1257452	+
1180	PA1159		probable cold-shock protein	1257772	1257981	+
1181	PA1160		hypothetical protein	1258087	1258470	-
1182	PA1161	rrmA	rRNA methyltransferase	1258488	1259291	-
1183	PA1162	dapE	succinyl-diaminopimelate desuccinylase	1259291	1260442	-
1184	PA1163		probable glucosyl transferase	1260557	1263166	-
1185	PA1164		conserved hypothetical protein	1263378	1264190	+
1186	PA1165	pcpS	PcpS	1264191	1264919	-
1187	PA1166		hypothetical protein	1265147	1265935	-
1188	PA1167		hypothetical protein	1266111	1266782	+
1189	PA1168		hypothetical protein	1267282	1267602	+
1190	PA1169		probable lipoxygenase	1267680	1269737	+
1191	PA1170		conserved hypothetical protein	1269781	1270515	-
1192	PA1171		probable transglycolase	1270972	1272168	+
1193	PA1172	napC	cytochrome c-type protein NapC	1272200	1272796	-
1194	PA1173	napB	cytochrome c-type protein NapB precursor	1272807	1273298	-
1195	PA1174	napA	periplasmic nitrate reductase protein NapA	1273309	1275798	-
1196	PA1175	napD	NapD protein of periplasmic nitrate reductase	1275795	1276124	-
1197	PA1176	napF	ferredoxin protein NapF	1276117	1276608	-
1198	PA1177	napE	periplasmic nitrate reductase protein NapE	1276617	1276784	-
1199	PA1178	oprH	PhoP/Q and low Mg2+ inducible outer membrane protein H1 precursor	1277006	1277608	+
1200	PA1179	phoP	two-component response regulator PhoP	1277688	1278365	+
1201	PA1180	phoQ	two-component sensor PhoQ	1278362	1279708	+
1202	PA1181		conserved hypothetical protein	1279810	1283172	+
1203	PA1182		probable transcriptional regulator	1283176	1284177	-
1204	PA1183	dctA	C4-dicarboxylate transport protein	1284513	1285823	+
1205	PA1184		probable transcriptional regulator	1285898	1286788	-
1206	PA1185		probable glutathione S-transferase	1286990	1287619	+
1207	PA1186		hypothetical protein	1287616	1288635	+
1208	PA1187		probable acyl-CoA dehydrogenase	1288737	1289876	+
1209	PA1188		hypothetical protein	1289965	1291146	+
1210	PA1189		conserved hypothetical protein	1291148	1291645	-
1211	PA1190		conserved hypothetical protein	1291813	1292412	-
1212	PA1191		hypothetical protein	1292571	1293164	-
1213	PA1192		conserved hypothetical protein	1293267	1294091	+
1214	PA1193		hypothetical protein	1294138	1294809	+
1215	PA1194		probable amino acid permease	1294811	1296229	-
1216	PA1195		hypothetical protein	1296334	1297098	-
1217	PA1196		probable transcriptional regulator	1297309	1298709	+
1218	PA1197		hypothetical protein	1298722	1299492	+
1219	PA1198		conserved hypothetical protein	1299558	1300175	+
1220	PA1199		probable lipoprotein	1300258	1300791	+
1221	PA1200		conserved hypothetical protein	1300811	1301473	+
1222	PA1201		probable transcriptional regulator	1301481	1302395	-
1223	PA1202		probable hydrolase	1302696	1303313	+
1224	PA1203		hypothetical protein	1303457	1303864	+
1225	PA1204		conserved hypothetical protein	1303892	1304449	+
1226	PA1205		conserved hypothetical protein	1304476	1305423	+
1227	PA1206		hypothetical protein	1305583	1306056	+
1228	PA1207	kefB	glutathione-regulated potassium-efflux system protein KefB	1306059	1307900	+
1229	PA1208		conserved hypothetical protein	1308067	1309566	+
1230	PA1209		hypothetical protein	1309583	1310518	-
1231	PA1210		conserved hypothetical protein	1310688	1311386	-
1232	PA1211		hypothetical protein	1311504	1312139	-
1233	PA1212		probable major facilitator superfamily (MFS) transporter	1312136	1313365	-
1234	PA1213		hypothetical protein	1313362	1314321	-
1235	PA1214		hypothetical protein	1314318	1315916	-
1236	PA1215		hypothetical protein	1315916	1317202	-
1237	PA1216		hypothetical protein	1317404	1318150	-
1238	PA1217		probable 2-isopropylmalate synthase	1318147	1319514	-
1239	PA1218		hypothetical protein	1319511	1320389	-
1240	PA1219		hypothetical protein	1320386	1321000	-
1241	PA1220		hypothetical protein	1320994	1322256	-
1242	PA1221		hypothetical protein	1322253	1324109	-
1243	PA1222		probable membrane-bound lytic murein transglycolase A	1324793	1325950	-
1244	PA1223		probable transcriptional regulator	1326046	1326939	-
1245	PA1224		probable NAD(P)H dehydrogenase	1327024	1327803	+
1246	PA1225		probable NAD(P)H dehydrogenase	1327813	1328439	-
1247	PA1226		probable transcriptional regulator	1328545	1329153	+
1248	PA1227		hypothetical protein	1329192	1330040	+
1249	PA1228		hypothetical protein	1330117	1330467	-
1250	PA1229		probable transcriptional regulator	1330577	1331383	-
1251	PA1230		hypothetical protein	1331517	1331714	+
1252	PA1231		conserved hypothetical protein	1331727	1332635	+
1253	PA1232		hypothetical protein	1332635	1334674	+
1254	PA1233		hypothetical protein	1334671	1334928	+
1255	PA1234		hypothetical protein	1334950	1335453	-
1256	PA1235		probable transcriptional regulator	1335645	1336427	+
1257	PA1236		probable major facilitator superfamily (MFS) transporter	1336430	1337941	-
1258	PA1237		probable multidrug resistance efflux pump	1337931	1339082	-
1259	PA1238		probable outer membrane component of multidrug efflux pump	1339079	1340527	-
1260	PA1239		hypothetical protein	1340910	1341794	-
1261	PA1240		probable enoyl-CoA hydratase/isomerase	1341851	1342648	-
1262	PA1241		probable transcriptional regulator	1342813	1343373	+
1263	PA1242		hypothetical protein	1343453	1345225	+
1264	PA1243		probable sensor/response regulator hybrid	1345248	1347824	-
1265	PA1244		hypothetical protein	1348060	1348401	-
1266	PA1245		hypothetical protein	1349416	1350660	+
1267	PA1246	aprD	alkaline protease secretion protein AprD	1350747	1352528	+
1268	PA1247	aprE	alkaline protease secretion protein AprE	1352525	1353823	+
1269	PA1248	aprF	Alkaline protease secretion outer membrane protein AprF precursor	1353827	1355272	+
1270	PA1249	aprA	alkaline metalloproteinase precursor	1355631	1357070	+
1271	PA1250	aprI	alkaline proteinase inhibitor AprI	1357317	1357712	+
1272	PA1251		probable chemotaxis transducer	1357725	1359350	-
1273	PA1252		probable L-malate dehydrogenase	1359590	1360594	+
1274	PA1253		probable semialdehyde dehydrogenase	1360698	1362278	-
1275	PA1254		probable dihydrodipicolinate synthetase	1362371	1363288	-
1276	PA1255		hypothetical protein	1363439	1364473	-
1277	PA1256		probable ATP-binding component of ABC transporter	1364499	1365221	-
1278	PA1257		probable permease of ABC transporter	1365218	1365862	-
1279	PA1258		probable permease of ABC transporter	1365873	1366538	-
1280	PA1259		hypothetical protein	1366538	1368280	-
1281	PA1260		probable binding protein component of ABC transporter	1368339	1369160	-
1282	PA1261		probable transcriptional regulator	1369418	1370092	-
1283	PA1262		probable major facilitator superfamily (MFS) transporter	1370257	1371699	-
1284	PA1263		hypothetical protein	1371738	1372682	+
1285	PA1264		probable transcriptional regulator	1372979	1373845	-
1286	PA1265		hypothetical protein	1373945	1374847	+
1287	PA1266		probable oxidoreductase	1374844	1376097	-
1288	PA1267		hypothetical protein	1376327	1377442	-
1289	PA1268		hypothetical protein	1377439	1378383	-
1290	PA1269		probable transcriptional regulator	1378500	1379168	-
1291	PA1270		hypothetical protein	1379413	1381452	+
1292	PA1271		probable tonB-dependent receptor	1381804	1383654	+
1293	PA1272	cobO	cob(I)alamin adenosyltransferase	1383718	1384329	+
1294	PA1273	cobB	cobyrinic acid a,c-diamide synthase	1384361	1385668	+
1295	PA1274		conserved hypothetical protein	1385670	1386326	+
1296	PA1275	cobD	cobalamin biosynthetic protein CobD	1386323	1387261	+
1297	PA1276	cobC	cobalamin biosynthetic protein CobC	1387254	1388249	+
1298	PA1277	cobQ	cobyric acid synthase	1388242	1389714	+
1299	PA1278	cobP	cobinamide kinase	1389707	1390228	+
1300	PA1279	cobU	nicotinate-nucleotide--dimethylbenzimidazole phosphoribosyltransferase	1390225	1391280	+
1301	PA1280		hypothetical protein	1391277	1391861	+
1302	PA1281	cobV	cobalamin (5'-phosphate) synthase	1391864	1392601	+
1303	PA1282		probable major facilitator superfamily (MFS) transporter	1392564	1394069	-
1304	PA1283		probable transcriptional regulator	1394188	1394748	+
1305	PA1284		probable acyl-CoA dehydrogenase	1394779	1396599	-
1306	PA1285		probable transcriptional regulator	1396731	1397180	+
1307	PA1286		probable major facilitator superfamily (MFS) transporter	1397254	1398453	+
1308	PA1287		probable glutathione peroxidase	1398618	1399172	+
1309	PA1288		probable outer membrane protein precursor	1399231	1400505	-
1310	PA1289		hypothetical protein	1400711	1401190	-
1311	PA1290		probable transcriptional regulator	1401412	1402005	-
1312	PA1291		hypothetical protein	1402117	1402956	+
1313	PA1292		probable 3-mercaptopyruvate sulfurtransferase	1402981	1403835	-
1314	PA1293		hypothetical protein	1404136	1405197	-
1315	PA1294	rnd	ribonuclease D	1405338	1406462	+
1316	PA1295		conserved hypothetical protein	1406459	1406752	+
1317	PA1296		probable 2-hydroxyacid dehydrogenase	1407007	1407939	+
1318	PA1297		probable metal transporter	1407951	1408931	-
1319	PA1298		conserved hypothetical protein	1408999	1409274	+
1320	PA1299		conserved hypothetical protein	1409351	1409800	+
1321	PA1300		probable sigma-70 factor, ECF subfamily	1409949	1410476	+
1322	PA1301		probable transmembrane sensor	1410473	1411456	+
1323	PA1302		probable heme utilization protein precursor	1411585	1414140	+
1324	PA1303		probable signal peptidase	1414147	1414686	-
1325	PA1304		probable oligopeptidase	1414763	1416814	-
1326	PA1305		hypothetical protein	1416963	1417436	+
1327	PA1306		probable HIT family protein	1417500	1417961	+
1328	PA1307		conserved hypothetical protein	1417965	1418738	+
1329	PA1308		hypothetical protein	1418765	1419289	+
1330	PA1309		probable transcriptional regulator	1419298	1420158	-
1331	PA1310	phnW	2-aminoethylphosphonate:pyruvate aminotransferase	1420326	1421441	+
1332	PA1311	phnX	2-phosphonoacetaldehyde hydrolase	1421477	1422304	+
1333	PA1312		probable transcriptional regulator	1422355	1423266	-
1334	PA1313		probable major facilitator superfamily (MFS) transporter	1423374	1424732	+
1335	PA1314		hypothetical protein	1424746	1425132	+
1336	PA1315		probable transcriptional regulator	1425140	1425754	-
1337	PA1316		probable major facilitator superfamily (MFS) transporter	1425912	1427453	+
1338	PA1317	cyoA	cytochrome o ubiquinol oxidase subunit II	1428080	1429075	+
1339	PA1318	cyoB	cytochrome o ubiquinol oxidase subunit I	1429082	1431058	+
1340	PA1319	cyoC	cytochrome o ubiquinol oxidase subunit III	1431062	1431691	+
1341	PA1320	cyoD	cytochrome o ubiquinol oxidase subunit IV	1431691	1432026	+
1342	PA1321	cyoE	cytochrome o ubiquinol oxidase protein CyoE	1432037	1432927	+
1343	PA1322		probable TonB-dependent receptor	1433166	1435364	+
1344	PA1323		hypothetical protein	1435493	1435825	+
1345	PA1324		hypothetical protein	1435885	1436397	+
1346	PA1324.1			1436491	1436618	+
1347	PA1325		conserved hypothetical protein	1436663	1437070	+
1348	PA1326	ilvA2	threonine dehydratase, biosynthetic	1437067	1438614	+
1349	PA1327		probable protease	1438706	1440676	+
1350	PA1328		probable transcriptional regulator	1440639	1441547	-
1351	PA1329		conserved hypothetical protein	1441632	1442063	+
1352	PA1330		probable short-chain dehydrogenase	1442069	1442848	+
1353	PA1331		conserved hypothetical protein	1442904	1444451	-
1354	PA1332		hypothetical protein	1444720	1445271	-
1355	PA1333		hypothetical protein	1445405	1445611	-
1356	PA1334		probable oxidoreductase	1445806	1446918	-
1357	PA1335		probable two-component response regulator	1447226	1448503	-
1358	PA1336		probable two-component sensor	1448548	1450449	-
1359	PA1337	ansB	glutaminase-asparaginase	1450545	1451633	-
1360	PA1338	ggt	gamma-glutamyltranspeptidase precursor	1451719	1453392	-
1361	PA1339		probable ATP-binding component of ABC transporter	1453470	1454204	-
1362	PA1340		probable permease of ABC transporter	1454201	1454869	-
1363	PA1341		probable permease of ABC transporter	1454866	1455612	-
1364	PA1342		probable binding protein component of ABC transporter	1455815	1456723	-
1365	PA1343		hypothetical protein	1457175	1457633	+
1366	PA1344		probable short-chain dehydrogenase	1457729	1458523	+
1367	PA1345		hypothetical protein	1458707	1460296	+
1368	PA1346		hypothetical protein	1460307	1461854	-
1369	PA1347		probable transcriptional regulator	1461938	1462630	-
1370	PA1348		hypothetical protein	1462696	1463403	+
1371	PA1349		conserved hypothetical protein	1463586	1463936	+
1372	PA1350		hypothetical protein	1464111	1464860	+
1373	PA1351		probable sigma-70 factor, ECF subfamily	1464878	1466101	+
1374	PA1352		conserved hypothetical protein	1466109	1467320	-
1375	PA1353		hypothetical protein	1467488	1467901	-
1376	PA1354		hypothetical protein	1467938	1468363	-
1377	PA1355		hypothetical protein	1468510	1468890	+
1378	PA1356		hypothetical protein	1468913	1470019	+
1379	PA1357		conserved hypothetical protein	1470088	1470564	+
1380	PA1358		hypothetical protein	1470580	1470978	-
1381	PA1359		probable transcriptional regulator	1471016	1471672	-
1382	PA1360		conserved hypothetical protein	1471671	1472564	+
1383	PA1361		probable transporter	1472547	1473980	-
1384	PA1362		hypothetical protein	1474391	1474714	+
1385	PA1363		probable sigma-70 factor, ECF subfamily	1474727	1475467	+
1386	PA1364		probable transmembrane sensor	1475464	1476306	+
1387	PA1365		probable siderophore receptor	1476384	1478825	+
1388	PA1366		hypothetical protein	1479021	1479791	-
1389	PA1367		hypothetical protein	1480215	1481051	-
1390	PA1368		hypothetical protein	1481334	1482758	-
1391	PA1369		hypothetical protein	1483123	1483875	+
1392	PA1370		hypothetical protein	1483898	1485763	+
1393	PA1371		hypothetical protein	1486266	1486967	-
1394	PA1372		hypothetical protein	1486960	1489095	-
1395	PA1373	fabF2	3-oxoacyl-acyl carrier protein synthase II	1489815	1491083	-
1396	PA1374		hypothetical protein	1491192	1491698	+
1397	PA1375	pdxB	erythronate-4-phosphate dehydrogenase	1491913	1493055	+
1398	PA1376	aceK	isocitrate dehydrogenase kinase/phosphatase	1493090	1494823	-
1399	PA1377		conserved hypothetical protein	1494959	1495492	+
1400	PA1378		hypothetical protein	1495635	1495997	+
1401	PA1379		probable short-chain dehydrogenase	1496087	1496920	-
1402	PA1380		probable transcriptional regulator	1497012	1497977	+
1403	PA1381		hypothetical protein	1498338	1498829	+
1404	PA1382		probable type II secretion system protein	1498813	1501092	+
1405	PA1383		hypothetical protein	1501611	1503416	+
1406	PA1384	galE	UDP-glucose 4-epimerase	1503568	1504581	+
1407	PA1385		probable glycosyl transferase	1504605	1505729	+
1408	PA1386		probable ATP-binding component of ABC transporter	1505749	1507017	+
1409	PA1387		hypothetical protein	1507164	1508720	+
1410	PA1388		hypothetical protein	1508737	1509465	+
1411	PA1389		probable glycosyl transferase	1509562	1511046	+
1412	PA1390		probable glycosyl transferase	1511232	1512266	+
1413	PA1391		probable glycosyl transferase	1512260	1514035	+
1414	PA1392		hypothetical protein	1514036	1515280	+
1415	PA1393	cysC	adenosine 5'-phosphosulfate (APS) kinase	1515337	1515927	-
1416	PA1394		hypothetical protein	1516433	1516687	+
1417	PA1395		hypothetical protein	1516703	1517119	+
1418	PA1396		probable two-component sensor	1517146	1518768	-
1419	PA1397		probable two-component response regulator	1518914	1519546	+
1420	PA1398		hypothetical protein	1519627	1519968	+
1421	PA1399		probable transcriptional regulator	1519984	1520904	-
1422	PA1400		probable pyruvate carboxylase	1521109	1524396	+
1423	PA1401		hypothetical protein	1524424	1524831	-
1424	PA1402		hypothetical protein	1524909	1525574	-
1425	PA1403		probable transcriptional regulator	1525667	1526299	+
1426	PA1404		hypothetical protein	1526430	1526657	-
1427	PA1405		probable helicase	1527191	1528783	+
1428	PA1406		hypothetical protein	1528803	1529561	-
1429	PA1407		hypothetical protein	1529597	1530538	-
1430	PA1408		hypothetical protein	1530605	1533028	-
1431	PA1409	aphA	acetylpolyamine aminohydrolase	1533238	1534278	+
1432	PA1410		probable periplasmic spermidine/putrescine-binding protein	1534289	1535380	+
1433	PA1411		hypothetical protein	1535586	1536497	+
1434	PA1412		hypothetical protein	1536457	1537650	-
1435	PA1413		probable transcriptional regulator	1537755	1538627	+
1436	PA1414		hypothetical protein	1538683	1538916	+
1437	PA1415		hypothetical protein	1538976	1539704	-
1438	PA1416		conserved hypothetical protein	1539749	1541131	-
1439	PA1417		probable decarboxylase	1541145	1542746	-
1440	PA1418		probable sodium:solute symport protein	1542822	1544213	-
1441	PA1419		probable transporter	1544307	1545818	-
1442	PA1420		hypothetical protein	1545837	1546256	-
1443	PA1421	gbuA	guanidinobutyrase	1546271	1547230	-
1444	PA1422	gbuR	GbuR	1547437	1548330	+
1445	PA1423	bdlA	BdlA	1548334	1549587	-
1446	PA1424		hypothetical protein	1549883	1550494	+
1447	PA1425		probable ATP-binding component of ABC transporter	1550984	1552600	+
1448	PA1426		hypothetical protein	1552641	1552997	+
1449	PA1427		hypothetical protein	1553112	1553675	+
1450	PA1428		conserved hypothetical protein	1554415	1554846	+
1451	PA1429		probable cation-transporting P-type ATPase	1555012	1557720	+
1452	PA1430	lasR	transcriptional regulator LasR	1558171	1558890	+
1453	PA1431	rsaL	regulatory protein RsaL	1558880	1559122	-
1454	PA1432	lasI	autoinducer synthesis protein LasI	1559254	1559859	+
1455	PA1433		conserved hypothetical protein	1559966	1561918	-
1456	PA1434		hypothetical protein	1561919	1562632	-
1457	PA1435		probable Resistance-Nodulation-Cell Division (RND) efflux membrane fusion protein precursor	1562813	1563970	+
1458	PA1436		probable Resistance-Nodulation-Cell Division (RND) efflux transporter	1563967	1567077	+
1459	PA1437		probable two-component response regulator	1567181	1567870	+
1460	PA1438		probable two-component sensor	1567848	1569293	+
1461	PA1439		conserved hypothetical protein	1569302	1569709	-
1462	PA1440		hypothetical protein	1569721	1570308	-
1463	PA1441		hypothetical protein	1570496	1571779	+
1464	PA1442		conserved hypothetical protein	1572023	1572544	+
1465	PA1443	fliM	flagellar motor switch protein FliM	1572552	1573523	+
1466	PA1444	fliN	flagellar motor switch protein FliN	1573551	1574024	+
1467	PA1445	fliO	flagellar protein FliO	1574026	1574478	+
1468	PA1446	fliP	flagellar biosynthetic protein FliP	1574475	1575242	+
1469	PA1447	fliQ	flagellar biosynthetic protein FliQ	1575290	1575559	+
1470	PA1448	fliR	flagellar biosynthetic protein FliR	1575559	1576335	+
1471	PA1449	flhB	flagellar biosynthetic protein FlhB	1576338	1577474	+
1472	PA1450		conserved hypothetical protein	1577547	1578806	+
1473	PA1451		conserved hypothetical protein	1578839	1580182	+
1474	PA1452	flhA	flagellar biosynthesis protein FlhA	1580321	1582444	+
1475	PA1453	flhF	flagellar biosynthesis protein FlhF	1582528	1583817	+
1476	PA1454	fleN	flagellar synthesis regulator FleN	1583956	1584798	+
1477	PA1455	fliA	sigma factor FliA	1584795	1585538	+
1478	PA1456	cheY	two-component response regulator CheY	1585640	1586014	+
1479	PA1457	cheZ	chemotaxis protein CheZ	1586034	1586822	+
1480	PA1458		probable two-component sensor	1587023	1589284	+
1481	PA1459		probable methyltransferase	1589338	1590444	+
1482	PA1460	motC	MotC	1590533	1591273	+
1483	PA1461	motD	MotD	1591286	1592176	+
1484	PA1462		probable plasmid partitioning protein	1592271	1593059	+
1485	PA1463		hypothetical protein	1593151	1594041	+
1486	PA1464		probable purine-binding chemotaxis protein	1594087	1594566	+
1487	PA1465		hypothetical protein	1594597	1595004	+
1488	PA1466		hypothetical protein	1595032	1595718	-
1489	PA1467		hypothetical protein	1595827	1596798	+
1490	PA1468		hypothetical protein	1596889	1597305	+
1491	PA1469		hypothetical protein	1597365	1598087	+
1492	PA1470		probable short-chain dehydrogenase	1598221	1598958	+
1493	PA1471		hypothetical protein	1599024	1599320	-
1494	PA1472		conserved hypothetical protein	1599428	1599982	-
1495	PA1473		hypothetical protein	1600083	1600418	-
1496	PA1474		hypothetical protein	1600415	1601893	-
1497	PA1475	ccmA	heme exporter protein CcmA	1602179	1602880	+
1498	PA1476	ccmB	heme exporter protein CcmB	1602877	1603548	+
1499	PA1477	ccmC	heme exporter protein CcmC	1603671	1604429	+
1500	PA1478		hypothetical protein	1604426	1604602	+
1501	PA1479	ccmE	cytochrome C-type biogenesis protein CcmE	1604599	1605087	+
1502	PA1480	ccmF	cytochrome C-type biogenesis protein CcmF	1605088	1607061	+
1503	PA1481	ccmG	cytochrome C biogenesis protein CcmG	1607065	1607607	+
1504	PA1482	ccmH	cytochrome C-type biogenesis protein CcmH	1607604	1608071	+
1505	PA1483	cycH	cytochrome c-type biogenesis protein	1608068	1609291	+
1506	PA1484		probable transcriptional regulator	1609738	1610544	-
1507	PA1485		probable amino acid permease	1610745	1612112	+
1508	PA1486		hypothetical protein	1612126	1613226	+
1509	PA1487		probable carbohydrate kinase	1613234	1614649	-
1510	PA1488		hypothetical protein	1614670	1615908	-
1511	PA1489		hypothetical protein	1615895	1617085	-
1512	PA1490		probable transcriptional regulator	1617489	1618265	-
1513	PA1491		probable transporter	1618612	1619847	+
1514	PA1492		hypothetical protein	1619907	1620263	+
1515	PA1493	cysP	sulfate-binding protein of ABC transporter	1620345	1621343	-
1516	PA1494		conserved hypothetical protein	1621472	1623127	-
1517	PA1495		hypothetical protein	1623251	1623877	-
1518	PA1496		probable potassium channel	1623864	1624715	-
1519	PA1497		probable transporter	1624781	1625695	-
1520	PA1498	pykF	pyruvate kinase I	1626062	1627495	-
1521	PA1499		conserved hypothetical protein	1627497	1628762	-
1522	PA1500		probable oxidoreductase	1629059	1629949	-
1523	PA1501		conserved hypothetical protein	1630024	1630806	-
1524	PA1502	gcl	glyoxylate carboligase	1630902	1632677	-
1525	PA1503		hypothetical protein	1633006	1633437	+
1526	PA1504		probable transcriptional regulator	1633842	1634492	-
1527	PA1505	moaA2	molybdopterin biosynthetic protein A2	1634728	1635723	+
1528	PA1506		hypothetical protein	1635908	1636237	+
1529	PA1507		probable transporter	1636329	1637696	-
1530	PA1508		hypothetical protein	1638379	1638639	-
1531	PA1509		hypothetical protein	1638652	1639794	-
1532	PA1510		hypothetical protein	1639791	1641500	-
1533	PA1511		conserved hypothetical protein	1641497	1644025	-
1534	PA1512	hcpA	secreted protein Hcp	1644207	1644725	-
1535	PA1513		hypothetical protein	1645211	1646488	-
1536	PA1514		conserved hypothetical protein	1646537	1647046	-
1537	PA1515	alc	allantoicase	1647101	1648099	-
1538	PA1516		hypothetical protein	1648117	1648632	-
1539	PA1517		conserved hypothetical protein	1648629	1649555	-
1540	PA1518		conserved hypothetical protein	1649928	1650308	+
1541	PA1519		probable transporter	1650549	1651898	-
1542	PA1520		probable transcriptional regulator	1652273	1653052	+
1543	PA1521		probable guanine deaminase	1653106	1654410	-
1544	PA1522		hypothetical protein	1654480	1655319	-
1545	PA1523	xdhB	xanthine dehydrogenase	1655346	1657745	-
1546	PA1524	xdhA	xanthine dehydrogenase	1657738	1659192	-
1547	PA1525	alkB2	alkane-1-monooxygenase 2	1659413	1660546	-
1548	PA1526		probable transcriptional regulator	1660727	1661386	+
1549	PA1527		conserved hypothetical protein	1661412	1664900	+
1550	PA1528	zipA	cell division protein ZipA	1665065	1665934	+
1551	PA1529	lig	DNA ligase	1666025	1668409	+
1552	PA1530		hypothetical protein	1668455	1668832	+
1553	PA1530.1	ffs	4.5S ribosomal RNA	1668840	1669799	+
1554	PA1531		hypothetical protein	1669086	1669952	-
1555	PA1532	dnaX	DNA polymerase subunits gamma and tau	1669989	1672034	+
1556	PA1533		conserved hypothetical protein	1672080	1672406	+
1557	PA1534	recR	recombination protein RecR	1672485	1673081	+
1558	PA1535		probable acyl-CoA dehydrogenase	1673204	1674352	+
1559	PA1536		conserved hypothetical protein	1674365	1674904	-
1560	PA1537		probable short-chain dehydrogenase	1674978	1675865	-
1561	PA1538		probable flavin-containing monooxygenase	1675862	1677445	-
1562	PA1539		hypothetical protein	1677559	1678407	+
1563	PA1540		conserved hypothetical protein	1678261	1678590	-
1564	PA1541		probable drug efflux transporter	1678584	1678952	-
1565	PA1542		hypothetical protein	1679361	1680197	-
1566	PA1543	apt	adenine phosphoribosyltransferase	1680437	1680985	-
1567	PA1544	anr	transcriptional regulator Anr	1681071	1681805	-
1568	PA1545		hypothetical protein	1682051	1682518	+
1569	PA1546	hemN	oxygen-independent coproporphyrinogen III oxidase	1682567	1683949	-
1570	PA1547		hypothetical protein	1684077	1684760	-
1571	PA1548		conserved hypothetical protein	1684753	1684962	-
1572	PA1549		probable cation-transporting P-type ATPase	1684941	1687376	-
1573	PA1550		hypothetical protein	1687373	1687912	-
1574	PA1551		probable ferredoxin	1687924	1689339	-
1575	PA1552		probable cytochrome c	1689557	1690513	-
1576	PA1553		probable cytochrome c oxidase subunit	1690701	1691312	-
1577	PA1554		probable cytochrome oxidase subunit (cbb3-type)	1691327	1692754	-
1578	PA1555		probable cytochrome c	1693119	1694045	-
1579	PA1556		probable cytochrome c oxidase subunit	1694233	1694841	-
1580	PA1557		probable cytochrome oxidase subunit (cbb3-type)	1694852	1696279	-
1581	PA1558		hypothetical protein	1696467	1697099	+
1582	PA1559		hypothetical protein	1697188	1697919	+
1583	PA1560		hypothetical protein	1697916	1698344	+
1584	PA1561	aer	aerotaxis receptor Aer	1698382	1699947	-
1585	PA1562	acnA	aconitate hydratase 1	1700320	1703052	-
1586	PA1563		conserved hypothetical protein	1703379	1704437	+
1587	PA1564		conserved hypothetical protein	1704522	1704761	+
1588	PA1565		probable oxidoreductase	1704793	1706103	-
1589	PA1566		conserved hypothetical protein	1706172	1707536	-
1590	PA1567		conserved hypothetical protein	1708004	1709401	-
1591	PA1568		conserved hypothetical protein	1709412	1709765	-
1592	PA1569		probable major facilitator superfamily (MFS) transporter	1709821	1711191	-
1593	PA1570		probable transcriptional regulator	1711569	1712450	+
1594	PA1571		hypothetical protein	1712519	1712698	-
1595	PA1572		conserved hypothetical protein	1712908	1714053	+
1596	PA1573		conserved hypothetical protein	1714064	1714660	+
1597	PA1574		conserved hypothetical protein	1714778	1715059	-
1598	PA1575		hypothetical protein	1715154	1715705	-
1599	PA1576		probable 3-hydroxyisobutyrate dehydrogenase	1715809	1716675	+
1600	PA1577		hypothetical protein	1716682	1717023	-
1601	PA1578		hypothetical protein	1717139	1717894	+
1602	PA1579		hypothetical protein	1718386	1718994	+
1603	PA1580	gltA	citrate synthase	1719109	1720395	-
1604	PA1581	sdhC	succinate dehydrogenase (C subunit)	1720744	1721130	+
1605	PA1582	sdhD	succinate dehydrogenase (D subunit)	1721124	1721492	+
1606	PA1583	sdhA	succinate dehydrogenase (A subunit)	1721496	1723268	+
1607	PA1584	sdhB	succinate dehydrogenase (B subunit)	1723280	1723987	+
1608	PA1585	sucA	2-oxoglutarate dehydrogenase (E1 subunit)	1724244	1727075	+
1609	PA1586	sucB	dihydrolipoamide succinyltransferase (E2 subunit)	1727118	1728347	+
1610	PA1587	lpdG	lipoamide dehydrogenase-glc	1728416	1729852	+
1611	PA1588	sucC	succinyl-CoA synthetase beta chain	1730181	1731347	+
1612	PA1589	sucD	succinyl-CoA synthetase alpha chain	1731347	1732234	+
1613	PA1590	braB	branched chain amino acid transporter	1732545	1733858	+
1614	PA1591		hypothetical protein	1734004	1734768	+
1615	PA1592		hypothetical protein	1734827	1735063	-
1616	PA1593		hypothetical protein	1735236	1735709	+
1617	PA1594		hypothetical protein	1735706	1736152	+
1618	PA1595		hypothetical protein	1736189	1737418	+
1619	PA1596	htpG	heat shock protein HtpG	1737536	1739440	+
1620	PA1597		hypothetical protein	1739508	1740233	+
1621	PA1598		conserved hypothetical protein	1740244	1741065	-
1622	PA1599		probable transcriptional regulator	1741146	1741928	+
1623	PA1600		probable cytochrome c	1741939	1743240	-
1624	PA1601		probable aldehyde dehydrogenase	1743290	1745536	-
1625	PA1602		probable oxidoreductase	1745533	1746024	-
1626	PA1603		probable transcriptional regulator	1746231	1746653	-
1627	PA1604		hypothetical protein	1746692	1747597	-
1628	PA1605		hypothetical protein	1747596	1748630	+
1629	PA1606		hypothetical protein	1748699	1749175	+
1630	PA1607		conserved hypothetical protein	1749349	1749789	-
1631	PA1608		probable chemotaxis transducer	1749895	1751520	-
1632	PA1609	fabB	beta-ketoacyl-ACP synthase I	1751674	1752891	-
1633	PA1610	fabA	beta-hydroxydecanoyl-ACP dehydrase	1752903	1753418	-
1634	PA1611		probable sensor/response regulator hybrid	1753607	1755562	-
1635	PA1612		hypothetical protein	1755559	1756317	-
1636	PA1613		hypothetical protein	1756489	1758597	-
1637	PA1614	gpsA	glycerol-3-phosphate dehydrogenase, biosynthetic	1758748	1759770	+
1638	PA1615		probable lipase	1759784	1760125	+
1639	PA1616		conserved hypothetical protein	1760122	1760586	+
1640	PA1617		probable AMP-binding enzyme	1760713	1762380	+
1641	PA1618		conserved hypothetical protein	1762433	1762870	+
1642	PA1619		probable transcriptional regulator	1762928	1763752	+
1643	PA1620		hypothetical protein	1763793	1764434	+
1644	PA1621		probable hydrolase	1764536	1765348	+
1645	PA1622		probable hydrolase	1765345	1766205	+
1646	PA1623		conserved hypothetical protein	1766285	1766947	+
1647	PA1624		hypothetical protein	1766956	1767762	+
1648	PA1625		conserved hypothetical protein	1767928	1768995	+
1649	PA1626		probable major facilitator superfamily (MFS) transporter	1769047	1770321	-
1650	PA1627		probable transcriptional regulator	1770337	1770984	-
1651	PA1628		probable 3-hydroxyacyl-CoA dehydrogenase	1771122	1772651	-
1652	PA1629		probable enoyl-CoA hydratase/isomerase	1772655	1773440	-
1653	PA1630		probable transcriptional regulator	1773682	1774548	+
1654	PA1631		probable acyl-CoA dehydrogenase	1774603	1775757	+
1655	PA1632	kdpF	KdpF protein	1775945	1776034	+
1656	PA1633	kdpA	potassium-transporting ATPase, A chain	1776045	1777739	+
1657	PA1634	kdpB	potassium-transporting ATPase, B chain	1777751	1779823	+
1658	PA1635	kdpC	potassium-transporting ATPase, C chain	1779877	1780428	+
1659	PA1636	kdpD	two-component sensor KdpD	1780536	1783193	+
1660	PA1637	kdpE	two-component response regulator KdpE	1783294	1783986	+
1661	PA1638		conserved hypothetical protein	1784108	1785016	+
1662	PA1639		hypothetical protein	1785127	1785732	+
1663	PA1640		conserved hypothetical protein	1785736	1786773	-
1664	PA1641		hypothetical protein	1786888	1787166	+
1665	PA1642	selD	selenophosphate synthetase	1787250	1788284	+
1666	PA1643		conserved hypothetical protein	1788284	1789393	+
1667	PA1644		conserved hypothetical protein	1789857	1790465	+
1668	PA1645		hypothetical protein	1790472	1790879	-
1669	PA1646		probable chemotaxis transducer	1791080	1793038	+
1670	PA1647		probable sulfate transporter	1793019	1794740	-
1671	PA1648		probable oxidoreductase	1794883	1795887	-
1672	PA1649		probable short-chain dehydrogenase	1796138	1796899	+
1673	PA1650		probable transporter	1797058	1797951	+
1674	PA1651		probable transporter	1797958	1799154	-
1675	PA1652		hypothetical protein	1799385	1800020	+
1676	PA1653		probable transcriptional regulator	1800071	1800547	-
1677	PA1654		probable aminotransferase	1800629	1801795	+
1678	PA1655		probable glutathione S-transferase	1801851	1802453	+
1679	PA1656		hypothetical protein	1803626	1805182	+
1680	PA1657		conserved hypothetical protein	1805218	1805724	+
1681	PA1658		conserved hypothetical protein	1805753	1807228	+
1682	PA1659		hypothetical protein	1807241	1807648	+
1683	PA1660		hypothetical protein	1808193	1809773	+
1684	PA1661		hypothetical protein	1809737	1810744	+
1685	PA1662		probable ClpA/B-type protease	1810751	1813384	+
1686	PA1663		probable transcriptional regulator	1813395	1814906	+
1687	PA1664		hypothetical protein	1814995	1815135	+
1688	PA1665		hypothetical protein	1815153	1816346	+
1689	PA1666		hypothetical protein	1816352	1816858	+
1690	PA1667		hypothetical protein	1816855	1818186	+
1691	PA1668		hypothetical protein	1818189	1819058	+
1692	PA1669		hypothetical protein	1819074	1822601	+
1693	PA1670	stp1	serine/threonine phosphoprotein phosphatase Stp1	1822601	1823329	+
1694	PA1671	stk1	serine-threonine kinase Stk1	1823326	1824315	+
1695	PA1672		hypothetical protein	1824343	1824723	-
1696	PA1673		hypothetical protein	1824969	1825430	+
1697	PA1674	folE2	GTP cyclohydrolase I precursor	1825495	1826040	-
1698	PA1675		conserved hypothetical protein	1826118	1826675	-
1699	PA1676		hypothetical protein	1826732	1827052	-
1700	PA1677		conserved hypothetical protein	1827225	1827821	-
1701	PA1678		probable DNA methylase	1827992	1828906	+
1702	PA1679		hypothetical protein	1828931	1829710	-
1703	PA1680		hypothetical protein	1829788	1830771	-
1704	PA1681	aroC	chorismate synthase	1830879	1831970	+
1705	PA1682		probable MFS metabolite transporter	1832014	1833165	+
1706	PA1683		probable sugar aldolase	1833162	1833779	+
1707	PA1684		probable oxidase	1833776	1834321	+
1708	PA1685	masA	enolase-phosphatase E-1	1834393	1835142	+
1709	PA1686	alkA	DNA-3-methyladenine glycosidase II	1835325	1836218	-
1710	PA1687	speE	spermidine synthase	1836367	1837227	+
1711	PA1688		hypothetical protein	1837388	1838257	+
1712	PA1689		conserved hypothetical protein	1838260	1840362	+
1713	PA1690	pscU	translocation protein in type III secretion	1840468	1841517	-
1714	PA1691	pscT	translocation protein in type III secretion	1841514	1842302	-
1715	PA1692		probable translocation protein in type III secretion	1842299	1842565	-
1716	PA1693	pscR	translocation protein in type III secretion	1842568	1843221	-
1717	PA1694	pscQ	translocation protein in type III secretion	1843218	1844147	-
1718	PA1695	pscP	translocation protein in type III secretion	1844144	1845253	-
1719	PA1696	pscO	translocation protein in type III secretion	1845241	1845717	-
1720	PA1697		ATP synthase in type III secretion system	1845714	1847036	-
1721	PA1698	popN	Type III secretion outer membrane protein PopN precursor	1847227	1848093	+
1722	PA1699		conserved hypothetical protein in type III secretion	1848074	1848352	+
1723	PA1700		conserved hypothetical protein in type III secretion	1848339	1848710	+
1724	PA1701		conserved hypothetical protein in type III secretion	1848707	1849072	+
1725	PA1702		conserved hypothetical protein in type III secretion	1849077	1849406	+
1726	PA1703	pcrD	type III secretory apparatus protein PcrD	1849403	1851523	+
1727	PA1704	pcrR	transcriptional regulator protein PcrR	1851520	1851954	+
1728	PA1705	pcrG	regulator in type III secretion	1851982	1852278	+
1729	PA1706	pcrV	type III secretion protein PcrV	1852288	1853172	+
1730	PA1707	pcrH	regulatory protein PcrH	1853181	1853684	+
1731	PA1708	popB	translocator protein PopB	1853665	1854837	+
1732	PA1709	popD	Translocator outer membrane protein PopD precursor	1854849	1855736	+
1733	PA1710	exsC	ExsC, exoenzyme S synthesis protein C precursor.	1855862	1856299	+
1734	PA1711	exsE	ExsE	1856308	1856553	+
1735	PA1712	exsB	exoenzyme S synthesis protein B	1856562	1856975	+
1736	PA1713	exsA	transcriptional regulator ExsA	1857273	1858109	+
1737	PA1714	exsD	ExsD	1858207	1859037	+
1738	PA1715	pscB	type III export apparatus protein	1859071	1859493	+
1739	PA1716	pscC	Type III secretion outer membrane protein PscC precursor	1859493	1861295	+
1740	PA1717	pscD	type III export protein PscD	1861297	1862595	+
1741	PA1718	pscE	type III export protein PscE	1862558	1862761	+
1742	PA1719	pscF	type III export protein PscF	1862764	1863021	+
1743	PA1720	pscG	type III export protein PscG	1863024	1863371	+
1744	PA1721	pscH	type III export protein PscH	1863368	1863799	+
1745	PA1722	pscI	type III export protein PscI	1863799	1864137	+
1746	PA1723	pscJ	type III export protein PscJ	1864134	1864880	+
1747	PA1724	pscK	type III export protein PscK	1864889	1865515	+
1748	PA1725	pscL	type III export protein PscL	1865494	1866138	+
1749	PA1726	bglX	periplasmic beta-glucosidase	1866241	1868535	-
1750	PA1727		conserved hypothetical protein	1868706	1870763	-
1751	PA1728		hypothetical protein	1871116	1871457	+
1752	PA1729		conserved hypothetical protein	1871555	1872202	+
1753	PA1730		conserved hypothetical protein	1872602	1874014	+
1754	PA1731		conserved hypothetical protein	1874017	1874970	+
1755	PA1732		conserved hypothetical protein	1874967	1875767	+
1756	PA1733		conserved hypothetical protein	1875849	1876580	+
1757	PA1734		hypothetical protein	1876588	1877409	-
1758	PA1735		hypothetical protein	1877522	1878409	+
1759	PA1736		probable acyl-CoA thiolase	1878980	1880185	+
1760	PA1737		probable 3-hydroxyacyl-CoA dehydrogenase	1880199	1882343	+
1761	PA1738		probable transcriptional regulator	1882595	1883509	-
1762	PA1739		probable oxidoreductase	1883661	1884632	+
1763	PA1740		hypothetical protein	1884655	1885653	+
1764	PA1741		hypothetical protein	1885662	1886033	-
1765	PA1742		probable amidotransferase	1886278	1887000	+
1766	PA1743		hypothetical protein	1887058	1887297	-
1767	PA1744		hypothetical protein	1887325	1887543	-
1768	PA1745		hypothetical protein	1887698	1888186	-
1769	PA1746		hypothetical protein	1888407	1888913	+
1770	PA1747		hypothetical protein	1888985	1889173	-
1771	PA1748		probable enoyl-CoA hydratase/isomerase	1889323	1890012	-
1772	PA1749		hypothetical protein	1890196	1890681	+
1773	PA1750		phospho-2-dehydro-3-deoxyheptonate aldolase	1890739	1891815	-
1774	PA1751		hypothetical protein	1892133	1892510	+
1775	PA1752		hypothetical protein	1892510	1893457	+
1776	PA1753		conserved hypothetical protein	1893620	1894117	+
1777	PA1754	cysB	transcriptional regulator CysB	1894249	1895223	+
1778	PA1755		hypothetical protein	1895280	1895627	-
1779	PA1756	cysH	3'-phosphoadenosine-5'-phosphosulfate reductase	1895692	1896495	-
1780	PA1757	thrH	homoserine kinase	1896630	1897247	+
1781	PA1758	pabB	para-aminobenzoate synthase component I	1897290	1898651	-
1782	PA1759		probable transcriptional regulator	1898816	1901521	+
1783	PA1760		probable transcriptional regulator	1901524	1904247	+
1784	PA1761		hypothetical protein	1904479	1904916	+
1785	PA1762		hypothetical protein	1904995	1905756	+
1786	PA1763		hypothetical protein	1905797	1906822	+
1787	PA1764		hypothetical protein	1906842	1908440	+
1788	PA1765		hypothetical protein	1908454	1909641	+
1789	PA1766		hypothetical protein	1909698	1910681	-
1790	PA1767		hypothetical protein	1910685	1912211	-
1791	PA1768		hypothetical protein	1912217	1912756	-
1792	PA1769		conserved hypothetical protein	1913047	1913871	-
1793	PA1770	ppsA	phosphoenolpyruvate synthase	1914037	1916412	+
1794	PA1771	estX	EstX	1916482	1917492	+
1795	PA1772		probable methyltransferase	1917599	1918087	+
1796	PA1773	cmaX	CmaX protein	1918275	1919273	+
1797	PA1774	cfrX	CfrX protein	1919322	1919576	+
1798	PA1775	cmpX	conserved cytoplasmic membrane protein, CmpX protein	1919579	1920403	+
1799	PA1776	sigX	ECF sigma factor SigX	1920568	1921065	+
1800	PA1777	oprF	Major porin and structural outer membrane porin OprF precursor	1921174	1922226	+
1801	PA1778	cobA	uroporphyrin-III C-methyltransferase	1922295	1923032	-
1802	PA1779		assimilatory nitrate reductase	1923044	1925770	-
1803	PA1780	nirD	assimilatory nitrite reductase small subunit	1925797	1926123	-
1804	PA1781	nirB	assimilatory nitrite reductase large subunit	1926176	1928626	-
1805	PA1781.1			1928666	1928886	-
1806	PA1782		probable serine/threonine-protein kinase	1928894	1930489	-
1807	PA1783	nasA	nitrate transporter	1930564	1931775	-
1808	PA1784		hypothetical protein	1932129	1932824	-
1809	PA1785		conserved hypothetical protein	1933054	1933632	-
1810	PA1786		conserved hypothetical protein	1933649	1934857	-
1811	PA1787	acnB	aconitate hydratase 2	1935035	1937644	-
1812	PA1788		hypothetical protein	1938026	1938493	+
1813	PA1789		hypothetical protein	1938549	1939412	-
1814	PA1790		hypothetical protein	1939583	1940206	+
1815	PA1791		hypothetical protein	1940255	1941586	-
1816	PA1792		conserved hypothetical protein	1941720	1942442	-
1817	PA1793	ppiB	peptidyl-prolyl cis-trans isomerase B	1942447	1942944	-
1818	PA1794	glnS	glutaminyl-tRNA synthetase	1943067	1944737	+
1819	PA1795	cysS	cysteinyl-tRNA synthetase	1944747	1946129	+
1820	PA1796	folD	5,10-methylene-tetrahydrofolate dehydrogenase / cyclohydrolase	1946187	1947041	-
1821	PA1796.1		tRNA-Arg	1947320	1947396	+
1822	PA1796.2		tRNA-His	1947448	1947523	+
1823	PA1796.3		tRNA-Leu	1947578	1947662	+
1824	PA1796.4		tRNA-His	1947729	1947804	+
1825	PA1797		hypothetical protein	1948502	1950334	-
1826	PA1798		probable two-component sensor	1950439	1951725	-
1827	PA1799		probable two-component response regulator	1951726	1952433	-
1828	PA1800	tig	trigger factor	1952665	1953975	+
1829	PA1801	clpP	ATP-dependent Clp protease proteolytic subunit	1954069	1954710	+
1830	PA1802	clpX	ATP-dependent Clp protease ATP-binding subunit ClpX	1954815	1956095	+
1831	PA1803	lon	Lon protease	1956227	1958623	+
1832	PA1804	hupB	DNA-binding protein HU	1958759	1959031	+
1833	PA1804.1		tRNA-Asp	1959083	1959159	+
1834	PA1805	ppiD	peptidyl-prolyl cis-trans isomerase D	1959263	1961128	+
1835	PA1806	fabI	NADH-dependent enoyl-ACP reductase	1961227	1962024	-
1836	PA1807		probable ATP-binding component of ABC transporter	1962046	1963656	-
1837	PA1808		probable permease of ABC transporter	1963658	1964677	-
1838	PA1809		probable permease of ABC transporter	1964682	1965764	-
1839	PA1810		probable binding protein component of ABC transporter	1965771	1967618	-
1840	PA1811		probable solute-binding protein	1967615	1969444	-
1841	PA1812	mltD	membrane-bound lytic murein transglycosylase D precursor	1969635	1971239	-
1842	PA1813		probable hydroxyacylglutathione hydrolase	1971317	1972093	-
1843	PA1814		hypothetical protein	1972195	1972956	+
1844	PA1815	rnhA	ribonuclease H	1972959	1973405	+
1845	PA1816	dnaQ	DNA polymerase III, epsilon chain	1973470	1974210	+
1846	PA1817		hypothetical protein	1974238	1974627	-
1847	PA1818		probable Orn/Arg/Lys decarboxylase	1974821	1977076	+
1848	PA1819		probable amino acid permease	1977100	1978455	+
1849	PA1820	nhaB	sodium/proton antiporter NhaB	1978439	1979941	-
1850	PA1821		probable enoyl-CoA hydratase/isomerase	1980165	1980977	+
1851	PA1822	fimL	hypothetical protein	1981017	1982705	+
1852	PA1823		conserved hypothetical protein	1982705	1983541	+
1853	PA1824		conserved hypothetical protein	1983509	1984288	-
1854	PA1825		hypothetical protein	1984389	1985033	+
1855	PA1826		probable transcriptional regulator	1985030	1985935	-
1856	PA1827		probable short-chain dehydrogenase	1986067	1986828	+
1857	PA1828		probable short-chain dehydrogenase	1986989	1987756	-
1858	PA1829		hypothetical protein	1987781	1988851	-
1859	PA1830		hypothetical protein	1989109	1989423	-
1860	PA1831		hypothetical protein	1989484	1990194	-
1861	PA1832		probable protease	1990428	1991453	+
1862	PA1833		probable oxidoreductase	1991512	1992504	+
1863	PA1834		hypothetical protein	1992584	1993474	+
1864	PA1835		hypothetical protein	1993461	1993898	-
1865	PA1836		probable transcriptional regulator	1994021	1994602	+
1866	PA1837		hypothetical protein	1994667	1995164	-
1867	PA1838	cysI	sulfite reductase	1995148	1996806	-
1868	PA1839		hypothetical protein	1997509	1998549	-
1869	PA1840		hypothetical protein	1998587	1998949	+
1870	PA1841		hypothetical protein	1998963	1999460	+
1871	PA1842		hypothetical protein	1999512	1999874	-
1872	PA1843	metH	methionine synthase	1999889	2003593	-
1873	PA1844		hypothetical protein	2003868	2004332	-
1874	PA1845		hypothetical protein	2004374	2004892	-
1875	PA1846	cti	cis/trans isomerase	2005254	2007542	+
1876	PA1847		conserved hypothetical protein	2007665	2008249	+
1877	PA1848		probable major facilitator superfamily (MFS) transporter	2008308	2009477	-
1878	PA1849		conserved hypothetical protein	2009482	2009724	-
1879	PA1850		probable transcriptional regulator	2009747	2010751	-
1880	PA1851		hypothetical protein	2011000	2012205	+
1881	PA1852		hypothetical protein	2012255	2012530	-
1882	PA1853		probable transcriptional regulator	2012815	2013678	+
1883	PA1854		conserved hypothetical protein	2013666	2014823	-
1884	PA1855		hypothetical protein	2014915	2015136	-
1885	PA1856		probable cytochrome oxidase subunit	2015139	2016581	-
1886	PA1857		conserved hypothetical protein	2016928	2017851	-
1887	PA1858	str	streptomycin 3''-phosphotransferase	2017967	2018794	-
1888	PA1859		probable transcriptional regulator	2018803	2019690	-
1889	PA1860		hypothetical protein	2019776	2020603	+
1890	PA1861	modC	molybdenum transport protein ModC	2020625	2021710	-
1891	PA1862	modB	molybdenum transport protein ModB	2021712	2022398	-
1892	PA1863	modA	molybdate-binding periplasmic protein precursor ModA	2022411	2023166	-
1893	PA1864		probable transcriptional regulator	2023281	2023931	-
1894	PA1865		hypothetical protein	2024065	2025744	+
1895	PA1866		hypothetical protein	2025737	2028013	+
1896	PA1867	xphA	XphA	2028454	2028981	+
1897	PA1868	xqhA	secretion protein XqhA	2028968	2031298	+
1898	PA1869		probable acyl carrier protein	2031466	2031705	+
1899	PA1870		hypothetical protein	2031988	2032413	+
1900	PA1871	lasA	LasA protease precursor	2032695	2033951	+
1901	PA1872		hypothetical protein	2034066	2034857	-
1902	PA1873		hypothetical protein	2034918	2035940	-
1903	PA1874		hypothetical protein	2036441	2043847	+
1904	PA1875		probable outer membrane protein precursor	2043847	2045124	+
1905	PA1876		probable ATP-binding/permease fusion ABC transporter	2045114	2047285	+
1906	PA1877		probable secretion protein	2047275	2048462	+
1907	PA1878		hypothetical protein	2048570	2049148	-
1908	PA1879		hypothetical protein	2049237	2049791	-
1909	PA1880		probable oxidoreductase	2049949	2052144	-
1910	PA1881		probable oxidoreductase	2052149	2052610	-
1911	PA1882		probable transporter	2052941	2053264	+
1912	PA1883		probable NADH-ubiquinone/plastoquinone oxidoreductase	2053277	2053675	+
1913	PA1884		probable transcriptional regulator	2053672	2054223	-
1914	PA1885		conserved hypothetical protein	2054309	2054842	+
1915	PA1886	polB	DNA polymerase II	2054911	2057274	+
1916	PA1887		hypothetical protein	2057278	2057946	-
1917	PA1888		hypothetical protein	2057930	2059339	-
1918	PA1889		hypothetical protein	2059569	2060552	+
1919	PA1890		probable glutathione S-transferase	2060566	2061189	-
1920	PA1891		hypothetical protein	2061278	2061667	-
1921	PA1892		hypothetical protein	2061664	2062401	-
1922	PA1893		hypothetical protein	2062398	2064827	-
1923	PA1894		hypothetical protein	2064853	2065545	-
1924	PA1895		hypothetical protein	2065493	2066767	-
1925	PA1896		hypothetical protein	2066786	2067955	-
1926	PA1897		hypothetical protein	2067961	2068728	-
1927	PA1898	qscR	quorum-sensing control repressor	2069490	2070203	+
1928	PA1899	phzA2	probable phenazine biosynthesis protein	2070685	2071173	+
1929	PA1900	phzB2	probable phenazine biosynthesis protein	2071209	2071697	+
1930	PA1901	phzC2	phenazine biosynthesis protein PhzC	2071721	2072938	+
1931	PA1902	phzD2	phenazine biosynthesis protein PhzD	2072935	2073558	+
1932	PA1903	phzE2	phenazine biosynthesis protein PhzE	2073555	2075438	+
1933	PA1904	phzF2	probable phenazine biosynthesis protein	2075452	2076288	+
1934	PA1905	phzG2	probable pyridoxamine 5'-phosphate oxidase	2076311	2076958	+
1935	PA1906		hypothetical protein	2077047	2077583	-
1936	PA1907		hypothetical protein	2077626	2079266	-
1937	PA1908		probable major facilitator superfamily (MFS) transporter	2079263	2080474	-
1938	PA1909		hypothetical protein	2080661	2081812	-
1939	PA1910		probable tonB-dependent receptor protein	2081853	2084267	-
1940	PA1911		probable transmembrane sensor	2084476	2085426	-
1941	PA1912		probable sigma-70 factor, ECF subfamily	2085423	2085929	-
1942	PA1913		hypothetical protein	2086021	2086701	-
1943	PA1914		conserved hypothetical protein	2086808	2088034	-
1944	PA1915		hypothetical protein	2088602	2090149	-
1945	PA1916		probable amino acid permease	2090213	2091445	-
1946	PA1917		hypothetical protein	2091490	2091837	-
1947	PA1918		hypothetical protein	2091850	2093250	-
1948	PA1919	nrdG	class III (anaerobic) ribonucleoside-triphosphate reductase activating protein, 'activase', NrdG	2093444	2094142	-
1949	PA1920	nrdD	class III (anaerobic) ribonucleoside-triphosphate reductase subunit, NrdD	2094329	2096356	-
1950	PA1921		hypothetical protein	2096514	2097323	-
1951	PA1922		probable TonB-dependent receptor	2097491	2099452	+
1952	PA1923		hypothetical protein	2099452	2103297	+
1953	PA1924		hypothetical protein	2103294	2103770	+
1954	PA1925		hypothetical protein	2103770	2104096	+
1955	PA1926		conserved hypothetical protein	2104597	2106447	+
1956	PA1927	metE	5-methyltetrahydropteroyltriglutamate-homocysteine S-methyltransferase	2106580	2108880	+
1957	PA1928	rimJ	ribosomal protein alanine acetyltransferase	2108942	2109511	-
1958	PA1929		hypothetical protein	2109558	2109854	-
1959	PA1930		probable chemotaxis transducer	2110226	2111521	+
1960	PA1931		probable ferredoxin	2111691	2112203	+
1961	PA1932		probable hydroxylase molybdopterin-containing subunit	2112200	2113189	+
1962	PA1933		probable hydroxylase large subunit	2113186	2115390	+
1963	PA1934		hypothetical protein	2115885	2116265	+
1964	PA1935		hypothetical protein	2117030	2117734	-
1965	PA1936		hypothetical protein	2117897	2118097	+
1966	PA1937		conserved hypothetical protein	2118585	2118893	+
1967	PA1938		conserved hypothetical protein	2118926	2119747	+
1968	PA1939		hypothetical protein	2120225	2122222	-
1969	PA1940		hypothetical protein	2122579	2123718	-
1970	PA1941		hypothetical protein	2123897	2125792	-
1971	PA1942		hypothetical protein	2126104	2126334	-
1972	PA1943		hypothetical protein	2126396	2127493	-
1973	PA1944		hypothetical protein	2127684	2129171	+
1974	PA1945		probable transcriptional regulator	2129307	2130635	+
1975	PA1946	rbsB	binding protein component precursor of ABC ribose transporter	2130854	2131813	+
1976	PA1947	rbsA	ribose transport protein RbsA	2131835	2133367	+
1977	PA1948	rbsC	membrane protein component of ABC ribose transporter	2133391	2134389	+
1978	PA1949	rbsR	ribose operon repressor RbsR	2134393	2135406	+
1979	PA1950	rbsK	ribokinase	2135460	2136386	+
1980	PA1951		hypothetical protein	2136520	2137785	-
1981	PA1952		hypothetical protein	2137846	2138598	-
1982	PA1953		hypothetical protein	2138612	2139292	-
1983	PA1954		hypothetical protein	2139354	2140376	-
1984	PA1955		hypothetical protein	2140433	2141002	-
1985	PA1956		hypothetical protein	2140999	2141487	-
1986	PA1957		hypothetical protein	2141790	2142317	-
1987	PA1958		probable transporter	2142314	2142889	-
1988	PA1959	bacA	bacitracin resistance protein	2143173	2144006	+
1989	PA1960		hypothetical protein	2144077	2144799	+
1990	PA1961		probable transcriptional regulator	2144810	2145745	-
1991	PA1962		conserved hypothetical protein	2145894	2146502	+
1992	PA1963		hypothetical protein	2146609	2146875	+
1993	PA1964		probable ATP-binding component of ABC transporter	2146961	2148526	-
1994	PA1965		hypothetical protein	2148854	2149189	+
1995	PA1966		hypothetical protein	2149472	2149843	+
1996	PA1967		hypothetical protein	2149864	2150364	-
1997	PA1968		hypothetical protein	2150524	2150781	+
1998	PA1969		hypothetical protein	2150828	2151220	+
[truncated: 3,671 more rows]
