# Supplementary material for: Evaluation of a microarray-hybridization based method applicable for discovery of single nucleotide polymorphisms (SNPs) in the Pseudomonas aeruginosa genome
Source: BMC Genomics. 2009 Jan 19;10:29. doi: 10.1186/1471-2164-10-29 (PMC2658670; doi:10.1186/1471-2164-10-29)
Supplement: Additional file 1 — Java program used for analysis of the PATA1 data. We developed a Java program for post-processing of probe signal and p value data produced by the TAS software (see 'Methods'). The zip file contains a jar archive including program binaries and source code, a sample data set and a readme file with brief instructions for installation and usage. [file 1471-2164-10-29-S1.zip › Tiling/data/intergenic.txt]

# extracted data from: data/Pseudomonas_aeruginosa_PAO1_intergenic_2008-Jan-10.fna
# columns:interGene ID,pro-locus tag,start,stop
1	pro-PA0001	1	482
2	pro-PA0002	2028	2055
3	pro-PA0003	3160	3168
4	pro-PA0005	6696	7017
5	pro-PA0006	7792	7802
6	pro-PA0007	8340	8670
7	pro-PA0008	10378	10433
8	pro-PA0010	13436	13539
9	pro-PA0011	14092	14234
10	pro-PA0012	15123	15206
11	pro-PA0013	15474	15619
12	pro-PA0014	16274	16334
13	pro-PA0015	16608	16899
14	pro-PA0016	17218	17365
15	pro-PA0017	18740	18766
16	pro-PA0019	21013	21066
17	pro-PA0020	21574	21711
18	pro-PA0021	22738	22871
19	pro-PA0022	23961	24000
20	pro-PA0023	24559	24567
21	pro-PA0024	25546	25735
22	pro-PA0025	26654	26710
23	pro-PA0026	27536	27645
24	pro-PA0029	30499	30501
25	pro-PA0030	32056	32059
26	pro-PA0031	32984	32999
27	pro-PA0032	34512	34623
28	pro-PA0033	35539	35904
29	pro-PA0034	36271	36277
30	pro-PA0035	36902	37086
31	pro-PA0037	39099	39201
32	pro-PA0038	40090	40189
33	pro-PA0039	40406	40588
34	pro-PA0040	40817	41112
35	pro-PA0041	42802	42913
36	pro-PA0042	53522	56545
37	pro-PA0043	56942	57211
38	pro-PA0044	58595	58785
39	pro-PA0045	60160	60655
40	pro-PA0046	61343	61372
41	pro-PA0047	61727	61878
42	pro-PA0048	62389	62402
43	pro-PA0049	62787	63067
44	pro-PA0050	64730	65338
45	pro-PA0051	65480	66302
46	pro-PA0052	68136	68187
47	pro-PA0053	68617	69271
48	pro-PA0054	69527	69542
49	pro-PA0055	70092	70129
50	pro-PA0056	70637	70701
51	pro-PA0057	71623	71729
52	pro-PA0058	72618	72679
53	pro-PA0059	73385	73467
54	pro-PA0060	73924	74033
55	pro-PA0061	74268	74278
56	pro-PA0062	74717	74772
57	pro-PA0063	75190	75280
58	pro-PA0064	76409	76415
59	pro-PA0065	77400	77431
60	pro-PA0067	78633	78709
61	pro-PA0069	81028	81115
62	pro-PA0070	82175	82403
63	pro-PA0071	83319	83379
64	pro-PA0075	90099	90105
65	pro-PA0076	90835	90843
66	pro-PA0078	94827	95047
67	pro-PA0079	96398	96403
68	pro-PA0080	97739	97753
69	pro-PA0081	98219	98262
70	pro-PA0082	99757	100123
71	pro-PA0083	101159	101246
72	pro-PA0084	101766	101777
73	pro-PA0085	103275	103349
74	pro-PA0086	103839	104005
75	pro-PA0091	110930	110975
76	pro-PA0092	112908	113021
77	pro-PA0094	114596	114610
78	pro-PA0095	115046	115298
79	pro-PA0096	117525	117551
80	pro-PA0100	121325	121345
81	pro-PA0102	123496	123870
82	pro-PA0103	124600	124809
83	pro-PA0104	126382	126517
84	pro-PA0105	127115	127377
85	pro-PA0106	128503	128511
86	pro-PA0107	130105	130114
87	pro-PA0108	130670	130679
88	pro-PA0109	131568	131582
89	pro-PA0110	131793	131807
90	pro-PA0112	133156	133219
91	pro-PA0113	134294	134318
92	pro-PA0114	135234	135258
93	pro-PA0115	135895	135933
94	pro-PA0116	136387	136517
95	pro-PA0117	136992	137247
96	pro-PA0118	137977	138000
97	pro-PA0119	138589	138817
98	pro-PA0120	140168	140215
99	pro-PA0121	140903	141002
100	pro-PA0122	141738	141916
101	pro-PA0123	142328	142358
102	pro-PA0124	143268	143566
103	pro-PA0126	144073	144247
104	pro-PA0127	144869	144968
105	pro-PA0128	145470	145541
106	pro-PA0129	145884	145964
107	pro-PA0130	147393	147560
108	pro-PA0131	149055	149137
109	pro-PA0133	150772	150905
110	pro-PA0134	151824	151935
111	pro-PA0135	153307	153695
112	pro-PA0136	153837	154416
113	pro-PA0138	157086	157107
114	pro-PA0139	158035	158198
115	pro-PA0140	158763	158906
116	pro-PA0141	160473	160551
117	pro-PA0142	161449	161905
118	pro-PA0143	163256	163362
119	pro-PA0144	164416	164442
120	pro-PA0145	165070	165218
121	pro-PA0146	165738	165975
122	pro-PA0147	167074	167145
123	pro-PA0148	168109	168212
124	pro-PA0149	169164	169360
125	pro-PA0151	170899	171046
126	pro-PA0152	173435	173810
127	pro-PA0153	174639	174772
128	pro-PA0154	175493	175502
129	pro-PA0155	176109	176314
130	pro-PA0156	177155	177306
131	pro-PA0159	182570	182767
132	pro-PA0160	183707	183821
133	pro-PA0161	184008	184286
134	pro-PA0162	184440	184593
135	pro-PA0163	185929	185956
136	pro-PA0164	186755	186831
137	pro-PA0165	188449	189119
138	pro-PA0166	189957	190197
139	pro-PA0167	191605	191696
140	pro-PA0168	192363	192367
141	pro-PA0169	192959	192964
142	pro-PA0170	193673	193798
143	pro-PA0171	194180	194205
144	pro-PA0172	194749	194756
145	pro-PA0173	196749	197010
146	pro-PA0174	198061	198079
147	pro-PA0175	198683	198687
148	pro-PA0176	199531	199599
149	pro-PA0177	201640	201674
150	pro-PA0179	204067	204093
151	pro-PA0180	204460	204656
152	pro-PA0181	205830	206021
153	pro-PA0182	206955	207070
154	pro-PA0183	207824	207922
155	pro-PA0184	209534	209620
156	pro-PA0186	212074	212339
157	pro-PA0187	213402	213818
158	pro-PA0189	215513	215549
159	pro-PA0190	216909	217155
160	pro-PA0191	217882	217904
161	pro-PA0192	218823	219171
162	pro-PA0193	221545	221584
163	pro-PA0194	222488	222554
164	pro-PA0195	223455	224100
165	pro-PA0195.1	225218	225294
166	pro-PA0197	227040	227381
167	pro-PA0198	228195	228222
168	pro-PA0200	229346	229525
169	pro-PA0201	229739	229953
170	pro-PA0202	230536	230542
171	pro-PA0203	232001	232065
172	pro-PA0204	233101	233122
173	pro-PA0206	234850	234874
174	pro-PA0207	235988	236217
175	pro-PA0208	237112	237231
176	pro-PA0213	241738	241752
177	pro-PA0215	243375	243430
178	pro-PA0216	243836	243840
179	pro-PA0217	244606	244689
180	pro-PA0218	245620	245947
181	pro-PA0219	246869	247218
182	pro-PA0220	248710	248766
183	pro-PA0221	250201	250230
184	pro-PA0222	251614	251776
185	pro-PA0223	252836	252912
186	pro-PA0224	253795	253853
187	pro-PA0225	254637	254790
188	pro-PA0226	255331	255480
189	pro-PA0229	258314	258462
190	pro-PA0230	259762	259783
191	pro-PA0231	261164	261178
192	pro-PA0232	261971	261980
193	pro-PA0233	262383	262556
194	pro-PA0234	263499	263688
195	pro-PA0235	264523	264963
196	pro-PA0236	266311	266615
197	pro-PA0237	267396	267637
198	pro-PA0238	268682	268703
199	pro-PA0239	269520	269668
200	pro-PA0240	270548	270572
201	pro-PA0241	271839	271903
202	pro-PA0242	273230	273774
203	pro-PA0243	275680	275771
204	pro-PA0244	276441	276479
205	pro-PA0246	277778	277893
206	pro-PA0247	279400	279573
207	pro-PA0248	280759	280935
208	pro-PA0250	282246	282322
209	pro-PA0251	282758	282911
210	pro-PA0252	283554	283817
211	pro-PA0253	284106	284196
212	pro-PA0254	284674	284713
213	pro-PA0255	286205	286337
214	pro-PA0256	287025	287187
215	pro-PA0257	288121	288383
216	pro-PA0258	289176	289204
217	pro-PA0259	289391	289561
218	pro-PA0260	291005	291153
219	pro-PA0262	293799	293801
220	pro-PA0263	296862	297042
221	pro-PA0263.1	297562	298815
222	pro-PA0264	298893	299080
223	pro-PA0265	299498	299521
224	pro-PA0266	300974	301217
225	pro-PA0267	302499	302823
226	pro-PA0268	304024	304176
227	pro-PA0269	305599	305724
228	pro-PA0270	306163	306173
229	pro-PA0271	306582	306614
230	pro-PA0273	307829	307877
231	pro-PA0274	309093	309254
232	pro-PA0275	310026	310133
233	pro-PA0276	310821	310895
234	pro-PA0277	311412	311450
235	pro-PA0278	312210	312380
236	pro-PA0279	313134	313226
237	pro-PA0280	313926	313937
238	pro-PA0281	314928	314930
239	pro-PA0282	315801	315810
240	pro-PA0283	316630	316790
241	pro-PA0284	317790	317965
242	pro-PA0285	318149	318311
243	pro-PA0286	320595	320765
244	pro-PA0287	321945	322174
245	pro-PA0288	323561	323615
246	pro-PA0289	324573	324624
247	pro-PA0290	325588	325699
248	pro-PA0291	326672	327283
249	pro-PA0292	328667	328800
250	pro-PA0293	329908	329992
251	pro-PA0294	330872	331033
252	pro-PA0295	331700	331761
253	pro-PA0296	332824	333078
254	pro-PA0297	334456	334733
255	pro-PA0298	335487	335526
256	pro-PA0299	336886	336950
257	pro-PA0300	338322	338436
258	pro-PA0301	339541	339958
259	pro-PA0302	341057	341110
260	pro-PA0303	342266	342291
261	pro-PA0304	343174	343255
262	pro-PA0305	344126	344302
263	pro-PA0306	346691	346800
264	pro-PA0307	347854	348439
265	pro-PA0309	350070	350088
266	pro-PA0310	350842	350889
267	pro-PA0311	351589	351609
268	pro-PA0312	352165	352429
269	pro-PA0313	352925	352926
270	pro-PA0314	353620	353690
271	pro-PA0315	354462	354753
272	pro-PA0316	355192	355247
273	pro-PA0317	356478	356680
274	pro-PA0318	358076	358166
275	pro-PA0319	358833	358930
276	pro-PA0320	359921	359981
277	pro-PA0321	360333	360412
278	pro-PA0322	361448	361462
279	pro-PA0323	362858	363277
280	pro-PA0324	364322	364368
281	pro-PA0327	367130	367456
282	pro-PA0328	368423	368461
283	pro-PA0329	370406	370705
284	pro-PA0330	371039	371161
285	pro-PA0331	371834	372090
286	pro-PA0332	373606	373724
287	pro-PA0333	374193	374242
288	pro-PA0334	375515	375950
289	pro-PA0335	377190	377238
290	pro-PA0336	377893	378095
291	pro-PA0337	378576	378597
292	pro-PA0338	380878	380902
293	pro-PA0339	382034	382036
294	pro-PA0340	382793	382913
295	pro-PA0341	383718	383726
296	pro-PA0342	384528	384732
297	pro-PA0343	385528	385553
298	pro-PA0344	386352	386385
299	pro-PA0346	389144	389333
300	pro-PA0347	389697	389732
301	pro-PA0348	390885	391093
302	pro-PA0350	393226	393307
303	pro-PA0351	393815	393829
304	pro-PA0352	394304	394441
305	pro-PA0353	395828	396056
306	pro-PA0354	397896	398223
307	pro-PA0355	399421	399492
308	pro-PA0356	400033	400247
309	pro-PA0357	401073	401130
310	pro-PA0358	401944	402019
311	pro-PA0359	402599	402680
312	pro-PA0360	403026	403294
313	pro-PA0361	404282	404385
314	pro-PA0362	406120	406246
315	pro-PA0363	406499	406618
316	pro-PA0364	407099	407249
317	pro-PA0365	408846	408900
318	pro-PA0366	409450	409503
319	pro-PA0367	410935	411223
320	pro-PA0368	411872	412328
321	pro-PA0369	413328	413363
322	pro-PA0370	413655	413932
323	pro-PA0373	417407	417526
324	pro-PA0376	420570	420682
325	pro-PA0377	421538	421601
326	pro-PA0378	422208	422211
327	pro-PA0379	422944	422979
328	pro-PA0380	423358	423459
329	pro-PA0381	423661	423718
330	pro-PA0382	424517	424669
331	pro-PA0383	425342	425503
332	pro-PA0384	426851	426862
333	pro-PA0385	427121	427181
334	pro-PA0386	427506	427585
335	pro-PA0387	428741	428860
336	pro-PA0389	429871	430001
337	pro-PA0390	430623	430629
338	pro-PA0391	431770	431857
339	pro-PA0392	433826	434225
340	pro-PA0393	434820	434829
341	pro-PA0394	435652	435662
342	pro-PA0395	436356	436569
343	pro-PA0396	437605	437781
344	pro-PA0397	438931	438937
345	pro-PA0398	439838	439990
346	pro-PA0399	440396	440637
347	pro-PA0401	443193	443418
348	pro-PA0403	445692	445714
349	pro-PA0404	446228	446338
350	pro-PA0406	447343	447390
351	pro-PA0407	448351	448430
352	pro-PA0408	449385	449638
353	pro-PA0409	450047	450092
354	pro-PA0410	450459	450508
355	pro-PA0411	451046	451129
356	pro-PA0412	453179	453238
357	pro-PA0413	454115	454125
358	pro-PA0416	463072	463078
359	pro-PA0417	463874	463948
360	pro-PA0418	464561	464567
361	pro-PA0419	465984	466017
362	pro-PA0420	466741	466832
363	pro-PA0421	468237	468409
364	pro-PA0422	469901	470080
365	pro-PA0423	470651	470661
366	pro-PA0424	471238	471305
367	pro-PA0425	471750	472023
368	pro-PA0426	473176	473190
369	pro-PA0428	477791	477885
370	pro-PA0429	479806	480055
371	pro-PA0430	481127	481195
372	pro-PA0431	482069	482110
373	pro-PA0432	482666	482705
374	pro-PA0433	484116	484403
375	pro-PA0434	484839	484963
376	pro-PA0435	487157	487166
377	pro-PA0436	488646	488729
378	pro-PA0437	489351	489386
379	pro-PA0439	491899	492079
380	pro-PA0441	494722	494815
381	pro-PA0442	496256	496361
382	pro-PA0443	496479	496870
383	pro-PA0444	498362	498419
384	pro-PA0445	499704	500103
385	pro-PA0446	501121	501375
386	pro-PA0447	502600	502718
387	pro-PA0448	503901	504120
388	pro-PA0449	505030	505046
389	pro-PA0450	505587	505628
390	pro-PA0451	507252	507630
391	pro-PA0453	509754	509824
392	pro-PA0454	510500	510588
393	pro-PA0455	512791	513050
394	pro-PA0456	514428	514774
395	pro-PA0457	514985	515134
396	pro-PA0458	515660	516028
397	pro-PA0459	517463	518082
398	pro-PA0460	520636	520736
399	pro-PA0461	521316	521629
400	pro-PA0463	523170	523253
401	pro-PA0465	525368	525468
402	pro-PA0466	526828	526876
403	pro-PA0467	527180	527323
404	pro-PA0468	527945	527962
405	pro-PA0469	528914	528998
406	pro-PA0470	529857	530028
407	pro-PA0471	532438	532540
408	pro-PA0473	534028	534195
409	pro-PA0474	534946	535084
410	pro-PA0475	535490	535538
411	pro-PA0476	536109	536141
412	pro-PA0477	537870	538216
413	pro-PA0478	539144	539230
414	pro-PA0479	539708	539784
415	pro-PA0480	540736	540838
416	pro-PA0481	541637	541678
417	pro-PA0482	542123	542169
418	pro-PA0483	544348	544653
419	pro-PA0484	545098	545128
420	pro-PA0485	545645	546333
421	pro-PA0486	547231	547431
422	pro-PA0487	548407	548467
423	pro-PA0488	549227	549293
424	pro-PA0489	549615	549655
425	pro-PA0490	550382	550519
426	pro-PA0491	550814	550866
427	pro-PA0492	551794	551910
428	pro-PA0493	552670	552745
429	pro-PA0494	552995	553004
430	pro-PA0497	556229	556274
431	pro-PA0498	557277	557353
432	pro-PA0499	558362	558376
433	pro-PA0500	559079	559643
434	pro-PA0501	560703	560807
435	pro-PA0504	563546	563548
436	pro-PA0505	564236	564343
437	pro-PA0506	564575	564913
438	pro-PA0507	566720	566931
439	pro-PA0508	568729	569001
440	pro-PA0509	570781	571110
441	pro-PA0511	573423	573432
442	pro-PA0516	576490	576497
443	pro-PA0519	578344	578393
444	pro-PA0520	580101	580315
445	pro-PA0521	581099	581132
446	pro-PA0522	581661	581667
447	pro-PA0523	581926	582014
448	pro-PA0526	585696	585701
449	pro-PA0527	585897	585979
450	pro-PA0527.1	586664	586866
451	pro-PA0528	586991	587016
452	pro-PA0529	587896	587996
453	pro-PA0530	588699	588923
454	pro-PA0532	590822	590895
455	pro-PA0533	591403	591444
456	pro-PA0534	592936	593272
457	pro-PA0535	594563	594579
458	pro-PA0536	595135	595244
459	pro-PA0537	596271	596273
460	pro-PA0538	596883	596969
461	pro-PA0539	597480	597707
462	pro-PA0540	598539	598607
463	pro-PA0541	598995	599106
464	pro-PA0542	599566	599756
465	pro-PA0543	600177	600425
466	pro-PA0544	601395	601397
467	pro-PA0545	602142	602345
468	pro-PA0546	603651	603705
469	pro-PA0547	604897	604911
470	pro-PA0548	605914	606159
471	pro-PA0551	610000	610213
472	pro-PA0552	611276	611280
473	pro-PA0553	612445	612516
474	pro-PA0554	612718	612876
475	pro-PA0555	613219	613337
476	pro-PA0556	614403	614467
477	pro-PA0560	617550	617661
478	pro-PA0561	618151	618175
479	pro-PA0563	620007	620134
480	pro-PA0564	620489	620665
481	pro-PA0565	621578	621694
482	pro-PA0567	622539	622725
483	pro-PA0568	622885	622893
484	pro-PA0569	623353	623367
485	pro-PA0570	623839	623851
486	pro-PA0572	624804	624993
487	pro-PA0573	627766	628334
488	pro-PA0574	628671	628762
489	pro-PA0574.1	629885	630433
490	pro-PA0575	630511	630526
491	pro-PA0576	634265	634370
492	pro-PA0577	636225	636303
493	pro-PA0578	638299	638380
494	pro-PA0579	638831	638899
495	pro-PA0580	639116	639315
496	pro-PA0581	640342	640419
497	pro-PA0582	640990	641072
498	pro-PA0585	643165	643207
499	pro-PA0586	643715	643807
500	pro-PA0588	646630	646729
501	pro-PA0589	648653	648930
502	pro-PA0590	649264	649306
503	pro-PA0592	650539	650574
504	pro-PA0593	651382	651496
505	pro-PA0596	656528	656653
506	pro-PA0600	660164	660314
507	pro-PA0601	662709	662753
508	pro-PA0602	663387	663514
509	pro-PA0603	664550	664782
510	pro-PA0604	665893	665947
511	pro-PA0605	666995	667107
512	pro-PA0606	668356	668460
513	pro-PA0607	669292	669414
514	pro-PA0609	670908	670979
515	pro-PA0610	672459	672776
516	pro-PA0611	673092	673190
517	pro-PA0612	673962	674418
518	pro-PA0613	674620	674666
519	pro-PA0614	675027	675389
520	pro-PA0615	675840	675860
521	pro-PA0617	676931	677082
522	pro-PA0622	681352	681393
523	pro-PA0623	682555	682566
524	pro-PA0624	683071	683084
525	pro-PA0625	683430	683598
526	pro-PA0626	685837	685845
527	pro-PA0628	686900	686956
528	pro-PA0629	687947	687978
529	pro-PA0632	689222	689235
530	pro-PA0633	689467	689536
531	pro-PA0634	690032	690042
532	pro-PA0635	690391	690419
533	pro-PA0636	690675	690720
534	pro-PA0638	692891	692897
535	pro-PA0639	693594	693595
536	pro-PA0640	694367	694420
537	pro-PA0641	695024	695081
538	pro-PA0642	698697	698931
539	pro-PA0643	699721	699743
540	pro-PA0646	701382	701476
541	pro-PA0649	703059	703476
542	pro-PA0652	705967	706027
543	pro-PA0653	706673	706943
544	pro-PA0654	707367	707685
545	pro-PA0655	708481	708534
546	pro-PA0656	709183	709281
547	pro-PA0657	709621	709698
548	pro-PA0658	711181	711219
549	pro-PA0659	712021	712080
550	pro-PA0660	713158	713278
551	pro-PA0661	714248	714263
552	pro-PA0662	714687	714976
553	pro-PA0665	717154	717230
554	pro-PA0666	717582	717634
555	pro-PA0667	718727	718728
556	pro-PA0668	720073	720356
557	pro-PA0668.1	721557	722095
558	pro-PA0668.2	723632	723695
559	pro-PA0668.3	723773	723800
560	pro-PA0668.4	723877	724102
561	pro-PA0668.5	726994	727135
562	pro-PA0669	727256	727607
563	pro-PA0671	732095	732101
564	pro-PA0672	732654	732958
565	pro-PA0673	733556	733672
566	pro-PA0674	733994	734158
567	pro-PA0676	735418	735486
568	pro-PA0677	736447	736455
569	pro-PA0679	737531	737676
570	pro-PA0680	738109	738110
571	pro-PA0681	738486	738718
572	pro-PA0682	739169	739175
573	pro-PA0683	740142	740202
574	pro-PA0688	746957	747469
575	pro-PA0689	748577	748661
576	pro-PA0690	749775	749956
577	pro-PA0691	762500	762890
578	pro-PA0692	763494	763656
579	pro-PA0693	765292	765314
580	pro-PA0694	767163	767172
581	pro-PA0695	767593	767600
582	pro-PA0696	768348	768414
583	pro-PA0697	770122	770155
584	pro-PA0698	770819	770846
585	pro-PA0699	771327	771330
586	pro-PA0701	772701	772709
587	pro-PA0702	773697	774415
588	pro-PA0703	775322	775399
589	pro-PA0704	776717	776786
590	pro-PA0705	778182	778308
591	pro-PA0706	779209	779462
592	pro-PA0707	780102	780193
593	pro-PA0708	780974	781258
594	pro-PA0709	782114	782228
595	pro-PA0710	782526	782569
596	pro-PA0711	782966	783008
597	pro-PA0712	783516	783575
598	pro-PA0713	783834	784172
599	pro-PA0714	784467	784697
600	pro-PA0715	785175	785968
601	pro-PA0716	786926	786927
602	pro-PA0717	788254	789143
603	pro-PA0718	789357	789359
604	pro-PA0719	789651	789653
605	pro-PA0720	790032	790165
606	pro-PA0721	790601	790616
607	pro-PA0722	790710	790721
608	pro-PA0723	790974	790985
609	pro-PA0724	791235	791369
610	pro-PA0725	792633	792636
611	pro-PA0726	792994	792996
612	pro-PA0727	794272	794500
613	pro-PA0729	796777	797250
614	pro-PA0729.1	797599	797720
615	pro-PA0730	797795	797924
616	pro-PA0731	798828	799278
617	pro-PA0732	800017	800095
618	pro-PA0733	801140	801274
619	pro-PA0735	802240	802259
620	pro-PA0737	804149	804655
621	pro-PA0738	805112	805227
622	pro-PA0739	805474	805787
623	pro-PA0740	806703	806804
624	pro-PA0741	808782	808815
625	pro-PA0742	809458	809573
626	pro-PA0743	809883	810274
627	pro-PA0744	811172	811282
628	pro-PA0745	812387	812444
629	pro-PA0746	813264	813328
630	pro-PA0747	814493	814503
631	pro-PA0748	816013	816104
632	pro-PA0749	817026	817081
633	pro-PA0750	817904	818002
634	pro-PA0751	818699	818824
635	pro-PA0753	821373	821382
636	pro-PA0754	821854	821901
637	pro-PA0755	822886	822914
638	pro-PA0756	824199	824408
639	pro-PA0758	826456	826462
640	pro-PA0759	827300	827399
641	pro-PA0760	828345	828616
642	pro-PA0761	828872	829275
643	pro-PA0762	830893	831300
644	pro-PA0763	831883	831913
645	pro-PA0764	832499	832506
646	pro-PA0766	833910	833948
647	pro-PA0767	835374	835522
648	pro-PA0768	837323	837327
649	pro-PA0769	838183	838350
650	pro-PA0772	840325	840384
651	pro-PA0774	841826	841912
652	pro-PA0776	843619	843722
653	pro-PA0777	844296	844426
654	pro-PA0778	845180	845277
655	pro-PA0779	845683	845792
656	pro-PA0780	848193	848382
657	pro-PA0781	849136	849255
658	pro-PA0782	851320	851782
659	pro-PA0783	854966	855276
660	pro-PA0784	856798	856941
661	pro-PA0785	857872	857997
662	pro-PA0786	858637	858645
663	pro-PA0787	858952	859006
664	pro-PA0788	860171	860174
665	pro-PA0789	863301	864094
666	pro-PA0790	865511	865635
667	pro-PA0791	866452	866557
668	pro-PA0793	868809	868942
669	pro-PA0794	870131	870248
670	pro-PA0795	872856	872985
671	pro-PA0796	874114	874205
672	pro-PA0797	875103	875112
673	pro-PA0798	875836	875952
674	pro-PA0799	876604	876616
675	pro-PA0800	878609	879026
676	pro-PA0803	881401	881485
677	pro-PA0804	881927	881957
678	pro-PA0805	882780	882988
679	pro-PA0806	883217	883776
680	pro-PA0807	884173	884798
681	pro-PA0808	885567	885634
682	pro-PA0809	886109	886159
683	pro-PA0810	887477	887582
684	pro-PA0811	888285	888314
685	pro-PA0813	890855	891141
686	pro-PA0815	892821	893040
687	pro-PA0817	894852	894951
688	pro-PA0818	895378	895395
689	pro-PA0819	895669	895823
690	pro-PA0820	896118	896415
691	pro-PA0821	897229	897334
692	pro-PA0822	898424	898439
693	pro-PA0823	898887	898907
694	pro-PA0825	899657	899829
695	pro-PA0826	900166	900407
696	pro-PA0826.1	901047	901745
697	pro-PA0827	901873	901933
698	pro-PA0828	902813	902899
699	pro-PA0829	903584	903691
700	pro-PA0830	904634	904767
701	pro-PA0831	905602	905725
702	pro-PA0832	906746	906846
703	pro-PA0833	907489	907593
704	pro-PA0834	908308	908376
705	pro-PA0835	909292	909417
706	pro-PA0836	911533	911594
707	pro-PA0836.1	912780	912790
708	pro-PA0837	912862	913085
709	pro-PA0838	913572	913776
710	pro-PA0839	914260	914411
711	pro-PA0840	915003	915042
712	pro-PA0841	916156	916345
713	pro-PA0842	917306	917308
714	pro-PA0843	918530	918616
715	pro-PA0844	919241	919257
716	pro-PA0845	921451	921791
717	pro-PA0846	923805	924181
718	pro-PA0847	924923	925006
719	pro-PA0849	927747	927879
720	pro-PA0850	928831	929083
721	pro-PA0851	929504	929513
722	pro-PA0852	930477	930652
723	pro-PA0853	931823	932101
724	pro-PA0855	934113	934240
725	pro-PA0856	935261	935426
726	pro-PA0857	935976	935988
727	pro-PA0858	936295	936458
728	pro-PA0859	937398	937436
729	pro-PA0861	939823	940116
730	pro-PA0862	942574	942647
731	pro-PA0863	943431	943481
732	pro-PA0864	944442	944723
733	pro-PA0865	945513	945833
734	pro-PA0866	946908	947204
735	pro-PA0867	948624	948775
736	pro-PA0868	949160	949279
737	pro-PA0869	949694	949715
738	pro-PA0870	950649	950961
739	pro-PA0872	952515	952618
740	pro-PA0873	953408	953690
741	pro-PA0874	955251	955455
742	pro-PA0875	955723	955990
743	pro-PA0876	958187	958405
744	pro-PA0877	959351	959483
745	pro-PA0878	960381	960496
746	pro-PA0879	961325	961369
747	pro-PA0880	962531	962544
748	pro-PA0881	962926	962963
749	pro-PA0882	964317	964371
750	pro-PA0883	965575	965584
751	pro-PA0884	966413	966525
752	pro-PA0885	967522	967569
753	pro-PA0887	969489	969669
754	pro-PA0887.1	971626	971857
755	pro-PA0888	971973	972165
756	pro-PA0889	972946	973063
757	pro-PA0890	973754	973769
758	pro-PA0891	974469	974481
759	pro-PA0892	975595	975612
760	pro-PA0893	976378	976409
761	pro-PA0894	977400	977419
762	pro-PA0895	977744	977909
763	pro-PA0896	979131	979328
764	pro-PA0897	980346	980356
765	pro-PA0898	981380	981421
766	pro-PA0900	984232	984244
767	pro-PA0901	984536	984548
768	pro-PA0902	985548	985691
769	pro-PA0903	986697	986817
770	pro-PA0904	989443	989589
771	pro-PA0905	990829	991012
772	pro-PA0905.1	991199	991259
773	pro-PA0905.2	991351	991467
774	pro-PA0905.3	991545	991655
775	pro-PA0906	991733	991829
776	pro-PA0907	992544	992713
777	pro-PA0908	993245	993408
778	pro-PA0910	994052	994142
779	pro-PA0911	994647	994698
780	pro-PA0912	995152	995171
781	pro-PA0913	995712	996037
782	pro-PA0914	997487	997535
783	pro-PA0916	998383	998443
784	pro-PA0917	999767	1000012
785	pro-PA0918	1001918	1001971
786	pro-PA0919	1002521	1002680
787	pro-PA0921	1006612	1006859
788	pro-PA0922	1007220	1007233
789	pro-PA0922.1	1007549	1007726
790	pro-PA0923	1007804	1007949
791	pro-PA0924	1009000	1009005
792	pro-PA0925	1010935	1011046
793	pro-PA0926	1011455	1011521
794	pro-PA0927	1011948	1011982
795	pro-PA0928	1012973	1012974
796	pro-PA0929	1015753	1015937
797	pro-PA0931	1017995	1018229
798	pro-PA0932	1020459	1020707
799	pro-PA0933	1021608	1021615
800	pro-PA0934	1022969	1023052
801	pro-PA0935	1025297	1025400
802	pro-PA0936	1026232	1026273
803	pro-PA0937	1027213	1027444
804	pro-PA0938	1027985	1028171
805	pro-PA0939	1029501	1029824
806	pro-PA0940	1030152	1030156
807	pro-PA0941	1030412	1030422
808	pro-PA0942	1030657	1030771
809	pro-PA0943	1031333	1031385
810	pro-PA0946	1033825	1034037
811	pro-PA0947	1035076	1035276
812	pro-PA0948	1035982	1036157
813	pro-PA0951	1037526	1037649
814	pro-PA0952	1038886	1039239
815	pro-PA0953	1039624	1039967
816	pro-PA0955	1040708	1040723
817	pro-PA0956	1041681	1041688
818	pro-PA0957	1043405	1043511
819	pro-PA0958	1043920	1043982
820	pro-PA0959	1045315	1045831
821	pro-PA0961	1046672	1046719
822	pro-PA0962	1046912	1047548
823	pro-PA0963	1048020	1048458
824	pro-PA0964	1050235	1050300
825	pro-PA0965	1051048	1051131
826	pro-PA0966	1051657	1051672
827	pro-PA0967	1052279	1052288
828	pro-PA0968	1053348	1053399
829	pro-PA0970	1054544	1054565
830	pro-PA0971	1055007	1055008
831	pro-PA0973	1057348	1057399
832	pro-PA0974	1057907	1057915
833	pro-PA0975	1058741	1058811
834	pro-PA0976	1059607	1059621
835	pro-PA0976.1	1060297	1060355
836	pro-PA0977	1060432	1060509
837	pro-PA0978	1060834	1061206
838	pro-PA0979	1062035	1062060
839	pro-PA0980	1062370	1062600
840	pro-PA0981	1062886	1062920
841	pro-PA0982	1063545	1064554
842	pro-PA0983	1065104	1065137
843	pro-PA0984	1065426	1065969
844	pro-PA0985	1066297	1066320
845	pro-PA0986	1067818	1068192
846	pro-PA0987	1068457	1068488
847	pro-PA0988	1069332	1069768
848	pro-PA0989	1070174	1070293
849	pro-PA0990	1070855	1071238
850	pro-PA0991	1071878	1072461
851	pro-PA0992	1072840	1073284
852	pro-PA0993	1073903	1073959
853	pro-PA0994	1074674	1074783
854	pro-PA0995	1077304	1077382
855	pro-PA0996	1077905	1078461
856	pro-PA0999	1081900	1081941
857	pro-PA1001	1083855	1083971
858	pro-PA1004	1087096	1087842
859	pro-PA1005	1088902	1089009
860	pro-PA1006	1090444	1090605
861	pro-PA1007	1090858	1090890
862	pro-PA1008	1091965	1092024
863	pro-PA1009	1092499	1092509
864	pro-PA1010	1093068	1093250
865	pro-PA1011	1094130	1094146
866	pro-PA1013	1096035	1096062
867	pro-PA1013.1	1096774	1096866
868	pro-PA1014	1096957	1097295
869	pro-PA1015	1098289	1098327
870	pro-PA1016	1099129	1099668
871	pro-PA1017	1100821	1100929
872	pro-PA1019	1103928	1104008
873	pro-PA1020	1105365	1105887
874	pro-PA1023	1108909	1108948
875	pro-PA1024	1109867	1109881
876	pro-PA1025	1110869	1110946
877	pro-PA1026	1112198	1112573
878	pro-PA1027	1113051	1113128
879	pro-PA1028	1114719	1114773
880	pro-PA1029	1116061	1116212
881	pro-PA1030	1116501	1116634
882	pro-PA1030.1	1117391	1117531
883	pro-PA1031	1117610	1118157
884	pro-PA1032	1119520	1119673
885	pro-PA1033	1122218	1122339
886	pro-PA1034	1122982	1123147
887	pro-PA1035	1123349	1123355
888	pro-PA1036	1123851	1124164
889	pro-PA1037	1124726	1124844
890	pro-PA1038	1125466	1125547
891	pro-PA1040	1126339	1126340
892	pro-PA1041	1126839	1126968
893	pro-PA1042	1127602	1127716
894	pro-PA1044	1128819	1128856
895	pro-PA1045	1129322	1129450
896	pro-PA1046	1131596	1131673
897	pro-PA1047	1133948	1134023
898	pro-PA1048	1135203	1135407
899	pro-PA1049	1136290	1136387
900	pro-PA1050	1137036	1137042
901	pro-PA1051	1138156	1138313
902	pro-PA1052	1139673	1139713
903	pro-PA1053	1140860	1141267
904	pro-PA1054	1141733	1142060
905	pro-PA1060	1147816	1147927
906	pro-PA1061	1148834	1148843
907	pro-PA1062	1149942	1149951
908	pro-PA1064	1150722	1150749
909	pro-PA1065	1151416	1151434
910	pro-PA1066	1151909	1151918
911	pro-PA1067	1152576	1152623
912	pro-PA1068	1153539	1153636
913	pro-PA1069	1155548	1155583
914	pro-PA1070	1157879	1157953
915	pro-PA1071	1158656	1158657
916	pro-PA1074	1161596	1161855
917	pro-PA1075	1162978	1163275
918	pro-PA1076	1163594	1163659
919	pro-PA1077	1164023	1164274
920	pro-PA1078	1164683	1164687
921	pro-PA1079	1165129	1165140
922	pro-PA1080	1165855	1165881
923	pro-PA1081	1167271	1167487
924	pro-PA1082	1168238	1168283
925	pro-PA1083	1169070	1169114
926	pro-PA1084	1169811	1169821
927	pro-PA1085	1170932	1170941
928	pro-PA1086	1172145	1172162
929	pro-PA1087	1174215	1174239
930	pro-PA1088	1175560	1175613
931	pro-PA1089	1176376	1176379
932	pro-PA1092	1182698	1183057
933	pro-PA1093	1184525	1184602
934	pro-PA1094	1184975	1185059
935	pro-PA1095	1186485	1186605
936	pro-PA1096	1186987	1187008
937	pro-PA1097	1187306	1187586
938	pro-PA1098	1189060	1189171
939	pro-PA1099	1190381	1190384
940	pro-PA1100	1191807	1192052
941	pro-PA1101	1192383	1192404
942	pro-PA1102	1194202	1194206
943	pro-PA1105	1197377	1197389
944	pro-PA1106	1197834	1197837
945	pro-PA1107	1198552	1198749
946	pro-PA1108	1199947	1200062
947	pro-PA1109	1201221	1201309
948	pro-PA1110	1202090	1202093
949	pro-PA1111	1202805	1202916
950	pro-PA1112	1203541	1203632
951	pro-PA1113	1204782	1205770
952	pro-PA1114	1207538	1207539
953	pro-PA1115	1207876	1207978
954	pro-PA1116	1210304	1210557
955	pro-PA1117	1211398	1211406
956	pro-PA1118	1211782	1211887
957	pro-PA1119	1212572	1212716
958	pro-PA1122	1215075	1215283
959	pro-PA1123	1215728	1216119
960	pro-PA1124	1216441	1216670
961	pro-PA1125	1218168	1218180
962	pro-PA1126	1218934	1218939
963	pro-PA1127	1219528	1219620
964	pro-PA1128	1220611	1220744
965	pro-PA1129	1221657	1221690
966	pro-PA1132	1224329	1224640
967	pro-PA1133	1225331	1225339
968	pro-PA1134	1225691	1225756
969	pro-PA1135	1226279	1226426
970	pro-PA1136	1227303	1227473
971	pro-PA1137	1228206	1228211
972	pro-PA1138	1229199	1229343
973	pro-PA1139	1230220	1230309
974	pro-PA1140	1231159	1231255
975	pro-PA1141	1232093	1232228
976	pro-PA1142	1233132	1233296
977	pro-PA1143	1234014	1234094
978	pro-PA1144	1234749	1234815
979	pro-PA1145	1236151	1236643
980	pro-PA1146	1237547	1237550
981	pro-PA1147	1238733	1238833
982	pro-PA1148	1240325	1240583
983	pro-PA1149	1242501	1242749
984	pro-PA1150	1243119	1243593
985	pro-PA1152	1245929	1246443
986	pro-PA1153	1246789	1247931
987	pro-PA1154	1248487	1249018
988	pro-PA1155	1249553	1249906
989	pro-PA1156	1251155	1251417
990	pro-PA1157	1254310	1255041
991	pro-PA1158	1255753	1256093
992	pro-PA1159	1257453	1257771
993	pro-PA1160	1257982	1258086
994	pro-PA1161	1258471	1258487
995	pro-PA1163	1260443	1260556
996	pro-PA1164	1263167	1263377
997	pro-PA1166	1264920	1265146
998	pro-PA1167	1265936	1266110
999	pro-PA1168	1266783	1267281
1000	pro-PA1169	1267603	1267679
1001	pro-PA1170	1269738	1269780
1002	pro-PA1171	1270516	1270971
1003	pro-PA1172	1272169	1272199
1004	pro-PA1173	1272797	1272806
1005	pro-PA1174	1273299	1273308
1006	pro-PA1177	1276609	1276616
1007	pro-PA1178	1276785	1277005
1008	pro-PA1179	1277609	1277687
1009	pro-PA1181	1279709	1279809
1010	pro-PA1182	1283173	1283175
1011	pro-PA1183	1284178	1284512
1012	pro-PA1184	1285824	1285897
1013	pro-PA1185	1286789	1286989
1014	pro-PA1187	1288636	1288736
1015	pro-PA1188	1289877	1289964
1016	pro-PA1190	1291646	1291812
1017	pro-PA1191	1292413	1292570
1018	pro-PA1192	1293165	1293266
1019	pro-PA1193	1294092	1294137
1020	pro-PA1195	1296230	1296333
1021	pro-PA1196	1297099	1297308
1022	pro-PA1197	1298710	1298721
1023	pro-PA1198	1299493	1299557
1024	pro-PA1199	1300176	1300257
1025	pro-PA1200	1300792	1300810
1026	pro-PA1201	1301474	1301480
1027	pro-PA1202	1302396	1302695
1028	pro-PA1203	1303314	1303456
1029	pro-PA1204	1303865	1303891
1030	pro-PA1205	1304450	1304475
1031	pro-PA1206	1305424	1305582
1032	pro-PA1207	1306057	1306058
1033	pro-PA1208	1307901	1308066
1034	pro-PA1209	1309567	1309582
1035	pro-PA1210	1310519	1310687
1036	pro-PA1211	1311387	1311503
1037	pro-PA1216	1317203	1317403
1038	pro-PA1222	1324110	1324792
1039	pro-PA1223	1325951	1326045
1040	pro-PA1224	1326940	1327023
1041	pro-PA1225	1327804	1327812
1042	pro-PA1226	1328440	1328544
1043	pro-PA1227	1329154	1329191
1044	pro-PA1228	1330041	1330116
1045	pro-PA1229	1330468	1330576
1046	pro-PA1230	1331384	1331516
1047	pro-PA1231	1331715	1331726
1048	pro-PA1234	1334929	1334949
1049	pro-PA1235	1335454	1335644
1050	pro-PA1236	1336428	1336429
1051	pro-PA1239	1340528	1340909
1052	pro-PA1240	1341795	1341850
1053	pro-PA1241	1342649	1342812
1054	pro-PA1242	1343374	1343452
1055	pro-PA1243	1345226	1345247
1056	pro-PA1244	1347825	1348059
1057	pro-PA1245	1348402	1349415
1058	pro-PA1246	1350661	1350746
1059	pro-PA1248	1353824	1353826
1060	pro-PA1249	1355273	1355630
1061	pro-PA1250	1357071	1357316
1062	pro-PA1251	1357713	1357724
1063	pro-PA1252	1359351	1359589
1064	pro-PA1253	1360595	1360697
1065	pro-PA1254	1362279	1362370
1066	pro-PA1255	1363289	1363438
1067	pro-PA1256	1364474	1364498
1068	pro-PA1258	1365863	1365872
1069	pro-PA1260	1368281	1368338
1070	pro-PA1261	1369161	1369417
1071	pro-PA1262	1370093	1370256
1072	pro-PA1263	1371700	1371737
1073	pro-PA1264	1372683	1372978
1074	pro-PA1265	1373846	1373944
1075	pro-PA1267	1376098	1376326
1076	pro-PA1269	1378384	1378499
1077	pro-PA1270	1379169	1379412
1078	pro-PA1271	1381453	1381803
1079	pro-PA1272	1383655	1383717
1080	pro-PA1273	1384330	1384360
1081	pro-PA1281	1391862	1391863
1082	pro-PA1283	1394070	1394187
1083	pro-PA1284	1394749	1394778
1084	pro-PA1285	1396600	1396730
1085	pro-PA1286	1397181	1397253
1086	pro-PA1287	1398454	1398617
1087	pro-PA1288	1399173	1399230
1088	pro-PA1289	1400506	1400710
1089	pro-PA1290	1401191	1401411
1090	pro-PA1291	1402006	1402116
1091	pro-PA1292	1402957	1402980
1092	pro-PA1293	1403836	1404135
1093	pro-PA1294	1405198	1405337
1094	pro-PA1296	1406753	1407006
1095	pro-PA1297	1407940	1407950
1096	pro-PA1298	1408932	1408998
1097	pro-PA1299	1409275	1409350
1098	pro-PA1300	1409801	1409948
1099	pro-PA1302	1411457	1411584
1100	pro-PA1303	1414141	1414146
1101	pro-PA1304	1414687	1414762
1102	pro-PA1305	1416815	1416962
1103	pro-PA1306	1417437	1417499
1104	pro-PA1307	1417962	1417964
1105	pro-PA1308	1418739	1418764
1106	pro-PA1309	1419290	1419297
1107	pro-PA1310	1420159	1420325
1108	pro-PA1311	1421442	1421476
1109	pro-PA1312	1422305	1422354
1110	pro-PA1313	1423267	1423373
1111	pro-PA1314	1424733	1424745
1112	pro-PA1315	1425133	1425139
1113	pro-PA1316	1425755	1425911
1114	pro-PA1317	1427454	1428079
1115	pro-PA1318	1429076	1429081
1116	pro-PA1319	1431059	1431061
1117	pro-PA1321	1432027	1432036
1118	pro-PA1322	1432928	1433165
1119	pro-PA1323	1435365	1435492
1120	pro-PA1324	1435826	1435884
1121	pro-PA1324.1	1436398	1436490
1122	pro-PA1325	1436619	1436662
1123	pro-PA1327	1438615	1438705
1124	pro-PA1329	1441548	1441631
1125	pro-PA1330	1442064	1442068
1126	pro-PA1331	1442849	1442903
1127	pro-PA1332	1444452	1444719
1128	pro-PA1333	1445272	1445404
1129	pro-PA1334	1445612	1445805
1130	pro-PA1335	1446919	1447225
1131	pro-PA1336	1448504	1448547
1132	pro-PA1337	1450450	1450544
1133	pro-PA1338	1451634	1451718
1134	pro-PA1339	1453393	1453469
1135	pro-PA1342	1455613	1455814
1136	pro-PA1343	1456724	1457174
1137	pro-PA1344	1457634	1457728
1138	pro-PA1345	1458524	1458706
1139	pro-PA1346	1460297	1460306
1140	pro-PA1347	1461855	1461937
1141	pro-PA1348	1462631	1462695
1142	pro-PA1349	1463404	1463585
1143	pro-PA1350	1463937	1464110
1144	pro-PA1351	1464861	1464877
1145	pro-PA1352	1466102	1466108
1146	pro-PA1353	1467321	1467487
1147	pro-PA1354	1467902	1467937
1148	pro-PA1355	1468364	1468509
1149	pro-PA1356	1468891	1468912
1150	pro-PA1357	1470020	1470087
1151	pro-PA1358	1470565	1470579
1152	pro-PA1359	1470979	1471015
1153	pro-PA1362	1473981	1474390
1154	pro-PA1363	1474715	1474726
1155	pro-PA1365	1476307	1476383
1156	pro-PA1366	1478826	1479020
1157	pro-PA1367	1479792	1480214
1158	pro-PA1368	1481052	1481333
1159	pro-PA1369	1482759	1483122
1160	pro-PA1370	1483876	1483897
1161	pro-PA1371	1485764	1486265
1162	pro-PA1373	1489096	1489814
1163	pro-PA1374	1491084	1491191
1164	pro-PA1375	1491699	1491912
1165	pro-PA1376	1493056	1493089
1166	pro-PA1377	1494824	1494958
1167	pro-PA1378	1495493	1495634
1168	pro-PA1379	1495998	1496086
1169	pro-PA1380	1496921	1497011
1170	pro-PA1381	1497978	1498337
1171	pro-PA1383	1501093	1501610
1172	pro-PA1384	1503417	1503567
1173	pro-PA1385	1504582	1504604
1174	pro-PA1386	1505730	1505748
1175	pro-PA1387	1507018	1507163
1176	pro-PA1388	1508721	1508736
1177	pro-PA1389	1509466	1509561
1178	pro-PA1390	1511047	1511231
1179	pro-PA1393	1515281	1515336
1180	pro-PA1394	1515928	1516432
1181	pro-PA1395	1516688	1516702
1182	pro-PA1396	1517120	1517145
1183	pro-PA1397	1518769	1518913
1184	pro-PA1398	1519547	1519626
1185	pro-PA1399	1519969	1519983
1186	pro-PA1400	1520905	1521108
1187	pro-PA1401	1524397	1524423
1188	pro-PA1402	1524832	1524908
1189	pro-PA1403	1525575	1525666
1190	pro-PA1404	1526300	1526429
1191	pro-PA1405	1526658	1527190
1192	pro-PA1406	1528784	1528802
1193	pro-PA1407	1529562	1529596
1194	pro-PA1408	1530539	1530604
1195	pro-PA1409	1533029	1533237
1196	pro-PA1410	1534279	1534288
1197	pro-PA1411	1535381	1535585
1198	pro-PA1413	1537651	1537754
1199	pro-PA1414	1538628	1538682
1200	pro-PA1415	1538917	1538975
1201	pro-PA1416	1539705	1539748
1202	pro-PA1417	1541132	1541144
1203	pro-PA1418	1542747	1542821
1204	pro-PA1419	1544214	1544306
1205	pro-PA1420	1545819	1545836
1206	pro-PA1421	1546257	1546270
1207	pro-PA1422	1547231	1547436
1208	pro-PA1423	1548331	1548333
1209	pro-PA1424	1549588	1549882
1210	pro-PA1425	1550495	1550983
1211	pro-PA1426	1552601	1552640
1212	pro-PA1427	1552998	1553111
1213	pro-PA1428	1553676	1554414
1214	pro-PA1429	1554847	1555011
1215	pro-PA1430	1557721	1558170
1216	pro-PA1432	1559123	1559253
1217	pro-PA1433	1559860	1559965
1218	pro-PA1435	1562633	1562812
1219	pro-PA1437	1567078	1567180
1220	pro-PA1439	1569294	1569301
1221	pro-PA1440	1569710	1569720
1222	pro-PA1441	1570309	1570495
1223	pro-PA1442	1571780	1572022
1224	pro-PA1443	1572545	1572551
1225	pro-PA1444	1573524	1573550
1226	pro-PA1447	1575243	1575289
1227	pro-PA1449	1576336	1576337
1228	pro-PA1450	1577475	1577546
1229	pro-PA1451	1578807	1578838
1230	pro-PA1452	1580183	1580320
1231	pro-PA1453	1582445	1582527
1232	pro-PA1454	1583818	1583955
1233	pro-PA1456	1585539	1585639
1234	pro-PA1457	1586015	1586033
1235	pro-PA1458	1586823	1587022
1236	pro-PA1459	1589285	1589337
1237	pro-PA1460	1590445	1590532
1238	pro-PA1461	1591274	1591285
1239	pro-PA1462	1592177	1592270
1240	pro-PA1463	1593060	1593150
1241	pro-PA1464	1594042	1594086
1242	pro-PA1465	1594567	1594596
1243	pro-PA1466	1595005	1595031
1244	pro-PA1467	1595719	1595826
1245	pro-PA1468	1596799	1596888
1246	pro-PA1469	1597306	1597364
1247	pro-PA1470	1598088	1598220
1248	pro-PA1471	1598959	1599023
1249	pro-PA1472	1599321	1599427
1250	pro-PA1473	1599983	1600082
1251	pro-PA1475	1601894	1602178
1252	pro-PA1477	1603549	1603670
1253	pro-PA1481	1607062	1607064
1254	pro-PA1484	1609292	1609737
1255	pro-PA1485	1610545	1610744
1256	pro-PA1486	1612113	1612125
1257	pro-PA1487	1613227	1613233
1258	pro-PA1488	1614650	1614669
1259	pro-PA1490	1617086	1617488
1260	pro-PA1491	1618266	1618611
1261	pro-PA1492	1619848	1619906
1262	pro-PA1493	1620264	1620344
1263	pro-PA1494	1621344	1621471
1264	pro-PA1495	1623128	1623250
1265	pro-PA1497	1624716	1624780
1266	pro-PA1498	1625696	1626061
1267	pro-PA1500	1628763	1629058
1268	pro-PA1501	1629950	1630023
1269	pro-PA1502	1630807	1630901
1270	pro-PA1503	1632678	1633005
1271	pro-PA1504	1633438	1633841
1272	pro-PA1505	1634493	1634727
1273	pro-PA1506	1635724	1635907
1274	pro-PA1507	1636238	1636328
1275	pro-PA1508	1637697	1638378
1276	pro-PA1509	1638640	1638651
1277	pro-PA1512	1644026	1644206
1278	pro-PA1513	1644726	1645210
1279	pro-PA1514	1646489	1646536
1280	pro-PA1515	1647047	1647100
1281	pro-PA1516	1648100	1648116
1282	pro-PA1518	1649556	1649927
1283	pro-PA1519	1650309	1650548
1284	pro-PA1520	1651899	1652272
1285	pro-PA1521	1653053	1653105
1286	pro-PA1522	1654411	1654479
1287	pro-PA1523	1655320	1655345
1288	pro-PA1525	1659193	1659412
1289	pro-PA1526	1660547	1660726
1290	pro-PA1527	1661387	1661411
1291	pro-PA1528	1664901	1665064
1292	pro-PA1529	1665935	1666024
1293	pro-PA1530	1668410	1668454
1294	pro-PA1530.1	1668833	1668839
1295	pro-PA1532	1669953	1669988
1296	pro-PA1533	1672035	1672079
1297	pro-PA1534	1672407	1672484
1298	pro-PA1535	1673082	1673203
1299	pro-PA1536	1674353	1674364
1300	pro-PA1537	1674905	1674977
1301	pro-PA1539	1677446	1677558
1302	pro-PA1542	1678953	1679360
1303	pro-PA1543	1680198	1680436
1304	pro-PA1544	1680986	1681070
1305	pro-PA1545	1681806	1682050
1306	pro-PA1546	1682519	1682566
1307	pro-PA1547	1683950	1684076
1308	pro-PA1551	1687913	1687923
1309	pro-PA1552	1689340	1689556
1310	pro-PA1553	1690514	1690700
1311	pro-PA1554	1691313	1691326
1312	pro-PA1555	1692755	1693118
1313	pro-PA1556	1694046	1694232
1314	pro-PA1557	1694842	1694851
1315	pro-PA1558	1696280	1696466
1316	pro-PA1559	1697100	1697187
1317	pro-PA1561	1698345	1698381
1318	pro-PA1562	1699948	1700319
1319	pro-PA1563	1703053	1703378
1320	pro-PA1564	1704438	1704521
1321	pro-PA1565	1704762	1704792
1322	pro-PA1566	1706104	1706171
1323	pro-PA1567	1707537	1708003
1324	pro-PA1568	1709402	1709411
1325	pro-PA1569	1709766	1709820
1326	pro-PA1570	1711192	1711568
1327	pro-PA1571	1712451	1712518
1328	pro-PA1572	1712699	1712907
1329	pro-PA1573	1714054	1714063
1330	pro-PA1574	1714661	1714777
1331	pro-PA1575	1715060	1715153
1332	pro-PA1576	1715706	1715808
1333	pro-PA1577	1716676	1716681
1334	pro-PA1578	1717024	1717138
1335	pro-PA1579	1717895	1718385
1336	pro-PA1580	1718995	1719108
1337	pro-PA1581	1720396	1720743
1338	pro-PA1583	1721493	1721495
1339	pro-PA1584	1723269	1723279
1340	pro-PA1585	1723988	1724243
1341	pro-PA1586	1727076	1727117
1342	pro-PA1587	1728348	1728415
1343	pro-PA1588	1729853	1730180
1344	pro-PA1590	1732235	1732544
1345	pro-PA1591	1733859	1734003
1346	pro-PA1592	1734769	1734826
1347	pro-PA1593	1735064	1735235
1348	pro-PA1595	1736153	1736188
1349	pro-PA1596	1737419	1737535
1350	pro-PA1597	1739441	1739507
1351	pro-PA1598	1740234	1740243
1352	pro-PA1599	1741066	1741145
1353	pro-PA1600	1741929	1741938
1354	pro-PA1601	1743241	1743289
1355	pro-PA1603	1746025	1746230
1356	pro-PA1604	1746654	1746691
1357	pro-PA1606	1748631	1748698
1358	pro-PA1607	1749176	1749348
1359	pro-PA1608	1749790	1749894
1360	pro-PA1609	1751521	1751673
1361	pro-PA1610	1752892	1752902
1362	pro-PA1611	1753419	1753606
1363	pro-PA1613	1756318	1756488
1364	pro-PA1614	1758598	1758747
1365	pro-PA1615	1759771	1759783
1366	pro-PA1617	1760587	1760712
1367	pro-PA1618	1762381	1762432
1368	pro-PA1619	1762871	1762927
1369	pro-PA1620	1763753	1763792
1370	pro-PA1621	1764435	1764535
1371	pro-PA1623	1766206	1766284
1372	pro-PA1624	1766948	1766955
1373	pro-PA1625	1767763	1767927
1374	pro-PA1626	1768996	1769046
1375	pro-PA1627	1770322	1770336
1376	pro-PA1628	1770985	1771121
1377	pro-PA1629	1772652	1772654
1378	pro-PA1630	1773441	1773681
1379	pro-PA1631	1774549	1774602
1380	pro-PA1632	1775758	1775944
1381	pro-PA1633	1776035	1776044
1382	pro-PA1634	1777740	1777750
1383	pro-PA1635	1779824	1779876
1384	pro-PA1636	1780429	1780535
1385	pro-PA1637	1783194	1783293
1386	pro-PA1638	1783987	1784107
1387	pro-PA1639	1785017	1785126
1388	pro-PA1640	1785733	1785735
1389	pro-PA1641	1786774	1786887
1390	pro-PA1642	1787167	1787249
1391	pro-PA1644	1789394	1789856
1392	pro-PA1645	1790466	1790471
1393	pro-PA1646	1790880	1791079
1394	pro-PA1648	1794741	1794882
1395	pro-PA1649	1795888	1796137
1396	pro-PA1650	1796900	1797057
1397	pro-PA1651	1797952	1797957
1398	pro-PA1652	1799155	1799384
1399	pro-PA1653	1800021	1800070
1400	pro-PA1654	1800548	1800628
1401	pro-PA1655	1801796	1801850
1402	pro-PA1656	1802454	1803625
1403	pro-PA1657	1805183	1805217
1404	pro-PA1658	1805725	1805752
1405	pro-PA1659	1807229	1807240
1406	pro-PA1660	1807649	1808192
1407	pro-PA1662	1810745	1810750
1408	pro-PA1663	1813385	1813394
1409	pro-PA1664	1814907	1814994
1410	pro-PA1665	1815136	1815152
1411	pro-PA1666	1816347	1816351
1412	pro-PA1668	1818187	1818188
1413	pro-PA1669	1819059	1819073
1414	pro-PA1672	1824316	1824342
1415	pro-PA1673	1824724	1824968
1416	pro-PA1674	1825431	1825494
1417	pro-PA1675	1826041	1826117
1418	pro-PA1676	1826676	1826731
1419	pro-PA1677	1827053	1827224
1420	pro-PA1678	1827822	1827991
1421	pro-PA1679	1828907	1828930
1422	pro-PA1680	1829711	1829787
1423	pro-PA1681	1830772	1830878
1424	pro-PA1682	1831971	1832013
1425	pro-PA1685	1834322	1834392
1426	pro-PA1686	1835143	1835324
1427	pro-PA1687	1836219	1836366
1428	pro-PA1688	1837228	1837387
1429	pro-PA1689	1838258	1838259
1430	pro-PA1690	1840363	1840467
1431	pro-PA1693	1842566	1842567
1432	pro-PA1698	1847037	1847226
1433	pro-PA1702	1849073	1849076
1434	pro-PA1705	1851955	1851981
1435	pro-PA1706	1852279	1852287
1436	pro-PA1707	1853173	1853180
1437	pro-PA1709	1854838	1854848
1438	pro-PA1710	1855737	1855861
1439	pro-PA1711	1856300	1856307
1440	pro-PA1712	1856554	1856561
1441	pro-PA1713	1856976	1857272
1442	pro-PA1714	1858110	1858206
1443	pro-PA1715	1859038	1859070
1444	pro-PA1719	1862762	1862763
1445	pro-PA1720	1863022	1863023
1446	pro-PA1724	1864881	1864888
1447	pro-PA1726	1866139	1866240
1448	pro-PA1727	1868536	1868705
1449	pro-PA1728	1870764	1871115
1450	pro-PA1729	1871458	1871554
1451	pro-PA1730	1872203	1872601
1452	pro-PA1731	1874015	1874016
1453	pro-PA1733	1875768	1875848
1454	pro-PA1734	1876581	1876587
1455	pro-PA1735	1877410	1877521
1456	pro-PA1736	1878410	1878979
1457	pro-PA1737	1880186	1880198
1458	pro-PA1738	1882344	1882594
1459	pro-PA1739	1883510	1883660
1460	pro-PA1740	1884633	1884654
1461	pro-PA1741	1885654	1885661
1462	pro-PA1742	1886034	1886277
1463	pro-PA1743	1887001	1887057
1464	pro-PA1744	1887298	1887324
1465	pro-PA1745	1887544	1887697
1466	pro-PA1746	1888187	1888406
1467	pro-PA1747	1888914	1888984
1468	pro-PA1748	1889174	1889322
1469	pro-PA1749	1890013	1890195
1470	pro-PA1750	1890682	1890738
1471	pro-PA1751	1891816	1892132
1472	pro-PA1753	1893458	1893619
1473	pro-PA1754	1894118	1894248
1474	pro-PA1755	1895224	1895279
1475	pro-PA1756	1895628	1895691
1476	pro-PA1757	1896496	1896629
1477	pro-PA1758	1897248	1897289
1478	pro-PA1759	1898652	1898815
1479	pro-PA1760	1901522	1901523
1480	pro-PA1761	1904248	1904478
1481	pro-PA1762	1904917	1904994
1482	pro-PA1763	1905757	1905796
1483	pro-PA1764	1906823	1906841
1484	pro-PA1765	1908441	1908453
1485	pro-PA1766	1909642	1909697
1486	pro-PA1767	1910682	1910684
1487	pro-PA1768	1912212	1912216
1488	pro-PA1769	1912757	1913046
1489	pro-PA1770	1913872	1914036
1490	pro-PA1771	1916413	1916481
1491	pro-PA1772	1917493	1917598
1492	pro-PA1773	1918088	1918274
1493	pro-PA1774	1919274	1919321
1494	pro-PA1775	1919577	1919578
1495	pro-PA1776	1920404	1920567
1496	pro-PA1777	1921066	1921173
1497	pro-PA1778	1922227	1922294
1498	pro-PA1779	1923033	1923043
1499	pro-PA1780	1925771	1925796
1500	pro-PA1781	1926124	1926175
1501	pro-PA1781.1	1928627	1928665
1502	pro-PA1782	1928887	1928893
1503	pro-PA1783	1930490	1930563
1504	pro-PA1784	1931776	1932128
1505	pro-PA1785	1932825	1933053
1506	pro-PA1786	1933633	1933648
1507	pro-PA1787	1934858	1935034
1508	pro-PA1788	1937645	1938025
1509	pro-PA1789	1938494	1938548
1510	pro-PA1790	1939413	1939582
1511	pro-PA1791	1940207	1940254
1512	pro-PA1792	1941587	1941719
1513	pro-PA1793	1942443	1942446
1514	pro-PA1794	1942945	1943066
1515	pro-PA1795	1944738	1944746
1516	pro-PA1796	1946130	1946186
1517	pro-PA1796.1	1947042	1947319
1518	pro-PA1796.2	1947397	1947447
1519	pro-PA1796.3	1947524	1947577
1520	pro-PA1796.4	1947663	1947728
1521	pro-PA1797	1947805	1948501
1522	pro-PA1798	1950335	1950438
1523	pro-PA1800	1952434	1952664
1524	pro-PA1801	1953976	1954068
1525	pro-PA1802	1954711	1954814
1526	pro-PA1803	1956096	1956226
1527	pro-PA1804	1958624	1958758
1528	pro-PA1804.1	1959032	1959082
1529	pro-PA1805	1959160	1959262
1530	pro-PA1806	1961129	1961226
1531	pro-PA1807	1962025	1962045
1532	pro-PA1809	1964678	1964681
1533	pro-PA1810	1965765	1965770
1534	pro-PA1812	1969445	1969634
1535	pro-PA1813	1971240	1971316
1536	pro-PA1814	1972094	1972194
1537	pro-PA1815	1972957	1972958
1538	pro-PA1816	1973406	1973469
1539	pro-PA1817	1974211	1974237
1540	pro-PA1818	1974628	1974820
1541	pro-PA1819	1977077	1977099
1542	pro-PA1821	1979942	1980164
1543	pro-PA1822	1980978	1981016
1544	pro-PA1825	1984289	1984388
1545	pro-PA1827	1985936	1986066
1546	pro-PA1828	1986829	1986988
1547	pro-PA1829	1987757	1987780
1548	pro-PA1830	1988852	1989108
1549	pro-PA1831	1989424	1989483
1550	pro-PA1832	1990195	1990427
1551	pro-PA1833	1991454	1991511
1552	pro-PA1834	1992505	1992583
1553	pro-PA1836	1993899	1994020
1554	pro-PA1837	1994603	1994666
1555	pro-PA1839	1996807	1997508
1556	pro-PA1840	1998550	1998586
1557	pro-PA1841	1998950	1998962
1558	pro-PA1842	1999461	1999511
1559	pro-PA1843	1999875	1999888
1560	pro-PA1844	2003594	2003867
1561	pro-PA1845	2004333	2004373
1562	pro-PA1846	2004893	2005253
1563	pro-PA1847	2007543	2007664
1564	pro-PA1848	2008250	2008307
1565	pro-PA1849	2009478	2009481
1566	pro-PA1850	2009725	2009746
1567	pro-PA1851	2010752	2010999
1568	pro-PA1852	2012206	2012254
1569	pro-PA1853	2012531	2012814
1570	pro-PA1855	2014824	2014914
1571	pro-PA1856	2015137	2015138
1572	pro-PA1857	2016582	2016927
1573	pro-PA1858	2017852	2017966
1574	pro-PA1859	2018795	2018802
1575	pro-PA1860	2019691	2019775
1576	pro-PA1861	2020604	2020624
1577	pro-PA1863	2022399	2022410
1578	pro-PA1864	2023167	2023280
1579	pro-PA1865	2023932	2024064
1580	pro-PA1867	2028014	2028453
1581	pro-PA1869	2031299	2031465
1582	pro-PA1870	2031706	2031987
1583	pro-PA1871	2032414	2032694
1584	pro-PA1872	2033952	2034065
1585	pro-PA1873	2034858	2034917
1586	pro-PA1874	2035941	2036440
1587	pro-PA1878	2048463	2048569
1588	pro-PA1879	2049149	2049236
1589	pro-PA1880	2049792	2049948
1590	pro-PA1881	2052145	2052148
1591	pro-PA1882	2052611	2052940
1592	pro-PA1883	2053265	2053276
1593	pro-PA1885	2054224	2054308
1594	pro-PA1886	2054843	2054910
1595	pro-PA1887	2057275	2057277
1596	pro-PA1889	2059340	2059568
1597	pro-PA1890	2060553	2060565
1598	pro-PA1891	2061190	2061277
1599	pro-PA1894	2064828	2064852
1600	pro-PA1896	2066768	2066785
1601	pro-PA1897	2067956	2067960
1602	pro-PA1898	2068729	2069489
1603	pro-PA1899	2070204	2070684
1604	pro-PA1900	2071174	2071208
1605	pro-PA1901	2071698	2071720
1606	pro-PA1904	2075439	2075451
1607	pro-PA1905	2076289	2076310
1608	pro-PA1906	2076959	2077046
1609	pro-PA1907	2077584	2077625
1610	pro-PA1909	2080475	2080660
1611	pro-PA1910	2081813	2081852
1612	pro-PA1911	2084268	2084475
1613	pro-PA1913	2085930	2086020
1614	pro-PA1914	2086702	2086807
1615	pro-PA1915	2088035	2088601
1616	pro-PA1916	2090150	2090212
1617	pro-PA1917	2091446	2091489
1618	pro-PA1918	2091838	2091849
1619	pro-PA1919	2093251	2093443
1620	pro-PA1920	2094143	2094328
1621	pro-PA1921	2096357	2096513
1622	pro-PA1922	2097324	2097490
1623	pro-PA1926	2104097	2104596
1624	pro-PA1927	2106448	2106579
1625	pro-PA1928	2108881	2108941
1626	pro-PA1929	2109512	2109557
1627	pro-PA1930	2109855	2110225
1628	pro-PA1931	2111522	2111690
1629	pro-PA1934	2115391	2115884
1630	pro-PA1935	2116266	2117029
1631	pro-PA1936	2117735	2117896
1632	pro-PA1937	2118098	2118584
1633	pro-PA1938	2118894	2118925
1634	pro-PA1939	2119748	2120224
1635	pro-PA1940	2122223	2122578
1636	pro-PA1941	2123719	2123896
1637	pro-PA1942	2125793	2126103
1638	pro-PA1943	2126335	2126395
1639	pro-PA1944	2127494	2127683
1640	pro-PA1945	2129172	2129306
1641	pro-PA1946	2130636	2130853
1642	pro-PA1947	2131814	2131834
1643	pro-PA1948	2133368	2133390
1644	pro-PA1949	2134390	2134392
1645	pro-PA1950	2135407	2135459
1646	pro-PA1951	2136387	2136519
1647	pro-PA1952	2137786	2137845
1648	pro-PA1953	2138599	2138611
1649	pro-PA1954	2139293	2139353
1650	pro-PA1955	2140377	2140432
1651	pro-PA1957	2141488	2141789
1652	pro-PA1959	2142890	2143172
1653	pro-PA1960	2144007	2144076
1654	pro-PA1961	2144800	2144809
1655	pro-PA1962	2145746	2145893
1656	pro-PA1963	2146503	2146608
1657	pro-PA1964	2146876	2146960
1658	pro-PA1965	2148527	2148853
1659	pro-PA1966	2149190	2149471
1660	pro-PA1967	2149844	2149863
1661	pro-PA1968	2150365	2150523
1662	pro-PA1969	2150782	2150827
1663	pro-PA1970	2151221	2151286
1664	pro-PA1971	2151527	2151754
1665	pro-PA1972	2153069	2153593
1666	pro-PA1973	2155298	2155373
1667	pro-PA1974	2157702	2157967
1668	pro-PA1975	2159168	2159269
1669	pro-PA1978	2163874	2163882
1670	pro-PA1979	2164549	2165212
1671	pro-PA1980	2165864	2165875
1672	pro-PA1981	2166554	2166579
1673	pro-PA1982	2167228	2167280
1674	pro-PA1983	2169153	2169463
1675	pro-PA1984	2169902	2169987
1676	pro-PA1985	2171509	2171864
1677	pro-PA1986	2171937	2171988
1678	pro-PA1987	2172904	2172912
1679	pro-PA1990	2175058	2175061
1680	pro-PA1991	2176889	2176973
1681	pro-PA1993	2179816	2179847
1682	pro-PA1994	2181057	2181180
1683	pro-PA1996	2182098	2182115
1684	pro-PA1997	2182395	2182451
1685	pro-PA1998	2184408	2184474
1686	pro-PA1999	2185396	2185526
1687	pro-PA2000	2186226	2186259
1688	pro-PA2001	2186917	2187064
1689	pro-PA2002	2188247	2188458
1690	pro-PA2003	2189884	2190083
1691	pro-PA2004	2190855	2190890
1692	pro-PA2005	2192283	2192543
1693	pro-PA2006	2193990	2194057
1694	pro-PA2007	2195411	2195493
1695	pro-PA2009	2197428	2197431
1696	pro-PA2010	2198731	2198890
1697	pro-PA2011	2199695	2199761
1698	pro-PA2012	2200665	2200684
1699	pro-PA2014	2203447	2203459
1700	pro-PA2015	2205068	2205189
1701	pro-PA2016	2206354	2206401
1702	pro-PA2017	2206807	2206998
1703	pro-PA2018	2207929	2208168
1704	pro-PA2019	2211307	2211321
1705	pro-PA2020	2212513	2212676
1706	pro-PA2021	2213310	2213314
1707	pro-PA2022	2213540	2213692
1708	pro-PA2023	2215055	2215101
1709	pro-PA2024	2215942	2216120
1710	pro-PA2025	2216544	2216687
1711	pro-PA2026	2218044	2218097
1712	pro-PA2027	2219100	2219252
1713	pro-PA2028	2219646	2219777
1714	pro-PA2029	2220252	2220274
1715	pro-PA2030	2220575	2220648
1716	pro-PA2032	2221158	2221336
1717	pro-PA2033	2222762	2222895
1718	pro-PA2035	2224479	2224485
1719	pro-PA2036	2226145	2226878
1720	pro-PA2037	2227401	2227540
1721	pro-PA2038	2229002	2229125
1722	pro-PA2040	2230184	2230688
1723	pro-PA2041	2232066	2232221
1724	pro-PA2042	2233593	2234079
1725	pro-PA2043	2235310	2235429
1726	pro-PA2044	2236333	2236491
1727	pro-PA2045	2238367	2238540
1728	pro-PA2046	2238802	2238859
1729	pro-PA2047	2239268	2240301
1730	pro-PA2048	2241292	2241704
1731	pro-PA2049	2242113	2242169
1732	pro-PA2050	2243604	2244491
1733	pro-PA2052	2245949	2245985
1734	pro-PA2053	2246457	2246495
1735	pro-PA2054	2247159	2247272
1736	pro-PA2055	2248161	2248166
1737	pro-PA2056	2249583	2249692
1738	pro-PA2057	2250596	2251274
1739	pro-PA2058	2253816	2253818
1740	pro-PA2062	2259333	2259477
1741	pro-PA2063	2260660	2260861
1742	pro-PA2064	2262086	2262104
1743	pro-PA2066	2264978	2265125
1744	pro-PA2069	2267595	2267637
1745	pro-PA2070	2269363	2269541
1746	pro-PA2071	2272185	2272459
1747	pro-PA2072	2274569	2274739
1748	pro-PA2073	2277335	2277551
1749	pro-PA2075	2279795	2279916
1750	pro-PA2076	2281579	2282479
1751	pro-PA2077	2283383	2283418
1752	pro-PA2078	2285324	2285362
1753	pro-PA2079	2287238	2287522
1754	pro-PA2080	2288930	2289084
1755	pro-PA2081	2290336	2290338
1756	pro-PA2082	2290981	2291112
1757	pro-PA2083	2291590	2291790
1758	pro-PA2084	2293066	2293152
1759	pro-PA2085	2294986	2295012
1760	pro-PA2086	2295523	2295532
1761	pro-PA2089	2297921	2298011
1762	pro-PA2090	2300664	2300675
1763	pro-PA2093	2304216	2304317
1764	pro-PA2096	2306628	2306775
1765	pro-PA2097	2307811	2307956
1766	pro-PA2098	2309433	2309442
1767	pro-PA2100	2311113	2311332
1768	pro-PA2101	2312767	2312898
1769	pro-PA2103	2314250	2314511
1770	pro-PA2104	2315691	2315708
1771	pro-PA2105	2316627	2316707
1772	pro-PA2107	2318135	2318225
1773	pro-PA2108	2318625	2318794
1774	pro-PA2109	2320568	2320585
1775	pro-PA2110	2321063	2321129
1776	pro-PA2113	2323522	2323553
1777	pro-PA2114	2324784	2324807
1778	pro-PA2115	2326080	2326333
1779	pro-PA2116	2327288	2327393
1780	pro-PA2118	2329157	2329347
1781	pro-PA2119	2330425	2330958
1782	pro-PA2120	2332060	2332391
1783	pro-PA2121	2332821	2332967
1784	pro-PA2122	2333874	2333998
1785	pro-PA2123	2335136	2335171
1786	pro-PA2124	2336105	2336208
1787	pro-PA2125	2337847	2337867
1788	pro-PA2126	2339317	2339351
1789	pro-PA2127	2339988	2340413
1790	pro-PA2128	2341641	2342492
1791	pro-PA2129	2343045	2343131
1792	pro-PA2134	2349396	2349487
1793	pro-PA2135	2350061	2350088
1794	pro-PA2136	2351454	2351905
1795	pro-PA2137	2352431	2352531
1796	pro-PA2138	2353069	2353085
1797	pro-PA2139	2355609	2355683
1798	pro-PA2140	2355807	2355917
1799	pro-PA2141	2356158	2356167
1800	pro-PA2143	2357574	2358023
1801	pro-PA2144	2358312	2358363
1802	pro-PA2145	2360803	2360808
1803	pro-PA2146	2361208	2361705
1804	pro-PA2147	2361874	2361953
1805	pro-PA2148	2364084	2364310
1806	pro-PA2149	2364803	2364815
1807	pro-PA2150	2365059	2365080
1808	pro-PA2151	2365963	2366105
1809	pro-PA2152	2368101	2368110
1810	pro-PA2158	2377477	2377479
1811	pro-PA2159	2378728	2378793
1812	pro-PA2160	2379211	2379309
1813	pro-PA2161	2381461	2381472
1814	pro-PA2166	2389888	2390254
1815	pro-PA2167	2390621	2390948
1816	pro-PA2169	2392820	2392944
1817	pro-PA2170	2393398	2393423
1818	pro-PA2171	2393634	2393707
1819	pro-PA2172	2394179	2394181
1820	pro-PA2173	2395259	2395284
1821	pro-PA2174	2395636	2395943
1822	pro-PA2175	2396253	2396535
1823	pro-PA2176	2396884	2396895
1824	pro-PA2177	2397487	2397568
1825	pro-PA2178	2399669	2399671
1826	pro-PA2179	2400281	2400654
1827	pro-PA2181	2402966	2403150
1828	pro-PA2182	2404285	2404385
1829	pro-PA2183	2404656	2404948
1830	pro-PA2185	2405740	2405992
1831	pro-PA2186	2406878	2406960
1832	pro-PA2187	2407132	2407235
1833	pro-PA2188	2407662	2407680
1834	pro-PA2189	2408848	2409106
1835	pro-PA2190	2409662	2409836
1836	pro-PA2191	2410182	2410343
1837	pro-PA2192	2411481	2411708
1838	pro-PA2193	2412123	2412545
1839	pro-PA2195	2414252	2414253
1840	pro-PA2196	2415508	2415660
1841	pro-PA2197	2416246	2416375
1842	pro-PA2199	2417755	2417759
1843	pro-PA2200	2418636	2418722
1844	pro-PA2201	2420319	2420442
1845	pro-PA2202	2421328	2421342
1846	pro-PA2204	2422739	2422818
1847	pro-PA2205	2423626	2423923
1848	pro-PA2206	2424401	2424481
1849	pro-PA2207	2425430	2425496
1850	pro-PA2209	2427545	2427571
1851	pro-PA2210	2428670	2428851
1852	pro-PA2213	2432140	2432311
1853	pro-PA2214	2433563	2433747
1854	pro-PA2215	2435071	2435100
1855	pro-PA2216	2436277	2436303
1856	pro-PA2217	2437300	2437427
1857	pro-PA2218	2439012	2439149
1858	pro-PA2219	2440254	2440346
1859	pro-PA2220	2441556	2441770
1860	pro-PA2221	2442692	2443160
1861	pro-PA2222	2444367	2444885
1862	pro-PA2223	2445534	2445544
1863	pro-PA2224	2446565	2446596
1864	pro-PA2225	2447326	2447572
1865	pro-PA2226	2447990	2448032
1866	pro-PA2227	2448534	2448567
1867	pro-PA2228	2449546	2449553
1868	pro-PA2229	2450766	2451706
1869	pro-PA2230	2452427	2452468
1870	pro-PA2231	2453141	2453666
1871	pro-PA2234	2457481	2457509
1872	pro-PA2235	2458281	2458294
1873	pro-PA2238	2462789	2462796
1874	pro-PA2240	2465100	2465101
1875	pro-PA2242	2467950	2468031
1876	pro-PA2243	2469100	2469285
1877	pro-PA2244	2471020	2471074
1878	pro-PA2245	2472077	2472103
1879	pro-PA2246	2472410	2472441
1880	pro-PA2247	2472904	2473212
1881	pro-PA2250	2476782	2476784
1882	pro-PA2251	2478180	2478311
1883	pro-PA2252	2479131	2479298
1884	pro-PA2253	2480745	2480843
1885	pro-PA2254	2481831	2482044
1886	pro-PA2255	2483032	2483048
1887	pro-PA2256	2483925	2483975
1888	pro-PA2258	2486119	2486354
1889	pro-PA2259	2487294	2487855
1890	pro-PA2260	2488879	2488949
1891	pro-PA2262	2490676	2490737
1892	pro-PA2263	2492046	2492063
1893	pro-PA2264	2493051	2493217
1894	pro-PA2265	2493935	2493936
1895	pro-PA2266	2495713	2495723
1896	pro-PA2267	2497044	2497115
1897	pro-PA2268	2498013	2498098
1898	pro-PA2270	2500339	2500484
1899	pro-PA2271	2501076	2501082
1900	pro-PA2272	2501599	2501719
1901	pro-PA2273	2503418	2503424
1902	pro-PA2274	2503896	2503972
1903	pro-PA2275	2504351	2504374
1904	pro-PA2276	2505437	2505644
1905	pro-PA2277	2506536	2506613
1906	pro-PA2278	2506965	2506977
1907	pro-PA2279	2508262	2508292
1908	pro-PA2280	2508764	2508774
1909	pro-PA2281	2509468	2509479
1910	pro-PA2282	2510335	2510621
1911	pro-PA2283	2511051	2511056
1912	pro-PA2288	2516009	2516020
1913	pro-PA2289	2516309	2516428
1914	pro-PA2290	2518562	2518692
1915	pro-PA2291	2521105	2521257
1916	pro-PA2292	2522617	2522957
1917	pro-PA2296	2525847	2525870
1918	pro-PA2297	2527278	2527411
1919	pro-PA2298	2527658	2527742
1920	pro-PA2300	2530214	2530388
1921	pro-PA2301	2531841	2532058
1922	pro-PA2302	2532602	2532668
1923	pro-PA2303	2539044	2539062
1924	pro-PA2305	2541168	2541196
1925	pro-PA2306	2544947	2545041
1926	pro-PA2307	2545660	2545768
1927	pro-PA2308	2546636	2546651
1928	pro-PA2309	2547501	2547507
1929	pro-PA2310	2548531	2548570
1930	pro-PA2311	2549459	2549747
1931	pro-PA2312	2549907	2549960
1932	pro-PA2313	2550543	2550625
1933	pro-PA2314	2551241	2551421
1934	pro-PA2316	2553851	2553964
1935	pro-PA2317	2554859	2554961
1936	pro-PA2318	2556261	2556292
1937	pro-PA2319	2556659	2556947
1938	pro-PA2320	2557965	2558917
1939	pro-PA2321	2559950	2560143
1940	pro-PA2322	2560666	2560761
1941	pro-PA2323	2562115	2562446
1942	pro-PA2324	2564073	2564289
1943	pro-PA2325	2565550	2565579
1944	pro-PA2326	2566816	2566874
1945	pro-PA2327	2568285	2568928
1946	pro-PA2331	2572756	2572804
1947	pro-PA2332	2573366	2573469
1948	pro-PA2334	2575993	2576088
1949	pro-PA2335	2577001	2577149
1950	pro-PA2336	2579520	2579541
1951	pro-PA2337	2580883	2581033
1952	pro-PA2338	2581940	2582096
1953	pro-PA2339	2583408	2583482
1954	pro-PA2340	2584416	2584425
1955	pro-PA2341	2585260	2585298
1956	pro-PA2342	2586412	2586433
1957	pro-PA2344	2589415	2589454
1958	pro-PA2345	2590388	2590429
1959	pro-PA2346	2591666	2592083
1960	pro-PA2347	2593320	2593329
1961	pro-PA2348	2594548	2594564
1962	pro-PA2349	2595954	2595984
1963	pro-PA2352	2598523	2598699
1964	pro-PA2353	2599828	2599892
1965	pro-PA2354	2601048	2601218
1966	pro-PA2356	2603531	2603559
1967	pro-PA2357	2604706	2604714
1968	pro-PA2358	2605276	2605434
1969	pro-PA2359	2605825	2605936
1970	pro-PA2360	2607023	2607131
1971	pro-PA2363	2612800	2612816
1972	pro-PA2364	2614149	2614207
1973	pro-PA2365	2614685	2614892
1974	pro-PA2366	2615439	2615460
1975	pro-PA2367	2616946	2617018
1976	pro-PA2368	2617517	2617528
1977	pro-PA2372	2623263	2623283
1978	pro-PA2373	2623857	2624203
1979	pro-PA2374	2626211	2626220
1980	pro-PA2375	2626758	2626779
1981	pro-PA2376	2627176	2627451
1982	pro-PA2377	2628094	2628224
1983	pro-PA2378	2629500	2629915
1984	pro-PA2380	2632699	2632962
1985	pro-PA2381	2633200	2633493
1986	pro-PA2382	2633737	2633802
1987	pro-PA2383	2634955	2635050
1988	pro-PA2384	2635972	2636012
1989	pro-PA2385	2636337	2636516
1990	pro-PA2386	2638806	2638927
1991	pro-PA2387	2640260	2640391
1992	pro-PA2388	2640872	2641034
1993	pro-PA2389	2642031	2642130
1994	pro-PA2391	2645298	2645302
1995	pro-PA2392	2646728	2646775
1996	pro-PA2393	2648411	2648625
1997	pro-PA2394	2649973	2649994
1998	pro-PA2395	2651279	2651306
[truncated: 2,679 more rows]
