# Supplementary material for: Evaluation of a microarray-hybridization based method applicable for discovery of single nucleotide polymorphisms (SNPs) in the Pseudomonas aeruginosa genome
Source: BMC Genomics. 2009 Jan 19;10:29. doi: 10.1186/1471-2164-10-29 (PMC2658670; doi:10.1186/1471-2164-10-29)
Supplement: Additional file 1 — Java program used for analysis of the PATA1 data. We developed a Java program for post-processing of probe signal and p value data produced by the TAS software (see 'Methods'). The zip file contains a jar archive including program binaries and source code, a sample data set and a readme file with brief instructions for installation and usage. [file 1471-2164-10-29-S1.zip › Tiling/data/PATA_oligos.dat]

# tiling array PAO1, genomic coverage, 25mer oligos, 5bp gaps
# columns:oligo start, oligo middle, oligo stop
5	17	29
34	46	58
62	74	86
92	104	116
121	133	145
149	161	173
175	187	199
205	217	229
236	248	260
265	277	289
292	304	316
319	331	343
347	359	371
377	389	401
403	415	427
432	444	456
463	475	487
491	503	515
524	536	548
554	566	578
585	597	609
612	624	636
641	653	665
673	685	697
702	714	726
736	748	760
760	772	784
789	801	813
819	831	843
850	862	874
878	890	902
904	916	928
935	947	959
968	980	992
1000	1012	1024
1029	1041	1053
1055	1067	1079
1085	1097	1109
1115	1127	1139
1144	1156	1168
1174	1186	1198
1203	1215	1227
1230	1242	1254
1254	1266	1278
1283	1295	1307
1312	1324	1336
1336	1348	1360
1364	1376	1388
1395	1407	1419
1422	1434	1446
1450	1462	1474
1479	1491	1503
1506	1518	1530
1534	1546	1558
1561	1573	1585
1589	1601	1613
1614	1626	1638
1641	1653	1665
1674	1686	1698
1703	1715	1727
1733	1745	1757
1764	1776	1788
1794	1806	1818
1826	1838	1850
1855	1867	1879
1885	1897	1909
1912	1924	1936
1940	1952	1964
1967	1979	1991
1994	2006	2018
2023	2035	2047
2054	2066	2078
2083	2095	2107
2117	2129	2141
2147	2159	2171
2173	2185	2197
2198	2210	2222
2223	2235	2247
2252	2264	2276
2281	2293	2305
2309	2321	2333
2337	2349	2361
2362	2374	2386
2393	2405	2417
2418	2430	2442
2449	2461	2473
2478	2490	2502
2507	2519	2531
2535	2547	2559
2569	2581	2593
2599	2611	2623
2629	2641	2653
2659	2671	2683
2692	2704	2716
2721	2733	2745
2751	2763	2775
2779	2791	2803
2810	2822	2834
2839	2851	2863
2870	2882	2894
2900	2912	2924
2924	2936	2948
2952	2964	2976
2984	2996	3008
3013	3025	3037
3046	3058	3070
3072	3084	3096
3103	3115	3127
3131	3143	3155
3159	3171	3183
3185	3197	3209
3214	3226	3238
3240	3252	3264
3270	3282	3294
3299	3311	3323
3328	3340	3352
3356	3368	3380
3383	3395	3407
3413	3425	3437
3441	3453	3465
3471	3483	3495
3498	3510	3522
3529	3541	3553
3557	3569	3581
3586	3598	3610
3614	3626	3638
3648	3660	3672
3675	3687	3699
3706	3718	3730
3734	3746	3758
3761	3773	3785
3790	3802	3814
3820	3832	3844
3849	3861	3873
3878	3890	3902
3910	3922	3934
3939	3951	3963
3969	3981	3993
3996	4008	4020
4023	4035	4047
4055	4067	4079
4084	4096	4108
4111	4123	4135
4139	4151	4163
4168	4180	4192
4194	4206	4218
4224	4236	4248
4253	4265	4277
4282	4294	4306
4309	4321	4333
4340	4352	4364
4374	4386	4398
4403	4415	4427
4432	4444	4456
4461	4473	4485
4489	4501	4513
4515	4527	4539
4543	4555	4567
4575	4587	4599
4601	4613	4625
4632	4644	4656
4662	4674	4686
4691	4703	4715
4725	4737	4749
4755	4767	4779
4782	4794	4806
4811	4823	4835
4836	4848	4860
4866	4878	4890
4898	4910	4922
4926	4938	4950
4955	4967	4979
4984	4996	5008
5009	5021	5033
5040	5052	5064
5069	5081	5093
5093	5105	5117
5124	5136	5148
5153	5165	5177
5180	5192	5204
5213	5225	5237
5242	5254	5266
5271	5283	5295
5301	5313	5325
5330	5342	5354
5358	5370	5382
5388	5400	5412
5415	5427	5439
5439	5451	5463
5464	5476	5488
5493	5505	5517
5524	5536	5548
5553	5565	5577
5586	5598	5610
5615	5627	5639
5644	5656	5668
5672	5684	5696
5704	5716	5728
5730	5742	5754
5760	5772	5784
5789	5801	5813
5819	5831	5843
5848	5860	5872
5877	5889	5901
5906	5918	5930
5935	5947	5959
5964	5976	5988
5993	6005	6017
6022	6034	6046
6047	6059	6071
6078	6090	6102
6107	6119	6131
6136	6148	6160
6167	6179	6191
6201	6213	6225
6234	6246	6258
6263	6275	6287
6296	6308	6320
6326	6338	6350
6354	6366	6378
6385	6397	6409
6416	6428	6440
6445	6457	6469
6474	6486	6498
6504	6516	6528
6533	6545	6557
6562	6574	6586
6590	6602	6614
6617	6629	6641
6647	6659	6671
6676	6688	6700
6704	6716	6728
6734	6746	6758
6758	6770	6782
6784	6796	6808
6813	6825	6837
6847	6859	6871
6877	6889	6901
6904	6916	6928
6933	6945	6957
6963	6975	6987
6993	7005	7017
7024	7036	7048
7049	7061	7073
7078	7090	7102
7106	7118	7130
7133	7145	7157
7164	7176	7188
7188	7200	7212
7215	7227	7239
7241	7253	7265
7266	7278	7290
7298	7310	7322
7326	7338	7350
7357	7369	7381
7386	7398	7410
7415	7427	7439
7447	7459	7471
7477	7489	7501
7510	7522	7534
7541	7553	7565
7571	7583	7595
7599	7611	7623
7626	7638	7650
7655	7667	7679
7683	7695	7707
7712	7724	7736
7743	7755	7767
7772	7784	7796
7801	7813	7825
7831	7843	7855
7859	7871	7883
7889	7901	7913
7914	7926	7938
7942	7954	7966
7971	7983	7995
8002	8014	8026
8031	8043	8055
8059	8071	8083
8088	8100	8112
8118	8130	8142
8146	8158	8170
8177	8189	8201
8206	8218	8230
8236	8248	8260
8263	8275	8287
8292	8304	8316
8318	8330	8342
8346	8358	8370
8371	8383	8395
8400	8412	8424
8432	8444	8456
8460	8472	8484
8484	8496	8508
8513	8525	8537
8541	8553	8565
8567	8579	8591
8597	8609	8621
8631	8643	8655
8660	8672	8684
8685	8697	8709
8715	8727	8739
8743	8755	8767
8772	8784	8796
8800	8812	8824
8830	8842	8854
8859	8871	8883
8892	8904	8916
8916	8928	8940
8942	8954	8966
8973	8985	8997
9003	9015	9027
9035	9047	9059
9068	9080	9092
9096	9108	9120
9124	9136	9148
9149	9161	9173
9178	9190	9202
9206	9218	9230
9236	9248	9260
9262	9274	9286
9290	9302	9314
9319	9331	9343
9349	9361	9373
9381	9393	9405
9414	9426	9438
9446	9458	9470
9478	9490	9502
9502	9514	9526
9533	9545	9557
9561	9573	9585
9586	9598	9610
9615	9627	9639
9644	9656	9668
9673	9685	9697
9701	9713	9725
9730	9742	9754
9756	9768	9780
9780	9792	9804
9807	9819	9831
9839	9851	9863
9868	9880	9892
9895	9907	9919
9920	9932	9944
9949	9961	9973
9982	9994	10006
10015	10027	10039
10043	10055	10067
10068	10080	10092
10095	10107	10119
10126	10138	10150
10155	10167	10179
10189	10201	10213
10222	10234	10246
10249	10261	10273
10276	10288	10300
10309	10321	10333
10341	10353	10365
10370	10382	10394
10398	10410	10422
10429	10441	10453
10461	10473	10485
10490	10502	10514
10518	10530	10542
10542	10554	10566
10572	10584	10596
10599	10611	10623
10626	10638	10650
10656	10668	10680
10686	10698	10710
10716	10728	10740
10740	10752	10764
10770	10782	10794
10798	10810	10822
10824	10836	10848
10848	10860	10872
10877	10889	10901
10908	10920	10932
10941	10953	10965
10969	10981	10993
10999	11011	11023
11028	11040	11052
11059	11071	11083
11090	11102	11114
11118	11130	11142
11151	11163	11175
11184	11196	11208
11214	11226	11238
11243	11255	11267
11272	11284	11296
11302	11314	11326
11331	11343	11355
11360	11372	11384
11394	11406	11418
11428	11440	11452
11455	11467	11479
11488	11500	11512
11521	11533	11545
11548	11560	11572
11575	11587	11599
11606	11618	11630
11639	11651	11663
11668	11680	11692
11696	11708	11720
11730	11742	11754
11756	11768	11780
11785	11797	11809
11814	11826	11838
11843	11855	11867
11873	11885	11897
11900	11912	11924
11934	11946	11958
11964	11976	11988
11995	12007	12019
12021	12033	12045
12051	12063	12075
12080	12092	12104
12112	12124	12136
12141	12153	12165
12170	12182	12194
12196	12208	12220
12226	12238	12250
12253	12265	12277
12282	12294	12306
12308	12320	12332
12339	12351	12363
12369	12381	12393
12397	12409	12421
12426	12438	12450
12455	12467	12479
12485	12497	12509
12510	12522	12534
12537	12549	12561
12566	12578	12590
12597	12609	12621
12629	12641	12653
12657	12669	12681
12686	12698	12710
12715	12727	12739
12744	12756	12768
12769	12781	12793
12799	12811	12823
12828	12840	12852
12860	12872	12884
12893	12905	12917
12922	12934	12946
12949	12961	12973
12974	12986	12998
13003	13015	13027
13032	13044	13056
13061	13073	13085
13089	13101	13113
13120	13132	13144
13148	13160	13172
13178	13190	13202
13209	13221	13233
13238	13250	13262
13263	13275	13287
13294	13306	13318
13324	13336	13348
13353	13365	13377
13377	13389	13401
13409	13421	13433
13440	13452	13464
13466	13478	13490
13500	13512	13524
13529	13541	13553
13557	13569	13581
13587	13599	13611
13617	13629	13641
13646	13658	13670
13675	13687	13699
13704	13716	13728
13733	13745	13757
13762	13774	13786
13791	13803	13815
13815	13827	13839
13846	13858	13870
13875	13887	13899
13900	13912	13924
13927	13939	13951
13954	13966	13978
13984	13996	14008
14010	14022	14034
14040	14052	14064
14068	14080	14092
14096	14108	14120
14125	14137	14149
14153	14165	14177
14186	14198	14210
14211	14223	14235
14240	14252	14264
14272	14284	14296
14302	14314	14326
14330	14342	14354
14357	14369	14381
14387	14399	14411
14414	14426	14438
14441	14453	14465
14470	14482	14494
14498	14510	14522
14527	14539	14551
14561	14573	14585
14590	14602	14614
14621	14633	14645
14653	14665	14677
14681	14693	14705
14708	14720	14732
14737	14749	14761
14765	14777	14789
14789	14801	14813
14817	14829	14841
14845	14857	14869
14877	14889	14901
14906	14918	14930
14936	14948	14960
14966	14978	14990
14995	15007	15019
15025	15037	15049
15054	15066	15078
15086	15098	15110
15115	15127	15139
15148	15160	15172
15181	15193	15205
15209	15221	15233
15238	15250	15262
15267	15279	15291
15299	15311	15323
15324	15336	15348
15351	15363	15375
15381	15393	15405
15406	15418	15430
15437	15449	15461
15464	15476	15488
15497	15509	15521
15528	15540	15552
15552	15564	15576
15581	15593	15605
15608	15620	15632
15641	15653	15665
15665	15677	15689
15692	15704	15716
15721	15733	15745
15750	15762	15774
15779	15791	15803
15809	15821	15833
15837	15849	15861
15866	15878	15890
15897	15909	15921
15924	15936	15948
15956	15968	15980
15982	15994	16006
16015	16027	16039
16046	16058	16070
16078	16090	16102
16106	16118	16130
16135	16147	16159
16164	16176	16188
16191	16203	16215
16220	16232	16244
16252	16264	16276
16279	16291	16303
16313	16325	16337
16342	16354	16366
16372	16384	16396
16404	16416	16428
16436	16448	16460
16463	16475	16487
16494	16506	16518
16528	16540	16552
16557	16569	16581
16587	16599	16611
16618	16630	16642
16648	16660	16672
16677	16689	16701
16708	16720	16732
16738	16750	16762
16766	16778	16790
16794	16806	16818
16821	16833	16845
16850	16862	16874
16882	16894	16906
16911	16923	16935
16941	16953	16965
16969	16981	16993
17000	17012	17024
17031	17043	17055
17059	17071	17083
17083	17095	17107
17114	17126	17138
17143	17155	17167
17171	17183	17195
17195	17207	17219
17224	17236	17248
17256	17268	17280
17283	17295	17307
17312	17324	17336
17341	17353	17365
17367	17379	17391
17396	17408	17420
17423	17435	17447
17449	17461	17473
17473	17485	17497
17501	17513	17525
17530	17542	17554
17557	17569	17581
17585	17597	17609
17615	17627	17639
17643	17655	17667
17675	17687	17699
17702	17714	17726
17727	17739	17751
17756	17768	17780
17784	17796	17808
17808	17820	17832
17837	17849	17861
17866	17878	17890
17895	17907	17919
17924	17936	17948
17953	17965	17977
17979	17991	18003
18013	18025	18037
18042	18054	18066
18069	18081	18093
18096	18108	18120
18121	18133	18145
18154	18166	18178
18187	18199	18211
18212	18224	18236
18236	18248	18260
18265	18277	18289
18297	18309	18321
18324	18336	18348
18353	18365	18377
18386	18398	18410
18415	18427	18439
18439	18451	18463
18468	18480	18492
18496	18508	18520
18527	18539	18551
18556	18568	18580
18582	18594	18606
18611	18623	18635
18642	18654	18666
18671	18683	18695
18705	18717	18729
18734	18746	18758
18766	18778	18790
18795	18807	18819
18821	18833	18845
18851	18863	18875
18880	18892	18904
18911	18923	18935
18941	18953	18965
18969	18981	18993
18998	19010	19022
19029	19041	19053
19059	19071	19083
19092	19104	19116
19120	19132	19144
19147	19159	19171
19178	19190	19202
19203	19215	19227
19232	19244	19256
19258	19270	19282
19285	19297	19309
19314	19326	19338
19348	19360	19372
19378	19390	19402
19409	19421	19433
19438	19450	19462
19469	19481	19493
19497	19509	19521
19523	19535	19547
19557	19569	19581
19587	19599	19611
19616	19628	19640
19647	19659	19671
19676	19688	19700
19705	19717	19729
19739	19751	19763
19768	19780	19792
19799	19811	19823
19832	19844	19856
19860	19872	19884
19889	19901	19913
19917	19929	19941
19943	19955	19967
19975	19987	19999
20000	20012	20024
20033	20045	20057
20064	20076	20088
20093	20105	20117
20122	20134	20146
20152	20164	20176
20181	20193	20205
20210	20222	20234
20243	20255	20267
20270	20282	20294
20300	20312	20324
20327	20339	20351
20356	20368	20380
20382	20394	20406
20413	20425	20437
20440	20452	20464
20466	20478	20490
20493	20505	20517
20524	20536	20548
20548	20560	20572
20580	20592	20604
20606	20618	20630
20631	20643	20655
20660	20672	20684
20686	20698	20710
20715	20727	20739
20739	20751	20763
20770	20782	20794
20798	20810	20822
20828	20840	20852
20856	20868	20880
20888	20900	20912
20920	20932	20944
20948	20960	20972
20976	20988	21000
21006	21018	21030
21036	21048	21060
21064	21076	21088
21093	21105	21117
21124	21136	21148
21151	21163	21175
21178	21190	21202
21208	21220	21232
21237	21249	21261
21267	21279	21291
21297	21309	21321
21323	21335	21347
21350	21362	21374
21379	21391	21403
21406	21418	21430
21438	21450	21462
21467	21479	21491
21501	21513	21525
21529	21541	21553
21559	21571	21583
21589	21601	21613
21619	21631	21643
21647	21659	21671
21677	21689	21701
21708	21720	21732
21739	21751	21763
21768	21780	21792
21801	21813	21825
21830	21842	21854
21855	21867	21879
21883	21895	21907
21915	21927	21939
21940	21952	21964
21965	21977	21989
21994	22006	22018
22021	22033	22045
22049	22061	22073
22083	22095	22107
22108	22120	22132
22135	22147	22159
22164	22176	22188
22194	22206	22218
22224	22236	22248
22254	22266	22278
22282	22294	22306
22312	22324	22336
22346	22358	22370
22375	22387	22399
22401	22413	22425
22429	22441	22453
22455	22467	22479
22485	22497	22509
22516	22528	22540
22545	22557	22569
22578	22590	22602
22608	22620	22632
22636	22648	22660
22664	22676	22688
22695	22707	22719
22721	22733	22745
22750	22762	22774
22782	22794	22806
22806	22818	22830
22836	22848	22860
22863	22875	22887
22892	22904	22916
22923	22935	22947
22951	22963	22975
22979	22991	23003
23008	23020	23032
23041	23053	23065
23070	23082	23094
23099	23111	23123
23128	23140	23152
23158	23170	23182
23187	23199	23211
23219	23231	23243
23252	23264	23276
23282	23294	23306
23315	23327	23339
23343	23355	23367
23373	23385	23397
23402	23414	23426
23430	23442	23454
23462	23474	23486
23496	23508	23520
23526	23538	23550
23560	23572	23584
23589	23601	23613
23621	23633	23645
23650	23662	23674
23678	23690	23702
23707	23719	23731
23732	23744	23756
23759	23771	23783
23793	23805	23817
23825	23837	23849
23856	23868	23880
23887	23899	23911
23916	23928	23940
23947	23959	23971
23976	23988	24000
24004	24016	24028
24034	24046	24058
24060	24072	24084
24089	24101	24113
24118	24130	24142
24146	24158	24170
24171	24183	24195
24198	24210	24222
24225	24237	24249
24256	24268	24280
24285	24297	24309
24313	24325	24337
24342	24354	24366
24369	24381	24393
24393	24405	24417
24425	24437	24449
24454	24466	24478
24484	24496	24508
24512	24524	24536
24543	24555	24567
24573	24585	24597
24602	24614	24626
24633	24645	24657
24662	24674	24686
24696	24708	24720
24728	24740	24752
24758	24770	24782
24787	24799	24811
24821	24833	24845
24853	24865	24877
24882	24894	24906
24912	24924	24936
24943	24955	24967
24971	24983	24995
25005	25017	25029
25034	25046	25058
25060	25072	25084
25091	25103	25115
25122	25134	25146
25156	25168	25180
25184	25196	25208
25213	25225	25237
25243	25255	25267
25273	25285	25297
25303	25315	25327
25330	25342	25354
25358	25370	25382
25388	25400	25412
25415	25427	25439
25441	25453	25465
25470	25482	25494
25503	25515	25527
25532	25544	25556
25558	25570	25582
25591	25603	25615
25619	25631	25643
25651	25663	25675
25676	25688	25700
25708	25720	25732
25737	25749	25761
25769	25781	25793
25798	25810	25822
25827	25839	25851
25860	25872	25884
25887	25899	25911
25916	25928	25940
25941	25953	25965
25968	25980	25992
26000	26012	26024
26028	26040	26052
26057	26069	26081
26084	26096	26108
26109	26121	26133
26138	26150	26162
26165	26177	26189
26198	26210	26222
26224	26236	26248
26255	26267	26279
26285	26297	26309
26312	26324	26336
26345	26357	26369
26374	26386	26398
26403	26415	26427
26427	26439	26451
26455	26467	26479
26483	26495	26507
26512	26524	26536
26536	26548	26560
26563	26575	26587
26592	26604	26616
26618	26630	26642
26649	26661	26673
26679	26691	26703
26709	26721	26733
26740	26752	26764
26771	26783	26795
26799	26811	26823
26826	26838	26850
26856	26868	26880
26885	26897	26909
26910	26922	26934
26939	26951	26963
26967	26979	26991
26993	27005	27017
27021	27033	27045
27054	27066	27078
27083	27095	27107
27110	27122	27134
27139	27151	27163
27168	27180	27192
27194	27206	27218
27228	27240	27252
27258	27270	27282
27282	27294	27306
27311	27323	27335
27340	27352	27364
27364	27376	27388
27398	27410	27422
27425	27437	27449
27451	27463	27475
27482	27494	27506
27506	27518	27530
27536	27548	27560
27565	27577	27589
27596	27608	27620
27627	27639	27651
27661	27673	27685
27695	27707	27719
27726	27738	27750
27751	27763	27775
27781	27793	27805
27805	27817	27829
27834	27846	27858
27865	27877	27889
27893	27905	27917
27921	27933	27945
27950	27962	27974
27976	27988	28000
28009	28021	28033
28039	28051	28063
28068	28080	28092
28096	28108	28120
28120	28132	28144
28153	28165	28177
28182	28194	28206
28214	28226	28238
28238	28250	28262
28269	28281	28293
28303	28315	28327
28337	28349	28361
28365	28377	28389
28390	28402	28414
28419	28431	28443
28443	28455	28467
28471	28483	28495
28505	28517	28529
28534	28546	28558
28566	28578	28590
28593	28605	28617
28619	28631	28643
28649	28661	28673
28679	28691	28703
28709	28721	28733
28743	28755	28767
28775	28787	28799
28804	28816	28828
28830	28842	28854
28859	28871	28883
28890	28902	28914
28920	28932	28944
28944	28956	28968
28970	28982	28994
28998	29010	29022
29027	29039	29051
29056	29068	29080
29089	29101	29113
29120	29132	29144
29149	29161	29173
29178	29190	29202
29204	29216	29228
29233	29245	29257
29261	29273	29285
29288	29300	29312
29317	29329	29341
29348	29360	29372
29377	29389	29401
29406	29418	29430
29434	29446	29458
29465	29477	29489
29492	29504	29516
29524	29536	29548
29556	29568	29580
29587	29599	29611
29619	29631	29643
29653	29665	29677
29682	29694	29706
29711	29723	29735
29738	29750	29762
29762	29774	29786
29790	29802	29814
29822	29834	29846
29848	29860	29872
29877	29889	29901
29904	29916	29928
29929	29941	29953
29962	29974	29986
29994	30006	30018
30022	30034	30046
30056	30068	30080
30086	30098	30110
30120	30132	30144
30147	30159	30171
30181	30193	30205
30211	30223	30235
30240	30252	30264
30270	30282	30294
30300	30312	30324
30326	30338	30350
30358	30370	30382
30392	30404	30416
30421	30433	30445
30446	30458	30470
30477	30489	30501
30506	30518	30530
30535	30547	30559
30562	30574	30586
30594	30606	30618
30625	30637	30649
30652	30664	30676
30682	30694	30706
30711	30723	30735
30740	30752	30764
30768	30780	30792
30797	30809	30821
30830	30842	30854
30859	30871	30883
30891	30903	30915
30920	30932	30944
30948	30960	30972
30974	30986	30998
31001	31013	31025
31033	31045	31057
31059	31071	31083
31092	31104	31116
31121	31133	31145
31150	31162	31174
31184	31196	31208
31208	31220	31232
31240	31252	31264
31270	31282	31294
31300	31312	31324
31334	31346	31358
31362	31374	31386
31393	31405	31417
31422	31434	31446
31454	31466	31478
31478	31490	31502
31507	31519	31531
31539	31551	31563
31569	31581	31593
31598	31610	31622
31631	31643	31655
31660	31672	31684
31694	31706	31718
31723	31735	31747
31751	31763	31775
31783	31795	31807
31814	31826	31838
31842	31854	31866
31875	31887	31899
31904	31916	31928
31933	31945	31957
31960	31972	31984
31989	32001	32013
32018	32030	32042
32047	32059	32071
32077	32089	32101
32103	32115	32127
32132	32144	32156
32161	32173	32185
32192	32204	32216
32221	32233	32245
32252	32264	32276
32282	32294	32306
32311	32323	32335
32338	32350	32362
32366	32378	32390
32394	32406	32418
32428	32440	32452
32455	32467	32479
32485	32497	32509
32511	32523	32535
32540	32552	32564
32567	32579	32591
32591	32603	32615
32621	32633	32645
32652	32664	32676
32684	32696	32708
32708	32720	32732
32738	32750	32762
32765	32777	32789
32795	32807	32819
32820	32832	32844
32847	32859	32871
32880	32892	32904
32912	32924	32936
32936	32948	32960
32970	32982	32994
32999	33011	33023
33031	33043	33055
33057	33069	33081
33086	33098	33110
33120	33132	33144
33149	33161	33173
33174	33186	33198
33203	33215	33227
33232	33244	33256
33261	33273	33285
33295	33307	33319
33319	33331	33343
33346	33358	33370
33376	33388	33400
33406	33418	33430
33438	33450	33462
33472	33484	33496
33500	33512	33524
33525	33537	33549
33552	33564	33576
33581	33593	33605
33615	33627	33639
33644	33656	33668
33676	33688	33700
33704	33716	33728
33734	33746	33758
33760	33772	33784
33789	33801	33813
33819	33831	33843
33849	33861	33873
33882	33894	33906
33915	33927	33939
33944	33956	33968
33972	33984	33996
34002	34014	34026
34031	34043	34055
34061	34073	34085
34087	34099	34111
34114	34126	34138
34143	34155	34167
34168	34180	34192
34193	34205	34217
34224	34236	34248
34254	34266	34278
34282	34294	34306
34312	34324	34336
34342	34354	34366
34366	34378	34390
34395	34407	34419
34419	34431	34443
34444	34456	34468
34473	34485	34497
34499	34511	34523
34529	34541	34553
34559	34571	34583
34590	34602	34614
34619	34631	34643
34653	34665	34677
34683	34695	34707
34712	34724	34736
34741	34753	34765
34765	34777	34789
34794	34806	34818
34824	34836	34848
34855	34867	34879
34888	34900	34912
34917	34929	34941
34943	34955	34967
34974	34986	34998
35002	35014	35026
35034	35046	35058
35062	35074	35086
35095	35107	35119
35124	35136	35148
35152	35164	35176
35186	35198	35210
35219	35231	35243
35247	35259	35271
35274	35286	35298
35304	35316	35328
35333	35345	35357
35362	35374	35386
35389	35401	35413
35419	35431	35443
35443	35455	35467
35474	35486	35498
35498	35510	35522
35531	35543	35555
35563	35575	35587
35590	35602	35614
35622	35634	35646
35646	35658	35670
35673	35685	35697
35702	35714	35726
35729	35741	35753
35759	35771	35783
35788	35800	35812
35818	35830	35842
35845	35857	35869
35872	35884	35896
35901	35913	35925
35929	35941	35953
35953	35965	35977
35980	35992	36004
36010	36022	36034
36038	36050	36062
36068	36080	36092
36102	36114	36126
36131	36143	36155
36163	36175	36187
36193	36205	36217
36222	36234	36246
36252	36264	36276
36279	36291	36303
36308	36320	36332
36339	36351	36363
36366	36378	36390
36398	36410	36422
36427	36439	36451
36457	36469	36481
36486	36498	36510
36519	36531	36543
36547	36559	36571
36576	36588	36600
36608	36620	36632
36637	36649	36661
36666	36678	36690
36695	36707	36719
36723	36735	36747
36757	36769	36781
36787	36799	36811
36815	36827	36839
36840	36852	36864
36869	36881	36893
36898	36910	36922
36924	36936	36948
36951	36963	36975
36976	36988	37000
37004	37016	37028
37032	37044	37056
37064	37076	37088
37091	37103	37115
37121	37133	37145
37145	37157	37169
37174	37186	37198
37204	37216	37228
37235	37247	37259
37265	37277	37289
37297	37309	37321
37326	37338	37350
37359	37371	37383
37389	37401	37413
37421	37433	37445
37450	37462	37474
37477	37489	37501
37501	37513	37525
37530	37542	37554
37558	37570	37582
37582	37594	37606
37612	37624	37636
37643	37655	37667
37675	37687	37699
37709	37721	37733
37737	37749	37761
37768	37780	37792
37796	37808	37820
37825	37837	37849
37850	37862	37874
37879	37891	37903
37908	37920	37932
37938	37950	37962
37967	37979	37991
37997	38009	38021
38025	38037	38049
38053	38065	38077
38080	38092	38104
38109	38121	38133
38142	38154	38166
38171	38183	38195
38197	38209	38221
38225	38237	38249
38253	38265	38277
38282	38294	38306
38309	38321	38333
38337	38349	38361
38365	38377	38389
38392	38404	38416
38423	38435	38447
38453	38465	38477
38482	38494	38506
38509	38521	38533
38538	38550	38562
38567	38579	38591
38592	38604	38616
38622	38634	38646
38650	38662	38674
38679	38691	38703
38708	38720	38732
38740	38752	38764
38768	38780	38792
38797	38809	38821
38826	38838	38850
38853	38865	38877
38882	38894	38906
38913	38925	38937
38939	38951	38963
38969	38981	38993
38998	39010	39022
39027	39039	39051
39052	39064	39076
39084	39096	39108
39114	39126	39138
39140	39152	39164
39171	39183	39195
39201	39213	39225
39225	39237	39249
39255	39267	39279
39283	39295	39307
39314	39326	39338
39346	39358	39370
39375	39387	39399
39401	39413	39425
39430	39442	39454
39456	39468	39480
39486	39498	39510
39514	39526	39538
39538	39550	39562
39571	39583	39595
39600	39612	39624
39624	39636	39648
39656	39668	39680
39685	39697	39709
39716	39728	39740
39749	39761	39773
39773	39785	39797
39802	39814	39826
39833	39845	39857
39864	39876	39888
39889	39901	39913
39919	39931	39943
39946	39958	39970
39980	39992	40004
40006	40018	40030
40030	40042	40054
40059	40071	40083
40086	40098	40110
40115	40127	40139
40146	40158	40170
40179	40191	40203
40207	40219	40231
40237	40249	40261
40264	40276	40288
40292	40304	40316
40322	40334	40346
40351	40363	40375
40379	40391	40403
40406	40418	40430
40435	40447	40459
40465	40477	40489
40489	40501	40513
40519	40531	40543
40553	40565	40577
40579	40591	40603
40605	40617	40629
40631	40643	40655
40660	40672	40684
40689	40701	40713
40717	40729	40741
40743	40755	40767
40773	40785	40797
40801	40813	40825
40828	40840	40852
40858	40870	40882
40885	40897	40909
40914	40926	40938
40942	40954	40966
40970	40982	40994
40996	41008	41020
41027	41039	41051
41053	41065	41077
41081	41093	41105
41105	41117	41129
41134	41146	41158
41166	41178	41190
41196	41208	41220
41224	41236	41248
41253	41265	41277
41283	41295	41307
41311	41323	41335
41337	41349	41361
41366	41378	41390
41396	41408	41420
41425	41437	41449
41454	41466	41478
41485	41497	41509
41512	41524	41536
41541	41553	41565
41570	41582	41594
41598	41610	41622
41626	41638	41650
41654	41666	41678
41687	41699	41711
41719	41731	41743
41749	41761	41773
41781	41793	41805
41810	41822	41834
41836	41848	41860
41860	41872	41884
41890	41902	41914
41919	41931	41943
41947	41959	41971
41976	41988	42000
42004	42016	42028
42031	42043	42055
42058	42070	42082
42087	42099	42111
42117	42129	42141
42143	42155	42167
42172	42184	42196
42199	42211	42223
42223	42235	42247
42254	42266	42278
42286	42298	42310
42315	42327	42339
42343	42355	42367
42377	42389	42401
42406	42418	42430
42433	42445	42457
42462	42474	42486
42487	42499	42511
42516	42528	42540
42545	42557	42569
42578	42590	42602
42607	42619	42631
42636	42648	42660
42662	42674	42686
42691	42703	42715
42720	42732	42744
42754	42766	42778
42781	42793	42805
42808	42820	42832
42838	42850	42862
42862	42874	42886
42892	42904	42916
42920	42932	42944
42950	42962	42974
42974	42986	42998
43003	43015	43027
43033	43045	43057
43057	43069	43081
43091	43103	43115
43119	43131	43143
43146	43158	43170
43175	43187	43199
43204	43216	43228
43231	43243	43255
43261	43273	43285
43292	43304	43316
43316	43328	43340
43349	43361	43373
43383	43395	43407
43412	43424	43436
43445	43457	43469
43474	43486	43498
43502	43514	43526
43531	43543	43555
43558	43570	43582
43584	43596	43608
43613	43625	43637
43645	43657	43669
43676	43688	43700
43709	43721	43733
43741	43753	43765
43771	43783	43795
43802	43814	43826
43830	43842	43854
43858	43870	43882
43886	43898	43910
43915	43927	43939
43944	43956	43968
43976	43988	44000
44006	44018	44030
44039	44051	44063
44068	44080	44092
44093	44105	44117
44119	44131	44143
44148	44160	44172
44177	44189	44201
44206	44218	44230
44236	44248	44260
44266	44278	44290
44296	44308	44320
44324	44336	44348
44352	44364	44376
44384	44396	44408
44417	44429	44441
44445	44457	44469
44474	44486	44498
44504	44516	44528
44531	44543	44555
44564	44576	44588
44593	44605	44617
44624	44636	44648
44653	44665	44677
44679	44691	44703
44705	44717	44729
44735	44747	44759
44762	44774	44786
44791	44803	44815
44821	44833	44845
44849	44861	44873
44880	44892	44904
44907	44919	44931
44936	44948	44960
44966	44978	44990
44996	45008	45020
45028	45040	45052
45052	45064	45076
45080	45092	45104
45110	45122	45134
45142	45154	45166
45169	45181	45193
45196	45208	45220
45223	45235	45247
45253	45265	45277
45284	45296	45308
45313	45325	45337
45343	45355	45367
45371	45383	45395
45403	45415	45427
45434	45446	45458
45465	45477	45489
45494	45506	45518
45522	45534	45546
45548	45560	45572
45578	45590	45602
45608	45620	45632
45637	45649	45661
45670	45682	45694
45699	45711	45723
45726	45738	45750
45754	45766	45778
45782	45794	45806
45814	45826	45838
45838	45850	45862
45869	45881	45893
45893	45905	45917
45920	45932	45944
45950	45962	45974
45978	45990	46002
46010	46022	46034
46040	46052	46064
46070	46082	46094
46094	46106	46118
46126	46138	46150
46153	46165	46177
46186	46198	46210
46214	46226	46238
46238	46250	46262
46269	46281	46293
46298	46310	46322
46322	46334	46346
46355	46367	46379
46388	46400	46412
46421	46433	46445
46450	46462	46474
46474	46486	46498
46505	46517	46529
46535	46547	46559
46564	46576	46588
46589	46601	46613
46622	46634	46646
46655	46667	46679
46679	46691	46703
46706	46718	46730
46736	46748	46760
46763	46775	46787
46793	46805	46817
46821	46833	46845
46855	46867	46879
46885	46897	46909
46916	46928	46940
46944	46956	46968
46971	46983	46995
47003	47015	47027
47027	47039	47051
47060	47072	47084
47089	47101	47113
47118	47130	47142
47150	47162	47174
47176	47188	47200
47201	47213	47225
47225	47237	47249
47257	47269	47281
47286	47298	47310
47316	47328	47340
47344	47356	47368
47373	47385	47397
47407	47419	47431
47431	47443	47455
47463	47475	47487
47487	47499	47511
47514	47526	47538
47543	47555	47567
47570	47582	47594
47597	47609	47621
47630	47642	47654
47657	47669	47681
47686	47698	47710
47710	47722	47734
47737	47749	47761
47767	47779	47791
47794	47806	47818
47824	47836	47848
47854	47866	47878
47883	47895	47907
47909	47921	47933
47939	47951	47963
47963	47975	47987
47992	48004	48016
48024	48036	48048
48055	48067	48079
48083	48095	48107
48110	48122	48134
48139	48151	48163
48165	48177	48189
48197	48209	48221
48226	48238	48250
48252	48264	48276
48283	48295	48307
48314	48326	48338
48343	48355	48367
48371	48383	48395
48404	48416	48428
48430	48442	48454
48457	48469	48481
48484	48496	48508
48517	48529	48541
48546	48558	48570
48577	48589	48601
48610	48622	48634
48638	48650	48662
48668	48680	48692
48697	48709	48721
48725	48737	48749
48754	48766	48778
48784	48796	48808
48812	48824	48836
48841	48853	48865
48869	48881	48893
48893	48905	48917
48922	48934	48946
48953	48965	48977
48982	48994	49006
49010	49022	49034
49044	49056	49068
49075	49087	49099
49103	49115	49127
49135	49147	49159
49163	49175	49187
49195	49207	49219
49223	49235	49247
49252	49264	49276
49280	49292	49304
49314	49326	49338
49346	49358	49370
49375	49387	49399
49402	49414	49426
49430	49442	49454
49456	49468	49480
49486	49498	49510
49515	49527	49539
49542	49554	49566
49568	49580	49592
49595	49607	49619
49628	49640	49652
49658	49670	49682
49685	49697	49709
49718	49730	49742
49744	49756	49768
49772	49784	49796
49800	49812	49824
49825	49837	49849
49853	49865	49877
49880	49892	49904
49911	49923	49935
49945	49957	49969
49973	49985	49997
50002	50014	50026
50031	50043	50055
50062	50074	50086
50092	50104	50116
50121	50133	50145
50151	50163	50175
50180	50192	50204
50210	50222	50234
50238	50250	50262
50272	50284	50296
50304	50316	50328
50333	50345	50357
50362	50374	50386
50392	50404	50416
50426	50438	50450
50450	50462	50474
50474	50486	50498
50503	50515	50527
50537	50549	50561
50566	50578	50590
50600	50612	50624
50632	50644	50656
50660	50672	50684
50684	50696	50708
50711	50723	50735
50741	50753	50765
50771	50783	50795
50799	50811	50823
50828	50840	50852
50857	50869	50881
50881	50893	50905
50912	50924	50936
50937	50949	50961
50967	50979	50991
50996	51008	51020
51026	51038	51050
51055	51067	51079
51080	51092	51104
51109	51121	51133
51137	51149	51161
51167	51179	51191
51195	51207	51219
51225	51237	51249
51258	51270	51282
51290	51302	51314
51323	51335	51347
51347	51359	51371
51376	51388	51400
51405	51417	51429
51436	51448	51460
51464	51476	51488
51497	51509	51521
51526	51538	51550
51557	51569	51581
51587	51599	51611
51615	51627	51639
51645	51657	51669
51676	51688	51700
51710	51722	51734
51742	51754	51766
51775	51787	51799
51801	51813	51825
51830	51842	51854
51859	51871	51883
51885	51897	51909
51914	51926	51938
51939	51951	51963
51967	51979	51991
51997	52009	52021
52026	52038	52050
52053	52065	52077
52082	52094	52106
52109	52121	52133
52138	52150	52162
52168	52180	52192
52197	52209	52221
52226	52238	52250
52255	52267	52279
52279	52291	52303
52309	52321	52333
52338	52350	52362
52368	52380	52392
52397	52409	52421
52427	52439	52451
52455	52467	52479
52484	52496	52508
52513	52525	52537
52541	52553	52565
52567	52579	52591
52598	52610	52622
52627	52639	52651
52656	52668	52680
52690	52702	52714
52720	52732	52744
52749	52761	52773
52778	52790	52802
52807	52819	52831
52836	52848	52860
52866	52878	52890
52900	52912	52924
52929	52941	52953
52958	52970	52982
52992	53004	53016
53021	53033	53045
53048	53060	53072
53077	53089	53101
53108	53120	53132
53135	53147	53159
53164	53176	53188
53193	53205	53217
53222	53234	53246
53251	53263	53275
53281	53293	53305
53310	53322	53334
53339	53351	53363
53367	53379	53391
53398	53410	53422
53432	53444	53456
53461	53473	53485
53490	53502	53514
53519	53531	53543
53548	53560	53572
53578	53590	53602
53602	53614	53626
53633	53645	53657
53658	53670	53682
53685	53697	53709
53709	53721	53733
53738	53750	53762
53767	53779	53791
53795	53807	53819
53824	53836	53848
53858	53870	53882
53885	53897	53909
53914	53926	53938
53945	53957	53969
53974	53986	53998
53999	54011	54023
54027	54039	54051
54061	54073	54085
54092	54104	54116
54125	54137	54149
54153	54165	54177
54178	54190	54202
54204	54216	54228
54234	54246	54258
54263	54275	54287
54293	54305	54317
54323	54335	54347
54349	54361	54373
54378	54390	54402
54406	54418	54430
54435	54447	54459
54463	54475	54487
54487	54499	54511
54518	54530	54542
54550	54562	54574
54578	54590	54602
54605	54617	54629
54634	54646	54658
54667	54679	54691
54700	54712	54724
54729	54741	54753
54760	54772	54784
54788	54800	54812
54819	54831	54843
54849	54861	54873
54881	54893	54905
54912	54924	54936
54938	54950	54962
54967	54979	54991
55001	55013	55025
55032	55044	55056
55062	55074	55086
55089	55101	55113
55116	55128	55140
55144	55156	55168
55173	55185	55197
55203	55215	55227
55233	55245	55257
55257	55269	55281
55288	55300	55312
55316	55328	55340
55342	55354	55366
55372	55384	55396
55405	55417	55429
55433	55445	55457
55462	55474	55486
55490	55502	55514
55516	55528	55540
55546	55558	55570
55574	55586	55598
55600	55612	55624
55629	55641	55653
55658	55670	55682
55689	55701	55713
55720	55732	55744
55751	55763	55775
55781	55793	55805
55805	55817	55829
55832	55844	55856
55861	55873	55885
55890	55902	55914
55919	55931	55943
55949	55961	55973
55979	55991	56003
56006	56018	56030
56035	56047	56059
56062	56074	56086
56093	56105	56117
56122	56134	56146
56151	56163	56175
56176	56188	56200
56200	56212	56224
56227	56239	56251
56255	56267	56279
56284	56296	56308
56314	56326	56338
56345	56357	56369
56373	56385	56397
56402	56414	56426
56427	56439	56451
56458	56470	56482
56487	56499	56511
56519	56531	56543
56546	56558	56570
56576	56588	56600
56609	56621	56633
56637	56649	56661
56666	56678	56690
56690	56702	56714
56720	56732	56744
56749	56761	56773
56777	56789	56801
56804	56816	56828
56831	56843	56855
56857	56869	56881
56885	56897	56909
56915	56927	56939
56945	56957	56969
56972	56984	56996
57002	57014	57026
57030	57042	57054
57055	57067	57079
57089	57101	57113
57121	57133	57145
57152	57164	57176
57176	57188	57200
57206	57218	57230
57239	57251	57263
57266	57278	57290
57293	57305	57317
57317	57329	57341
57347	57359	57371
57371	57383	57395
57400	57412	57424
57433	57445	57457
57461	57473	57485
57491	57503	57515
57519	57531	57543
57552	57564	57576
57584	57596	57608
57615	57627	57639
57648	57660	57672
57677	57689	57701
57706	57718	57730
57732	57744	57756
57760	57772	57784
57789	57801	57813
57821	57833	57845
57848	57860	57872
57878	57890	57902
57911	57923	57935
57941	57953	57965
57965	57977	57989
57994	58006	58018
[truncated: 213,171 more rows]
