# Supplementary material for: Evaluation of a microarray-hybridization based method applicable for discovery of single nucleotide polymorphisms (SNPs) in the Pseudomonas aeruginosa genome
Source: BMC Genomics. 2009 Jan 19;10:29. doi: 10.1186/1471-2164-10-29 (PMC2658670; doi:10.1186/1471-2164-10-29)
Supplement: Additional file 1 — Java program used for analysis of the PATA1 data. We developed a Java program for post-processing of probe signal and p value data produced by the TAS software (see 'Methods'). The zip file contains a jar archive including program binaries and source code, a sample data set and a readme file with brief instructions for installation and usage. [file 1471-2164-10-29-S1.zip › Tiling/PA14vsPAO1_pvalue.txt]

# Number Sequences	7
# Data	p-value
# Scale	-10Log10
# Genomic Map	D:\tiling_array_data\array maps\PATA1w520385F.bpmap
# AlgName	TAS
# AlgVersion	1.1.02
# probe_coordinate_convention	0_indexed_center
# Sequence	1
# Name	chloroplast
# Number of Hits	140
53663	0.06249
53692	0.06249
53720	2.54033
53752	0.00000
53781	0.00000
53810	0.06249
53836	0.00000
53865	0.00000
53892	1.20822
53922	0.25554
53954	1.82340
53983	4.64887
54012	0.00000
54036	3.53736
54063	0.00000
54090	0.06249
54118	0.45758
54145	0.81670
54175	1.82340
54202	1.82340
54236	12.43038
54265	0.00000
54290	0.00000
54319	4.64887
54345	0.06249
54407	0.81670
54431	1.20822
54459	1.82340
54492	2.54033
54526	0.06249
54555	0.25554
54586	0.81670
54611	0.00000
54640	0.81670
54708	4.79440
54737	0.25554
54768	6.14649
54797	4.64887
54822	1.82340
54852	7.65917
54882	0.81670
54909	0.81670
54941	0.81670
54970	3.53736
54998	0.06249
55028	6.14649
55061	0.45758
55090	0.12589
55120	0.00000
55149	0.12589
55178	0.06249
55206	0.12589
55235	0.00000
55264	0.45758
55293	0.25554
55321	1.82340
55350	0.00000
55381	0.12589
55410	1.82340
55444	1.20822
55472	0.06249
55503	0.06249
55531	0.18052
55560	0.25554
55594	0.12589
55624	0.25554
55653	0.45758
55682	0.45758
55709	0.12589
55738	0.13021
55770	0.00000
55799	2.54033
55826	0.06249
55855	0.45758
55883	2.54033
55913	0.12589
55943	0.12589
55971	0.00000
55999	0.81670
56027	0.00000
56056	0.45758
56080	0.00000
56109	1.82340
56137	0.45758
56169	0.00000
56203	0.00000
56233	0.12589
56261	0.45758
56291	0.12589
56320	0.00000
56354	0.06249
56383	2.54033
56415	1.20822
56443	0.25554
56473	0.00000
56497	0.45758
56524	0.24616
56556	1.82340
56580	3.53736
56609	0.00000
56638	0.81670
56670	0.45758
56696	0.00000
56729	0.81670
56766	0.12589
56790	18.45098
56819	0.45758
56852	1.20822
56881	0.25554
56914	1.82340
56945	0.06249
56969	10.00000
56995	2.54033
57024	7.65917
57058	0.00000
57082	0.12589
57114	1.20822
57142	0.45758
57170	0.45758
57197	0.25554
57225	0.00000
57253	7.65917
57284	0.45758
57311	0.12589
57340	0.45758
57401	0.12589
57435	3.53736
57469	0.81670
57494	0.45758
57522	4.64887
57550	0.81670
57575	0.45758
57607	0.00000
57640	1.82340
57667	0.45758
57693	0.81670
57723	0.45758
57755	0.06249
57788	7.65917
57817	3.53736
# Sequence	2
# Name	chr1
# Number of Hits	518
3754898	0.00000
3754926	0.25554
3754955	0.00000
3754982	0.12589
3755012	0.81670
3755043	0.45758
3755070	1.20822
3755100	0.25554
3755128	12.43038
3755159	0.81670
3755189	0.12589
3755223	0.12589
3755255	0.45758
3755283	0.06249
3755312	0.00000
3755343	12.58808
3755372	0.06249
3755400	0.06249
3755428	0.81670
3755458	3.53736
3755490	0.00000
3755519	1.82340
3755545	18.45098
3755574	1.20822
3755608	0.81670
3755640	2.54033
3755670	2.54033
3755699	0.06249
3755731	6.14649
3755761	0.45758
3755791	0.06249
3755820	4.64887
3755850	0.81670
3755882	1.20822
3755906	0.00000
3755936	0.00000
3755968	0.06249
3755997	0.12589
3756027	0.00000
3756058	3.53736
3756086	0.12589
3756118	0.00000
3756146	7.65917
3756175	0.12589
3756205	0.81670
3756233	0.00000
3756262	3.53736
3756293	1.82340
3756325	4.64887
3756351	0.00000
3756383	1.20822
3756412	0.00000
3756441	0.12589
3756470	0.45758
3756500	0.00000
3756530	0.00000
3756560	0.25554
3756586	0.00000
3756614	0.12589
3756645	0.00000
3756673	1.20822
3756702	0.12589
3756728	0.25554
3756757	0.06249
3756785	0.25554
3756811	7.65917
3756839	1.82340
3756866	0.00000
3756894	0.00000
3756923	0.00000
3756951	12.43038
3756980	0.00000
3757008	0.25554
3757039	0.81670
3757070	0.12589
3757100	0.81670
3757126	0.25554
3757158	0.06249
3757183	6.14649
3757212	0.45758
3757242	2.54033
3757272	10.00000
3757304	6.14649
3757328	2.54033
3757362	0.12589
3757392	0.06249
3757422	0.00000
3757451	4.64887
3757480	0.06249
3757512	0.81670
3757536	18.45098
3757570	3.53736
3757600	2.54033
3757629	0.25554
3757658	1.82340
3757687	0.56848
3757716	0.25554
3757744	0.45758
3757778	1.20822
3757809	7.65917
3757838	3.53736
3757868	6.14649
3757898	0.25554
7251207	1.20822
7251239	1.20822
7251266	0.25554
7251296	9.11185
7251324	2.54033
7251357	0.06249
7251383	3.53736
7251412	6.14649
7251438	8.10476
7251467	0.45758
7251493	4.64887
7251522	4.64887
7251551	6.14649
7251579	1.20822
7251609	0.00000
7251638	1.82340
7251672	0.12589
7251706	0.00000
7251737	1.82340
7251766	0.25554
7251800	0.06249
7251826	1.82340
7251851	0.45758
7251885	7.65917
7251909	1.20822
7251938	0.45758
7251967	0.00000
7251992	0.12589
7252020	0.00000
7252045	3.53736
7252072	0.25554
7252102	0.00000
7252129	0.25554
7252159	0.25554
7252189	0.45758
7252220	4.64887
7252249	0.00000
7252277	1.82340
7252305	0.25554
7252337	6.14649
7252361	6.14649
7252388	3.53736
7252419	1.20822
7252448	0.81670
7252475	0.00000
7252505	0.00000
7252532	0.00000
7252560	0.00000
7252589	0.00000
7252618	2.54033
7252650	0.00000
7252682	2.54033
7252708	1.20822
7252746	0.81670
7252777	0.00000
7252805	3.53736
7252838	0.45758
7252867	0.12589
7252896	0.06249
7252927	0.00000
7252957	10.00000
7252988	0.06249
7253017	0.81670
7253045	2.54033
7253076	0.06249
7253106	1.82340
7253132	0.00000
7253161	4.64887
7253191	1.82340
7253220	0.00000
7253247	0.81670
7253276	2.54033
7253305	0.00000
7253337	0.00000
7253368	0.00000
7253398	0.00000
7253430	0.45758
7253459	0.00000
7253489	0.04401
7253514	0.00000
7253544	2.54033
7253568	0.81670
7253598	0.81670
7253626	0.00000
7253653	1.20822
7253683	3.53736
7253707	0.45758
7253737	0.25554
7253767	0.06249
7253797	1.82340
7253822	0.45758
7253856	1.20822
7253881	0.25554
7253911	0.00000
7253939	0.81670
7253968	1.82340
7253999	0.25554
7254028	0.00000
7254056	1.82340
7254084	0.06249
7254113	0.45758
7254143	0.00000
7254172	0.25554
7254201	2.54033
7254230	0.45758
7254254	0.00000
7254283	0.00000
7254311	0.12589
7254341	0.00000
7254366	0.00000
7254394	0.06249
7254424	1.20822
7254450	0.45758
7254479	0.00000
7254508	0.45758
7254537	0.12589
7254568	0.00000
7254598	0.12589
7254628	0.00000
11531586	0.00000
11531616	0.06249
11531646	0.25554
11531680	3.53736
11531711	3.53736
11531736	1.20822
11531783	0.45758
11531812	0.81670
11531838	1.20822
11531867	0.00000
11531894	0.25554
11531923	3.53736
11531952	0.45758
11531986	0.45758
11532015	4.64887
11532047	0.12589
11532075	0.00000
11532099	0.00000
11532128	0.00000
11532159	2.54033
11532183	15.44068
11532215	7.65917
11532246	6.14649
11532275	0.81670
11532304	0.45758
11532335	0.45758
11532364	7.65917
11532396	0.25554
11532421	0.25554
11532447	6.14649
11532474	2.54033
11532503	1.20822
11532534	2.54033
11532562	0.25554
11532596	0.12589
11532624	0.25554
11532654	3.53736
11532681	0.45758
11532711	3.53736
11532740	0.00000
11532771	0.45758
11532800	0.00000
11532826	0.00000
11532855	0.00000
11532887	0.25554
11532917	0.06249
11532946	0.25554
11532971	0.25554
11533002	0.00000
11533031	0.12589
11533060	7.65917
11533090	1.20822
11533116	0.45758
11533148	1.82340
11533177	1.20822
11533206	0.45758
11533234	1.82340
11533262	2.54033
11533292	0.06249
11533317	7.65917
11533347	0.92489
11533381	7.65917
11533408	4.64887
11533439	0.25554
11533468	0.45758
11533496	1.20822
11533520	0.12589
11533548	1.20822
11533579	4.64887
11533609	2.54033
11533638	0.00000
11533666	0.12589
11533694	0.00000
11533719	7.65917
11533748	1.82340
11533782	0.06249
11533811	0.00000
11533840	0.06249
11533864	0.06249
11533895	0.81670
11533924	0.25554
11533952	0.00000
11533980	0.00000
11534008	0.00000
11534037	2.54033
11534066	7.65917
11534093	0.81670
11534125	0.12589
11534152	2.54033
11534181	0.00000
11534206	0.06249
11534234	0.25554
11534264	0.00000
11534292	1.20822
11534319	0.81670
11534347	0.12589
11534373	0.00000
11534404	0.12589
11534432	0.00000
11534461	0.25554
11534488	0.06249
11534513	0.12589
11534538	1.20822
11534567	0.12589
11534594	0.25554
11534623	3.53736
11534651	0.06249
11534679	6.14649
11534709	18.45098
11534738	18.45098
11534770	0.12589
11534798	2.54033
11534827	3.53736
11534856	0.06249
11534885	1.20822
11534914	0.45758
11534941	15.44068
11534970	0.25554
11534997	0.25554
11535024	0.81670
11535053	4.64887
11535082	0.12589
11535106	0.12589
11535136	7.65917
11535164	1.20822
11535194	0.00000
11535220	0.00000
11535249	0.12589
11535277	7.65917
11535301	0.00000
11535327	18.45098
11535356	4.64887
11535388	15.44068
11535414	0.45758
11535442	7.65917
11535469	7.65917
11535503	7.65917
11535530	0.00000
11535560	6.14649
11535590	0.06249
20949336	3.53736
20949367	0.45758
20949396	7.65917
20949425	1.20822
20949459	0.81670
20949483	0.00000
20949512	2.54033
20949539	0.00000
20949566	0.25554
20949593	0.25554
20949622	0.25554
20949651	1.82340
20949681	0.25554
20949711	0.06249
20949739	0.12589
20949768	0.45758
20949797	6.14649
20949825	1.82340
20949852	1.82340
20949878	0.06249
20949910	0.00000
20949934	0.25554
20949965	0.00000
20949994	0.00000
20950023	0.25554
20950050	0.25554
20950074	0.00000
20950103	0.00000
20950135	4.64887
20950164	0.45758
20950196	0.25554
20950227	0.00000
20950257	0.25554
20950284	0.45758
20950315	0.00000
20950345	15.44068
20950375	4.64887
20950404	0.06249
20950437	1.20822
20950466	0.06249
20950499	2.54033
20950527	0.12589
20950557	0.00000
20950587	6.14649
20950616	0.06249
20950645	0.12589
20950674	0.25554
20950705	0.00000
20950730	0.81670
20950760	0.81670
20950789	0.45758
20950818	0.00000
20950848	7.65917
20950876	0.25554
20950906	0.25554
20950936	0.45758
20950963	1.20822
20950995	1.20822
20951027	0.25554
20951054	0.45758
20951082	0.81670
20951111	6.14649
20951135	1.82340
20951162	0.25554
20951191	0.06249
20951222	7.65917
20951255	0.06249
20951283	0.00000
20951312	0.00000
20951339	0.00000
20951363	3.53736
20951394	0.43656
20951423	0.81670
20951451	0.06249
20951480	0.12589
20951510	3.53736
20951543	6.14649
20951572	0.45758
20951604	1.82340
20951628	1.20822
20951662	0.06249
20951691	7.65917
20951721	1.20822
20951748	6.14649
20951777	0.25554
20951802	12.43038
20951836	2.54033
20951863	7.65917
20951887	0.45758
20951920	7.65917
20951949	0.45758
20951977	4.64887
20952008	1.20822
20952041	0.45758
20952070	1.20822
20952098	1.82340
20952131	0.33035
20952159	0.25554
20952193	0.33035
20952225	2.54033
20952251	2.54033
20952283	1.20822
20952307	1.20822
20952331	3.53736
20952363	0.81670
20952392	0.12589
20952422	0.00000
20952452	1.15722
20952482	2.54033
20952512	0.25554
20952544	0.18052
20952578	1.82340
20952610	0.81670
20952642	0.00000
20952674	0.25554
20952704	0.25554
20952733	0.06249
20952762	0.00000
20952787	0.25554
20952818	1.20822
20952847	0.24616
20952873	3.53736
20952904	0.06249
20952938	0.06249
20952968	7.65917
20952997	8.10476
20953021	6.30946
20953053	1.20822
20953082	0.25554
20953110	1.20822
20953143	12.43038
20953168	3.53736
20953201	3.53736
20953230	1.82340
20953257	10.00000
20953285	0.25554
20953311	0.00000
20953340	1.82340
20953367	12.43038
20953399	12.43038
20953426	6.14649
20953456	0.12589
20953484	1.20822
20953513	0.25554
20953539	6.14649
20953568	15.44068
20953601	4.64887
20953630	0.12589
20953656	0.12589
20953685	1.82340
20953715	6.14649
20953740	4.64887
20953774	0.81670
20953804	0.81670
20953837	0.06249
20953866	0.00000
# Sequence	3
# Name	chr2
# Number of Hits	446
9076876	6.30946
9076901	0.00000
9076929	0.25554
9076957	0.00000
9076985	0.00000
9077012	0.06249
9077042	1.20822
9077072	6.14649
9077100	0.81670
9077126	0.00000
9077155	0.00000
9077184	0.00000
9077208	1.20822
9077238	0.12589
9077267	0.00000
9077298	10.00000
9077327	0.00000
9077356	0.45758
9077382	2.54033
9077417	0.06249
9077451	0.06249
9077479	1.20822
9077510	0.06249
9077539	7.65917
9077570	15.44068
9077602	3.53736
9077633	0.12589
9077660	0.00000
9077689	0.00000
9077718	7.65917
9077748	0.81670
9077778	3.53736
9077806	10.00000
9077835	0.81670
9077863	0.12589
9077887	3.53736
9077918	7.65917
9077948	0.12589
9077972	0.00000
9078003	0.00000
9078029	0.25554
9078059	0.12589
9078087	0.45758
9078116	0.25554
9078145	0.81670
9078174	2.54033
9078203	1.20822
9078232	0.12589
9078261	2.54033
9078287	0.00000
9078317	1.82340
9078344	0.12589
9078375	0.12589
9078404	1.20822
9078434	3.53736
9078461	7.65917
9078490	0.00000
9078518	2.54033
9078547	0.81670
9078578	0.00000
9078606	1.20822
9078640	0.12589
9078671	3.53736
9078701	0.00000
9078731	0.00000
9078760	0.00000
9078788	0.00000
9078817	0.81670
9078846	1.82340
9078871	0.25554
9078899	0.81670
9078932	7.65917
9078960	0.00000
9078988	0.00000
9079017	0.45758
9079050	0.81670
9079079	0.45758
9079111	0.45758
9079135	0.12589
9079160	0.81670
9079189	0.45758
9079216	0.06249
9079245	0.00000
9079277	0.00000
9079307	7.65917
9079336	0.12589
9079368	0.45758
9079397	0.00000
9079426	0.25554
9079455	0.25554
9079483	0.06249
9079510	0.24616
9079543	0.81670
9079568	0.12589
9079595	0.12589
9079622	6.14649
9079651	0.12589
9079680	0.81670
9079707	4.64887
9079736	0.12589
9079769	2.54033
9079797	4.64887
9079825	0.00000
9079851	0.45758
9079883	0.00000
9079907	0.25554
9079936	0.25554
9079962	1.82340
9079991	0.12589
9080020	0.00000
9080051	0.00000
9080084	0.00000
9080114	0.00000
9080145	0.00000
9080177	0.12589
9080206	0.12589
9080234	0.06249
9080260	0.81670
9080289	0.00000
9080320	7.65917
9080348	0.12589
9080373	0.00000
9080400	0.00000
9080429	0.45758
9080457	1.82340
9080489	0.00000
9080517	6.14649
9080550	0.45758
9080582	0.06249
9080606	0.33035
9080633	0.12589
9080661	0.25554
9080687	4.64887
9080717	3.53736
9080745	0.25554
9080774	1.82340
9080802	0.00000
9080832	0.45758
9080859	0.45758
9080888	7.65917
9080917	7.65917
9080943	0.25554
9080971	0.00000
9081002	7.65917
9081059	2.54033
9081084	3.53736
9081110	0.06249
9081139	7.65917
9081173	0.00000
9081204	3.53736
9081234	0.00000
11810077	2.54033
11810107	0.12589
11810137	4.64887
11810161	0.12589
11810190	0.25554
11810219	1.82340
11810247	7.65917
11810273	0.06249
11810297	18.45098
11810329	0.45758
11810357	0.06249
11810381	12.43038
11810414	0.06249
11810438	4.64887
11810467	0.12589
11810500	0.00000
11810528	0.81670
11810555	0.12589
11810584	7.65917
11810613	4.64887
11810645	0.45758
11810678	3.53736
11810707	0.00000
11810739	0.81670
11810763	1.20822
11810793	0.81670
11810821	0.81670
11810850	3.53736
11810874	0.00000
11810902	0.12589
11810931	1.20822
11810965	4.64887
11810994	0.06249
11811025	0.12589
11811057	0.06249
11811082	0.00000
11811111	0.06249
11811143	1.20822
11811173	0.45758
11811204	0.00000
11811236	0.12589
11811262	0.12589
11811291	1.20822
11811325	10.00000
11811353	0.45758
11811382	0.25554
11811412	2.54033
11811443	0.00000
11811470	0.81670
11811497	0.25554
11811527	0.00000
11811558	10.00000
11811585	0.00000
11811614	0.12589
11811639	0.12589
11811671	0.45758
11811700	2.54033
11811731	3.53736
11811757	0.00000
11811788	3.53736
11811817	0.25554
11811847	0.12589
11811881	0.45758
11811910	0.00000
11811937	0.00000
11811966	0.45758
11811996	6.14649
11812023	7.65917
11812053	1.82340
11812087	0.45758
11812116	0.25554
11812146	0.12589
11812178	0.25554
11812204	0.45758
11812234	0.45758
11812263	1.82340
11812293	0.81670
11812323	0.25554
11812353	0.12589
11812381	0.12589
11812411	0.12589
11812442	0.81670
11812468	1.20822
11812495	0.00000
11812526	0.00000
11812555	0.25554
11812584	0.81670
11812611	4.64887
11812635	0.12589
11812667	7.65917
11812699	0.06249
11812729	0.25554
11812753	4.64887
11812782	0.00000
11812808	0.00000
11812837	0.00000
11812861	0.12589
11812892	0.06249
11812921	0.00000
11812951	1.20822
11812980	1.20822
11813008	0.00000
11813035	0.00000
11813063	0.00000
11813092	0.81670
11813120	0.12589
11813148	0.00000
11813178	0.00000
11813236	4.64887
11813265	1.20822
11813294	7.65917
11813321	0.12589
11813354	7.65917
11813378	0.00000
11813406	7.65917
11813431	3.53736
11813465	0.45758
11813494	3.53736
11813520	0.06249
11813548	2.54033
11813579	1.20822
11813608	1.82340
11813635	4.64887
11813669	3.53736
11813702	6.14649
11813736	0.45758
11813770	4.64887
11813800	2.54033
11813828	7.17117
11813854	6.14649
11813883	0.12589
11813920	1.15722
11813946	0.00000
11813976	0.45758
11814003	6.14649
11814029	6.14649
16576881	0.12589
16576908	6.14649
16576937	0.25554
16576966	0.45758
16576999	0.12589
16577028	1.20822
16577058	1.20822
16577086	1.20822
16577116	2.54033
16577145	7.65917
16577173	0.12589
16577200	0.00000
16577230	0.12589
16577259	4.64887
16577288	0.00000
16577317	18.45098
16577345	0.25554
16577376	0.00000
16577404	0.00000
16577434	0.45758
16577464	0.45758
16577493	0.00000
16577524	1.82340
16577553	0.25554
16577581	10.00000
16577608	3.53736
16577635	18.45098
16577666	0.06249
16577694	0.00000
16577723	0.45758
16577753	0.00000
16577777	0.45758
16577807	1.20822
16577841	3.53736
16577870	15.44068
16577899	2.54033
16577927	0.00000
16577951	2.54033
16577983	2.54033
16578011	3.53736
16578038	7.65917
16578065	0.12589
16578095	0.00000
16578125	0.00000
16578154	1.82340
16578186	1.20822
16578211	1.82340
16578235	0.25554
16578267	0.12589
16578296	0.00000
16578321	0.00000
16578350	0.06249
16578379	0.06249
16578409	0.12589
16578436	0.00000
16578464	0.00000
16578491	0.00000
16578521	0.00000
16578549	0.12589
16578578	0.06249
16578607	3.54308
16578635	0.25554
16578659	3.53736
16578688	0.00000
16578719	0.00000
16578749	0.00000
16578777	0.12589
16578806	1.20822
16578834	0.00000
16578861	0.00000
16578891	1.82340
16578919	0.25554
16578945	0.12589
16578979	3.53736
16579008	1.20822
16579036	6.14649
16579065	0.00000
16579098	7.65917
16579127	3.53736
16579153	0.06249
16579182	0.12589
16579209	1.82340
16579239	0.81670
16579268	0.81670
16579293	0.06249
16579322	15.44068
16579352	0.12589
16579386	0.25554
16579413	0.25554
16579442	0.00000
16579474	0.00000
16579503	1.82340
16579531	0.25554
16579561	3.53736
16579590	0.25554
16579620	0.00000
16579648	1.20822
16579677	0.00000
16579705	0.00000
16579734	0.00000
16579758	0.45758
16579787	0.00000
16579813	4.64887
16579842	6.14649
16579876	0.00000
16579906	0.00000
16579934	7.65917
16579963	0.45758
16579992	1.20822
16580019	0.00000
16580048	6.14649
16580073	1.20822
16580105	1.20822
16580133	7.65917
16580164	2.54033
16580194	4.64887
16580224	0.45758
16580252	0.25554
16580280	1.82340
16580308	0.45758
16580335	2.54033
16580366	3.53736
16580396	0.00000
16580428	0.12589
16580457	1.82340
16580488	0.45758
16580517	0.12589
16580546	0.81670
16580575	0.12589
16580604	0.00000
16580632	0.06249
16580662	0.06249
16580692	0.12589
16580719	0.12589
16580748	6.14649
16580782	1.20822
16580814	0.45758
16580842	10.00000
16580872	4.64887
16580905	6.14649
16580934	7.65917
16580964	0.00000
16580998	0.25554
16581026	1.20822
16581055	0.25554
16581083	0.00000
16581117	1.82340
16581145	3.53736
16581171	0.45758
16581198	1.74937
16581229	0.45758
16581260	2.54033
16581289	1.82340
16581323	7.65917
16581356	6.14649
16581389	0.06249
16581418	7.65917
16581448	0.25554
16581472	0.81670
# Sequence	4
# Name	chr3
# Number of Hits	665
2663227	0.81670
2663259	0.00000
2663287	0.00000
2663318	2.54033
2663350	0.25554
2663380	3.53736
2663411	1.20822
2663440	18.45098
2663467	7.65917
2663496	0.81670
2663524	1.82340
2663554	0.00000
2663583	1.20822
2663607	12.43038
2663641	1.20822
2663665	2.54033
2663696	0.25554
2663720	1.82340
2663752	0.81670
2663780	6.14649
2663804	2.54033
2663835	6.14649
2663866	0.81670
2663897	0.00000
2663926	0.00000
2663950	1.82340
2663979	7.65917
2664009	1.82340
2664036	6.14649
2664067	0.45758
2664097	2.54033
2664126	3.53736
2664153	2.54033
2664181	1.20822
2664208	0.12589
2664235	0.81670
2664269	0.12589
2664297	1.82340
2664328	1.82340
2664359	2.54033
2664392	7.65917
2664417	18.45098
2664446	6.14649
2664474	0.00000
2664505	0.25554
2664535	0.81670
2664561	0.12589
2664590	0.00000
2664623	0.45758
2664652	0.00000
2664680	0.12589
2664709	0.12589
2664739	0.00000
2664771	0.00000
2664799	2.54033
2664835	4.64887
2664865	4.64887
2664893	0.81670
2664923	0.25554
2664951	0.06249
2664976	0.12589
2665005	1.20822
2665035	1.20822
2665059	0.81670
2665089	1.20822
2665123	1.20822
2665151	4.64887
2665175	0.12589
2665206	1.20822
2665237	0.81670
2665268	10.00000
2665297	7.65917
2665328	0.25554
2665360	0.43656
2665388	0.00000
2665416	0.12589
2665444	0.00000
2665471	0.81670
2665501	6.14649
2665530	0.45758
2665557	1.20822
2665587	0.00000
2665618	0.06249
2665645	0.81670
2665679	0.12589
2665709	0.00000
2665735	2.11656
2665767	7.65917
2665795	0.25554
3755044	3.53736
3755073	0.06249
3755106	4.64887
3755139	1.20822
3755202	18.45098
3755240	3.53736
3755266	0.45758
3755301	7.65917
3755334	0.81670
3755361	1.20822
3755392	3.53736
3755419	1.82340
3755452	3.53736
3755484	0.00000
3755510	7.65917
3755539	0.00000
3755568	0.00000
3755595	0.45758
3755624	0.06249
3755652	0.00000
3755678	0.12589
3755710	0.25554
3755741	15.44068
3755772	2.54033
3755800	0.25554
3755829	7.65917
3755859	6.14649
3755887	4.64887
3755916	2.54033
3755947	2.54033
3755979	3.53736
3756013	6.14649
3756041	0.00000
3756070	0.25554
3756102	0.00000
3756129	0.45758
3756153	6.14649
3756181	1.20822
3756213	0.06249
3756242	0.00000
3756270	0.12589
3756303	0.81670
3756335	0.81670
3756366	0.33035
3756394	3.53736
3756423	0.12589
3756451	0.12589
3756484	0.81670
3756514	2.54033
3756543	0.00000
3756572	0.12589
3756603	0.25554
3756627	4.64887
3756656	0.00000
3756685	0.06249
3756713	0.12589
3756747	15.44068
3756780	0.81670
3756807	0.12589
3756838	0.25554
3756867	0.25554
3756895	6.14649
3756926	0.81670
3756954	0.45758
3756982	0.00000
3757013	2.54033
3757042	0.12589
3757072	0.06249
3757101	0.25554
3757132	0.45758
3757162	0.12589
3757191	4.64887
3757216	0.00000
3757244	1.82340
3757275	0.81670
3757306	0.00000
3757333	0.81670
3757363	1.20822
3757388	0.00000
3757418	0.45758
3757447	0.06249
3757475	0.45758
3757504	4.64887
3757534	0.00000
3757562	6.14649
3757591	0.06249
3757620	7.65917
3757649	0.45758
3757680	1.20822
3757710	1.82340
3757739	0.12589
3757769	1.20822
3757801	0.25554
3757831	3.53736
3757863	4.64887
3757892	0.45758
3757923	1.20822
3757956	2.54033
3757982	0.81670
3758011	0.25554
3758040	3.53736
3758070	0.25554
3758099	6.14649
3758123	18.45098
3758156	10.00000
3758190	0.45758
3758218	12.43038
3758249	0.45758
3758273	7.65917
3758307	0.45758
3758335	0.06249
3758365	0.00000
3758392	0.00000
3758426	0.12589
3758456	0.00000
3758485	6.14649
3758519	0.00000
3758547	0.00000
3758581	0.06249
4003828	0.12589
4003854	4.64887
4003884	7.65917
4003917	0.45758
4003946	1.82340
4003973	0.25554
4003999	0.06249
4004029	0.00000
4004059	0.12589
4004093	4.64887
4004124	0.25554
4004155	0.00000
4004185	0.06249
4004213	0.06432
4004247	18.45098
4004279	0.25554
4004310	1.20822
4004338	4.64887
4004366	0.00000
4004395	0.25554
4004425	0.00000
4004449	0.00000
4004474	0.12589
4004506	0.45758
4004536	0.00000
4004568	0.12589
4004596	1.20822
4004627	0.00000
4004656	0.12589
4004687	0.04401
4004715	0.81670
4004746	1.20822
4004773	0.12589
4004805	0.25554
4004834	0.00000
4004860	0.00000
4004892	3.53736
4004924	0.45758
4004953	0.25554
4004980	0.45758
4005009	0.81670
4005034	0.25554
4005063	0.45758
4005092	1.20822
4005118	1.82340
4005147	0.25554
4005175	0.45758
4005199	4.64887
4005227	0.81670
4005257	0.25554
4005286	0.25554
4005320	0.00000
4005349	1.20822
4005380	0.12589
4005408	0.06249
4005437	0.00000
4005465	0.45758
4005492	0.81670
4005526	0.45758
4005555	0.25554
4005584	0.00000
4005613	0.00000
4005642	2.54033
4005668	1.20822
4005698	0.00000
4005727	0.45758
4005756	0.25554
4005785	0.00000
4005815	0.06249
4005844	0.00000
4005871	0.25554
4005901	0.00000
4005933	0.00000
4005963	0.12589
4005992	0.25554
4006020	0.81670
4006090	7.65917
4006114	0.12589
4006142	1.82340
4006171	0.06249
4006201	2.54033
4006230	2.54033
4006257	1.82340
4006286	3.53736
4006317	0.45758
4006347	16.77094
4006377	0.25554
4006406	0.25554
4006436	15.44068
4006463	1.20822
4006491	2.54033
4006520	0.00000
4006553	0.25554
4006584	1.82340
4006610	0.00000
4006637	0.81670
4006668	3.53736
4006696	0.00000
4006726	0.00000
4006756	0.00000
4006786	0.06249
4006817	0.00000
4006846	1.82340
4006878	4.64887
4006907	0.00000
4006939	0.06249
4006968	0.00000
5355814	2.54033
5355844	0.12589
5355872	2.54033
5355900	0.06249
5355931	0.00000
5355965	0.81670
5355998	0.00000
5356030	0.25554
5356057	0.00000
5356086	0.00000
5356115	3.53736
5356145	0.25554
5356179	0.00000
5356210	0.06249
5356242	0.25554
5356271	0.12589
5356299	4.64887
5356328	2.54033
5356355	0.45758
5356384	1.82340
5356415	3.53736
5356449	18.45098
5356476	0.06249
5356504	0.00000
5356532	0.92489
5356560	7.65917
5356587	12.43038
5356616	0.06249
5356643	0.12589
5356673	0.00000
5356698	6.14649
5356730	4.64887
5356759	2.54033
5356792	15.44068
5356817	0.06249
5356844	0.24616
5356872	0.25554
5356901	0.45758
5356931	1.20822
5356960	0.00000
5356985	0.00000
5357016	0.45758
5357045	1.20822
5357074	0.00000
5357102	6.14649
5357136	6.14649
5357165	7.65917
5357199	0.06249
5357229	0.12589
5357263	0.00000
5357293	3.53736
5357322	0.45758
5357356	0.00000
5357384	4.64887
5357411	6.14649
5357441	0.12589
5357470	0.12589
5357499	0.45758
5357528	0.81670
5357562	0.13021
5357588	3.53736
5357620	0.81670
5357647	1.20822
5357678	0.06249
5357703	4.64887
5357730	0.06249
5357757	0.00000
5357783	0.45758
5357815	0.45758
5357843	0.25554
5357872	0.25554
5357906	2.54033
5357940	0.12589
5357970	7.65917
5358001	0.06249
5358030	0.00000
5358058	3.53736
5358089	6.14649
5358123	0.00000
5358155	0.25554
5358181	0.00000
5358208	0.25554
5358237	0.06249
5358268	0.45758
5358299	0.45758
5358328	7.65917
5358357	1.82340
5358385	0.00000
5358415	0.00000
5358442	2.54033
5358471	0.12589
5358505	0.00000
5358533	0.06249
5358565	2.54033
5358592	0.00000
5358626	0.00000
5358653	1.82340
5358683	0.00000
5358707	0.45758
5358736	18.45098
5358766	0.45758
5358790	0.81670
5358821	0.12589
5358852	10.00000
5358885	0.25554
5358914	2.54033
5358948	6.14649
5358980	0.12589
5359010	0.81670
5359044	0.45758
5359069	0.81670
5359097	0.25554
5359125	0.12589
5359150	1.82340
5359180	0.12589
5359210	0.00000
5359237	0.06249
5359264	1.20822
5359297	0.00000
5359327	1.20822
5359355	0.06249
5359387	1.82340
5359412	0.00000
19999670	3.53736
19999698	0.81670
19999728	18.45098
19999756	0.06249
19999783	0.25554
19999812	0.12589
19999841	0.00000
19999865	6.14649
19999893	4.64887
19999919	0.12589
19999946	0.81670
19999974	0.00000
20000003	0.00000
20000032	1.20822
20000063	0.06249
20000092	0.12589
20000120	0.25554
20000149	0.81670
20000178	0.45758
20000210	6.14649
20000238	0.45758
20000268	0.81670
20000293	0.00000
20000322	7.65917
20000354	1.20822
20000379	0.00000
20000408	0.81670
20000442	7.65917
20000472	7.65917
20000500	10.00000
20000526	0.81670
20000558	10.00000
20000587	6.14649
20000647	7.65917
20000676	0.00000
20000704	0.06249
20000736	10.00000
20000766	0.81670
20000796	3.53736
20000825	4.64887
20000857	6.14649
20000895	3.53736
20000927	10.00000
20000960	2.54033
20000990	1.20822
20001020	0.06249
20001051	0.00000
20001084	1.20822
20001108	1.82340
20001138	0.81670
20001164	3.53736
20001191	1.82340
20001219	3.53736
20001249	2.54033
20001278	6.14649
20001304	0.81670
20001338	0.45758
20001365	0.81670
20001393	0.81670
20001424	1.20822
20001452	0.00000
20001481	1.82340
20001513	0.00000
20001542	0.06249
20001574	2.54033
20001602	12.43038
20001633	1.82340
20001662	4.64887
20001691	0.25554
20001722	0.00000
20001751	0.45758
20001780	1.20822
20001807	4.64887
20001838	0.25554
20001865	1.82340
20001895	1.82340
20001925	0.00000
20001956	0.81670
20001985	0.45758
20002014	0.00000
20002040	1.82340
20002069	3.53736
20002101	0.25554
20002129	0.81670
20002158	0.12589
20002183	1.20822
20002213	0.00000
20002245	1.20822
20002269	3.53736
20002302	10.00000
20002326	0.12589
20002353	0.12589
20002389	7.65917
20002414	0.12589
20002487	0.25554
20002516	0.45758
20002546	0.00000
20002573	0.25554
20002602	1.82340
20002626	0.12589
20002657	1.20822
20002685	0.45758
20002713	2.54033
20002747	0.25554
20002777	1.20822
20002806	10.00000
20002835	7.65917
20002864	4.64887
20002895	3.53736
20002928	0.12589
20002957	0.45758
20002984	0.00000
20349613	1.43079
20349640	0.81670
20349668	0.00000
20349693	0.43656
20349723	13.90250
20349756	0.45758
20349788	1.20822
20349821	2.54033
20349850	7.65917
20349880	10.00000
20349908	1.82340
20349937	11.35224
20349967	4.64887
20350000	6.14649
20350034	1.82340
20350061	0.25554
20350092	7.65917
20350126	0.06249
20350150	0.33035
20350184	1.20822
20350211	15.44068
20350240	0.12589
20350266	4.64887
20350291	0.81670
20350319	2.54033
20350348	0.45758
20350378	0.81670
20350408	0.12589
20350435	1.20822
20350469	1.20822
20350497	1.20822
20350526	0.00000
20350557	0.25554
20350586	0.45758
20350617	2.54033
20350646	1.20822
20350677	0.25554
20350704	7.65917
20350735	0.00000
20350764	0.00000
20350796	0.25554
20350826	0.00000
20350854	0.45758
20350883	2.54033
20350909	0.00000
20350936	0.12589
20350963	0.00000
20350992	0.00000
20351019	0.25554
20351048	0.00000
20351077	15.44068
20351107	0.00000
20351138	0.00000
20351165	2.54033
20351196	0.25554
20351225	0.12589
20351251	0.00000
20351281	1.20822
20351309	0.00000
20351338	0.12589
20351368	0.25554
20351398	0.45758
20351428	6.14649
20351461	6.14649
20351491	0.45758
20351522	0.81670
20351551	4.64887
20351580	0.00000
20351610	2.54033
20351637	2.54033
20351667	0.06249
20351696	1.20822
20351724	0.12589
20351753	0.00000
20351782	0.00000
20351808	0.00000
20351837	1.20822
20351870	0.00000
20351899	0.00000
20351929	1.82340
20351959	0.00000
20351988	0.45758
20352016	3.53736
20352044	0.00000
20352074	0.00000
20352102	0.12589
20352129	0.25554
20352157	0.25554
20352186	0.12589
20352216	0.00000
20352246	0.12589
20352271	0.81670
20352300	0.12589
20352330	2.54033
20352359	0.25554
20352388	4.64887
20352416	6.14649
20352444	0.45758
20352472	6.14649
20352504	6.14649
20352533	0.25554
20352564	0.00000
20352594	0.00000
20352627	0.06249
20352658	1.20822
20352686	0.12589
20352716	0.81670
20352743	1.20822
20352772	0.45758
20352805	18.45098
20352837	0.45758
20352867	0.45758
20352894	0.25554
20352923	0.00000
20352950	0.12589
# Sequence	5
# Name	chr4
# Number of Hits	112
17444815	1.20822
17444845	0.45758
17444874	0.25554
17444904	1.82340
17444934	0.25554
17444962	0.00000
17444991	0.00000
17445016	2.54033
17445045	2.54033
17445076	1.20822
17445107	0.45758
17445141	0.81670
17445167	1.82340
17445197	15.44068
17445226	0.00000
17445255	12.43038
17445281	0.81670
17445309	0.00000
17445337	0.81670
17445364	0.12589
17445394	3.53736
17445428	4.64887
17445457	1.20822
17445491	0.81670
17445525	10.00000
17445549	3.53736
17445583	0.12589
17445611	0.81670
17445643	2.54033
17445677	0.06249
17445706	0.12589
17445736	0.00000
17445767	0.06249
17445794	1.82340
17445823	0.81670
17445857	1.82340
17445892	4.64887
17445922	0.00000
17445949	0.45758
17445982	0.06249
17446012	0.12589
17446036	0.06249
17446068	0.25554
17446098	0.12589
17446127	0.00000
17446161	1.20822
17446185	0.00000
17446214	1.20822
17446244	1.82340
17446272	1.82340
17446299	2.54033
17446332	7.65917
17446363	0.25554
17446391	0.06249
17446421	0.81670
17446452	10.00000
17446481	0.45758
17446510	0.25554
17446539	0.06249
17446568	0.25554
17446599	6.14649
17446627	0.06249
17446659	0.45758
17446688	0.81670
17446722	3.53736
17446749	0.12589
17446780	1.82340
17446805	0.06249
17446829	0.06249
17446861	1.20822
17446891	0.25554
17446921	3.53736
17446952	0.12589
17446981	0.00000
17447010	7.65917
17447038	0.45758
17447066	3.53736
17447096	6.14649
17447126	0.00000
17447154	3.53736
17447185	1.20822
17447215	2.54033
17447244	6.14649
17447273	2.54033
17447298	0.00000
17447329	1.82340
17447358	2.54033
17447388	18.45098
17447418	7.65917
17447448	1.82340
17447478	0.12589
17447511	0.12589
17447540	0.00000
17447569	0.12589
17447598	0.12589
17447626	2.54033
17447655	0.06249
17447687	0.81670
17447719	0.12589
17447753	4.64887
17447781	0.12589
17447810	0.25554
17447839	0.00000
17447870	0.45758
17447898	4.64887
17447928	0.12589
17447956	0.00000
17447984	0.06249
17448013	0.81670
17448041	0.00000
17448070	0.00000
17448099	0.06249
# Sequence	6
# Name	chr5
# Number of Hits	477
5260185	0.25554
5260212	3.53736
5260241	0.00000
5260270	0.25554
5260304	0.00000
5260336	0.06249
5260369	1.82340
5260395	1.82340
5260426	0.06249
5260457	1.82340
5260487	0.25554
5260514	0.25554
5260542	0.12589
5260574	2.54033
5260601	4.64887
5260630	0.45758
5260659	0.06249
5260688	0.25554
5260720	0.12589
5260748	12.43038
5260777	0.12589
5260806	0.00000
5260833	0.00000
5260862	0.00000
5260892	0.25554
5260921	0.06249
5260946	2.54033
5260971	0.00000
5260995	0.00000
5261024	0.25554
5261058	0.00000
5261087	1.20822
5261115	0.00000
5261144	0.12589
5261175	0.25554
5261204	0.00000
5261234	0.00000
5261258	0.81670
5261289	0.00000
5261320	0.00000
5261347	0.00000
5261381	4.64887
5261407	0.00000
5261434	0.06249
5261463	0.45758
5261490	0.12589
5261518	2.54033
5261550	0.45758
5261579	0.45758
5261608	4.64887
5261639	0.45758
5261668	0.00000
5261695	0.12589
5261724	0.81670
5261752	0.00000
5261782	0.45758
5261806	0.12589
5261836	2.54033
5261864	1.82340
5261894	0.06249
5261923	0.00000
5261951	0.81670
5261979	4.64887
5262009	10.00000
5262039	1.20822
5262068	2.54033
5262096	0.45758
5262125	6.14649
5262154	3.54308
5262184	1.82340
5262221	0.45758
5262249	0.06249
5262278	4.64887
5262313	0.12589
5262337	0.81670
5262366	0.12589
5262395	0.45758
5262421	1.82340
5262450	0.06249
5262508	0.45758
5262604	0.45758
5262631	0.45758
5262661	0.12589
5262687	0.00000
5262716	10.00000
5262748	0.00000
5262772	1.20822
5262802	1.82340
5262827	0.06249
5262855	0.00000
5262884	0.25554
5262910	0.00000
5262954	0.25554
5262983	0.25554
[truncated: 215,555 more rows]
