# Supplementary material for: Evaluation of a microarray-hybridization based method applicable for discovery of single nucleotide polymorphisms (SNPs) in the Pseudomonas aeruginosa genome
Source: BMC Genomics. 2009 Jan 19;10:29. doi: 10.1186/1471-2164-10-29 (PMC2658670; doi:10.1186/1471-2164-10-29)
Supplement: Additional file 1 — Java program used for analysis of the PATA1 data. We developed a Java program for post-processing of probe signal and p value data produced by the TAS software (see 'Methods'). The zip file contains a jar archive including program binaries and source code, a sample data set and a readme file with brief instructions for installation and usage. [file 1471-2164-10-29-S1.zip › Tiling/PA14vsPAO1_signal.txt]

# Number Sequences	7
# Data	signal
# Scale	Log2
# Genomic Map	D:\tiling_array_data\array maps\PATA1w520385F.bpmap
# AlgName	TAS
# AlgVersion	1.1.02
# probe_coordinate_convention	0_indexed_center
# Sequence	1
# Name	chloroplast
# Number of Hits	140
53663	0.76936
53692	0.56999
53720	-0.03071
53752	1.31183
53781	1.31408
53810	0.75818
53836	1.00507
53865	0.16600
53892	0.19340
53922	0.42115
53954	0.05426
53983	-0.07350
54012	1.31363
54036	-0.02813
54063	1.83725
54090	1.15512
54118	0.30997
54145	0.25180
54175	0.04551
54202	0.04741
54236	-0.30411
54265	0.47134
54290	0.67816
54319	-0.09348
54345	0.24717
54407	0.10134
54431	0.13510
54459	0.03851
54492	-0.03610
54526	0.19270
54555	0.25265
54586	0.08276
54611	0.41212
54640	0.17650
54708	-0.08850
54737	0.27927
54768	-0.06845
54797	-0.20701
54822	0.08028
54852	-0.09535
54882	0.38489
54909	0.31220
54941	0.07610
54970	-0.02627
54998	0.49610
55028	-0.05969
55061	0.14909
55090	0.33101
55120	1.77490
55149	0.19834
55178	1.09808
55206	0.78619
55235	0.38468
55264	0.24996
55293	0.43821
55321	0.02999
55350	1.67376
55381	0.87854
55410	0.16406
55444	0.17739
55472	0.40159
55503	0.69232
55531	0.45504
55560	0.18050
55594	0.67326
55624	0.42438
55653	0.39109
55682	0.32806
55709	0.30091
55738	0.38139
55770	1.55330
55799	0.00247
55826	0.43867
55855	0.15124
55883	-0.00008
55913	0.26509
55943	0.49063
55971	1.14277
55999	0.06880
56027	1.89048
56056	0.24747
56080	1.50887
56109	0.01967
56137	0.24628
56169	1.44198
56203	1.87618
56233	0.33465
56261	0.32219
56291	0.24438
56320	1.24036
56354	0.28271
56383	-0.00810
56415	0.08835
56443	0.16383
56473	0.24326
56497	0.36462
56524	0.24286
56556	0.21068
56580	-0.11304
56609	0.31262
56638	0.10808
56670	0.21423
56696	1.33736
56729	0.25393
56766	0.28401
56790	-0.44959
56819	0.33898
56852	0.05420
56881	0.18452
56914	0.04884
56945	0.64715
56969	-0.36090
56995	0.06480
57024	-0.13884
57058	0.71186
57082	0.53990
57114	0.05015
57142	0.15311
57170	0.16299
57197	0.26760
57225	1.47365
57253	-0.19185
57284	0.43525
57311	0.24506
57340	0.20323
57401	0.15081
57435	-0.09708
57469	0.35000
57494	0.20546
57522	-0.06700
57550	0.12352
57575	0.20238
57607	0.29555
57640	0.07907
57667	0.14143
57693	0.10699
57723	0.47428
57755	0.40002
57788	-0.16189
57817	-0.01789
# Sequence	2
# Name	chr1
# Number of Hits	518
3754898	1.28884
3754926	0.17624
3754955	1.51469
3754982	0.55708
3755012	0.11075
3755043	0.47749
3755070	0.20113
3755100	0.38023
3755128	-0.33568
3755159	0.19207
3755189	0.52196
3755223	0.31521
3755255	0.57739
3755283	1.05817
3755312	1.48024
3755343	-0.36958
3755372	0.65655
3755400	0.64783
3755428	0.12369
3755458	-0.03760
3755490	0.20058
3755519	0.03438
3755545	-0.31941
3755574	0.20036
3755608	0.08152
3755640	-0.00006
3755670	-0.00840
3755699	0.13964
3755731	-0.14163
3755761	0.32794
3755791	0.46071
3755820	-0.08626
3755850	0.17129
3755882	0.10966
3755906	1.48763
3755936	1.84172
3755968	0.27930
3755997	0.44607
3756027	0.34223
3756058	-0.07927
3756086	0.52440
3756118	1.68153
3756146	-0.26444
3756175	1.14685
3756205	0.22117
3756233	1.21170
3756262	-0.03556
3756293	0.16942
3756325	-0.08532
3756351	0.34080
3756383	0.22066
3756412	1.85420
3756441	0.32519
3756470	0.30655
3756500	0.68720
3756530	1.63370
3756560	0.34105
3756586	1.65004
3756614	0.63189
3756645	0.33256
3756673	0.05235
3756702	0.82060
3756728	0.36091
3756757	0.32602
3756785	0.14626
3756811	-0.29212
3756839	0.08851
3756866	1.68438
3756894	1.49990
3756923	0.66488
3756951	-0.16255
3756980	0.47944
3757008	0.18548
3757039	0.15845
3757070	0.36701
3757100	0.25927
3757126	0.17938
3757158	0.35056
3757183	-0.17690
3757212	0.25902
3757242	0.02127
3757272	-0.42126
3757304	-0.04503
3757328	-0.00195
3757362	1.04098
3757392	0.40010
3757422	0.29877
3757451	-0.03528
3757480	0.34676
3757512	0.25365
3757536	-0.65657
3757570	-0.09061
3757600	0.04832
3757629	0.42654
3757658	0.06605
3757687	0.05859
3757716	0.18659
3757744	0.30529
3757778	0.08407
3757809	-0.20923
3757838	-0.08635
3757868	-0.20471
3757898	0.17202
7251207	0.06363
7251239	0.12453
7251266	0.21967
7251296	-0.18705
7251324	-0.02724
7251357	0.47616
7251383	-0.01320
7251412	-0.15079
7251438	-0.22376
7251467	0.29801
7251493	-0.09222
7251522	-0.09006
7251551	-0.18567
7251579	0.13516
7251609	1.15999
7251638	0.09532
7251672	0.24654
7251706	1.18992
7251737	0.07010
7251766	0.34911
7251800	0.68171
7251826	0.09359
7251851	0.47760
7251885	-0.53599
7251909	0.11508
7251938	0.23604
7251967	1.28745
7251992	0.77926
7252020	0.37682
7252045	-0.21903
7252072	0.09717
7252102	0.85767
7252129	0.25594
7252159	0.38642
7252189	0.39072
7252220	-0.09387
7252249	0.77496
7252277	0.08382
7252305	0.58922
7252337	-0.09539
7252361	-0.20559
7252388	-0.02097
7252419	0.24609
7252448	0.22269
7252475	0.69980
7252505	1.17727
7252532	0.24492
7252560	1.14341
7252589	1.50004
7252618	0.08443
7252650	1.57321
7252682	-0.06906
7252708	0.03303
7252746	0.13737
7252777	1.79878
7252805	-0.05692
7252838	0.20687
7252867	0.77126
7252896	0.74721
7252927	0.36130
7252957	-0.36655
7252988	0.72171
7253017	0.13850
7253045	-0.00604
7253076	0.58424
7253106	0.05694
7253132	0.28619
7253161	-0.16640
7253191	0.12764
7253220	0.64322
7253247	0.20333
7253276	-0.00671
7253305	1.56433
7253337	1.74006
7253368	1.48372
7253398	0.30493
7253430	0.27290
7253459	1.28278
7253489	0.45863
7253514	0.54382
7253544	-0.01372
7253568	0.12644
7253598	0.19650
7253626	0.43618
7253653	0.07826
7253683	-0.04230
7253707	0.15776
7253737	0.05556
7253767	0.72926
7253797	0.10094
7253822	0.07994
7253856	0.18725
7253881	0.52814
7253911	0.51944
7253939	0.22890
7253968	0.07043
7253999	0.39960
7254028	1.81653
7254056	0.02521
7254084	0.64183
7254113	0.13222
7254143	0.71056
7254172	0.53260
7254201	0.04058
7254230	0.13739
7254254	1.64053
7254283	1.68199
7254311	0.49455
7254341	1.68334
7254366	0.35475
7254394	0.91250
7254424	0.12143
7254450	0.45763
7254479	0.48910
7254508	0.40472
7254537	0.49920
7254568	1.67026
7254598	0.43351
7254628	1.21854
11531586	1.31642
11531616	0.30401
11531646	0.27980
11531680	-0.01457
11531711	-0.02499
11531736	0.11335
11531783	0.19341
11531812	0.15584
11531838	0.07652
11531867	0.47053
11531894	0.26983
11531923	-0.06314
11531952	0.12980
11531986	0.42591
11532015	-0.05786
11532047	0.46535
11532075	1.52094
11532099	1.71379
11532128	0.22667
11532159	0.11062
11532183	-0.33648
11532215	-0.06339
11532246	-0.05295
11532275	0.13538
11532304	0.39605
11532335	0.30579
11532364	-0.24032
11532396	0.23902
11532421	0.39107
11532447	-0.23274
11532474	-0.00358
11532503	0.04623
11532534	-0.05619
11532562	0.52744
11532596	0.80159
11532624	0.70760
11532654	-0.03321
11532681	0.23208
11532711	-0.01178
11532740	1.28522
11532771	0.19507
11532800	1.05231
11532826	1.40787
11532855	1.61618
11532887	0.45291
11532917	0.62883
11532946	0.29243
11532971	0.62265
11533002	1.88592
11533031	0.33872
11533060	-0.29083
11533090	0.13239
11533116	0.68786
11533148	0.07091
11533177	0.03819
11533206	0.32080
11533234	0.05225
11533262	0.01821
11533292	0.26336
11533317	-0.13249
11533347	0.14275
11533381	-0.11678
11533408	-0.06983
11533439	0.15205
11533468	0.32743
11533496	0.27573
11533520	0.40720
11533548	0.02894
11533579	-0.04650
11533609	0.04189
11533638	1.35451
11533666	0.50085
11533694	1.81541
11533719	-0.24164
11533748	0.16967
11533782	0.36964
11533811	1.63166
11533840	1.27828
11533864	0.33389
11533895	0.25627
11533924	0.70846
11533952	1.35966
11533980	1.64117
11534008	0.82009
11534037	0.07511
11534066	-0.07572
11534093	0.25530
11534125	0.54758
11534152	0.07181
11534181	1.52109
11534206	0.27826
11534234	0.69496
11534264	1.21073
11534292	0.05776
11534319	0.19472
11534347	0.97963
11534373	0.64476
11534404	0.45480
11534432	0.56038
11534461	0.28240
11534488	1.56789
11534513	0.28555
11534538	0.12673
11534567	0.39905
11534594	0.36210
11534623	-0.01087
11534651	0.61277
11534679	-0.11416
11534709	-0.44192
11534738	-0.60201
11534770	0.41072
11534798	-0.04764
11534827	-0.06581
11534856	0.22472
11534885	0.13234
11534914	0.14483
11534941	-0.39261
11534970	0.09602
11534997	0.41802
11535024	0.13902
11535053	-0.11100
11535082	0.27959
11535106	0.67667
11535136	-0.19408
11535164	0.29526
11535194	0.42825
11535220	0.37825
11535249	0.44627
11535277	-0.40020
11535301	1.50578
11535327	-0.45827
11535356	-0.23486
11535388	-0.56453
11535414	0.37704
11535442	-0.29755
11535469	-0.35090
11535503	-0.33780
11535530	0.59196
11535560	-0.06602
11535590	0.31894
20949336	-0.08251
20949367	0.17211
20949396	-0.31581
20949425	0.05102
20949459	0.09651
20949483	1.79189
20949512	0.02200
20949539	0.82695
20949566	0.32634
20949593	0.45229
20949622	0.29127
20949651	0.02564
20949681	0.19847
20949711	1.07642
20949739	0.47558
20949768	0.21153
20949797	-0.16576
20949825	0.03456
20949852	0.08580
20949878	0.65435
20949910	0.26131
20949934	0.29511
20949965	1.87111
20949994	1.85006
20950023	0.19719
20950050	0.15615
20950074	0.12827
20950103	0.53170
20950135	-0.02176
20950164	0.17000
20950196	0.21969
20950227	1.55238
20950257	0.39738
20950284	0.12745
20950315	0.24204
20950345	-0.24285
20950375	-0.07791
20950404	0.33140
20950437	0.13546
20950466	0.45131
20950499	0.24607
20950527	0.31725
20950557	1.76502
20950587	-0.06905
20950616	0.76348
20950645	0.23245
20950674	0.33860
20950705	1.72218
20950730	0.32243
20950760	0.17990
20950789	0.44753
20950818	1.48869
20950848	-0.20634
20950876	0.23377
20950906	0.50006
20950936	0.23139
20950963	0.20712
20950995	0.20709
20951027	0.15624
20951054	0.11718
20951082	0.13627
20951111	-0.10175
20951135	0.24782
20951162	0.24561
20951191	0.76930
20951222	-0.17483
20951255	0.18511
20951283	1.76932
20951312	1.90612
20951339	1.81057
20951363	-0.01458
20951394	0.10807
20951423	0.22199
20951451	0.25654
20951480	0.17424
20951510	-0.06268
20951543	-0.20495
20951572	0.23925
20951604	0.07374
20951628	0.03038
20951662	0.30234
20951691	-0.22340
20951721	0.13950
20951748	-0.53319
20951777	0.27426
20951802	-0.44500
20951836	0.01304
20951863	-0.34983
20951887	0.19044
20951920	-0.07910
20951949	0.41458
20951977	-0.14138
20952008	0.18378
20952041	0.18905
20952070	0.13138
20952098	0.02207
20952131	0.21066
20952159	0.62002
20952193	0.08412
20952225	0.06278
20952251	-0.00783
20952283	0.08261
20952307	0.11138
20952331	-0.07844
20952363	0.10244
20952392	0.36583
20952422	0.41450
20952452	0.08648
20952482	-0.00495
20952512	0.24685
20952544	0.53940
20952578	0.02336
20952610	0.10007
20952642	0.53716
20952674	0.58786
20952704	0.49583
20952733	0.64880
20952762	1.35249
20952787	0.33904
20952818	0.06260
20952847	0.18112
20952873	-0.02486
20952904	1.30312
20952938	0.19861
20952968	-0.39500
20952997	-0.08851
20953021	-0.11554
20953053	0.17882
20953082	0.32889
20953110	0.13245
20953143	-0.37491
20953168	-0.01016
20953201	-0.11467
20953230	0.25044
20953257	-0.13826
20953285	0.45684
20953311	0.66055
20953340	0.09603
20953367	-0.51123
20953399	-0.22847
20953426	-0.09294
20953456	0.14810
20953484	0.14450
20953513	0.32844
20953539	-0.10772
20953568	-0.54321
20953601	-0.06174
20953630	0.41474
20953656	1.41336
20953685	0.04549
20953715	-0.13878
20953740	-0.13340
20953774	0.12168
20953804	0.09549
20953837	0.24284
20953866	1.59464
# Sequence	3
# Name	chr2
# Number of Hits	446
9076876	-0.02743
9076901	1.71822
9076929	0.45224
9076957	1.38137
9076985	1.43366
9077012	0.60685
9077042	0.05762
9077072	-0.07649
9077100	0.10213
9077126	1.55204
9077155	0.74526
9077184	1.02352
9077208	0.14660
9077238	0.47017
9077267	0.50259
9077298	-0.29841
9077327	1.80043
9077356	0.31355
9077382	0.01970
9077417	0.61188
9077451	0.35329
9077479	0.07007
9077510	0.43583
9077539	-0.51495
9077570	-0.19182
9077602	-0.13663
9077633	0.31430
9077660	1.36486
9077689	1.69917
9077718	-0.30888
9077748	0.29624
9077778	-0.12222
9077806	-0.58724
9077835	0.15063
9077863	0.20632
9077887	-0.04486
9077918	-0.35036
9077948	0.42923
9077972	1.26411
9078003	0.32257
9078029	0.30341
9078059	0.77933
9078087	0.27942
9078116	0.28121
9078145	0.29452
9078174	0.02233
9078203	0.04577
9078232	0.29771
9078261	0.08233
9078287	1.49271
9078317	0.09205
9078344	0.28607
9078375	0.21546
9078404	0.16760
9078434	-0.10683
9078461	-0.33333
9078490	1.43530
9078518	0.01105
9078547	0.15107
9078578	0.97527
9078606	0.29028
9078640	0.35077
9078671	-0.06651
9078701	1.63280
9078731	1.49676
9078760	0.47340
9078788	0.42587
9078817	0.02329
9078846	0.28195
9078871	0.28743
9078899	0.26237
9078932	-0.14916
9078960	1.20059
9078988	1.53068
9079017	0.30664
9079050	0.08320
9079079	0.31824
9079111	0.25907
9079135	0.31329
9079160	0.13344
9079189	0.30396
9079216	0.81173
9079245	1.14768
9079277	0.55697
9079307	-0.21861
9079336	0.25664
9079368	0.11591
9079397	0.75921
9079426	0.52105
9079455	0.62069
9079483	0.58087
9079510	0.38292
9079543	0.16868
9079568	0.41154
9079595	0.24312
9079622	-0.09816
9079651	0.15315
9079680	0.19685
9079707	-0.02709
9079736	0.25967
9079769	-0.02458
9079797	-0.07247
9079825	0.49427
9079851	0.37042
9079883	0.50009
9079907	0.42151
9079936	0.35290
9079962	0.06218
9079991	0.27814
9080020	1.40255
9080051	0.46665
9080084	2.08365
9080114	0.64586
9080145	2.04954
9080177	0.59739
9080206	0.69986
9080234	0.32919
9080260	0.18291
9080289	1.50571
9080320	-0.27203
9080348	0.52729
9080373	1.60119
9080400	1.65995
9080429	0.10270
9080457	0.02172
9080489	0.49605
9080517	-0.18886
9080550	0.13011
9080582	0.32204
9080606	0.25597
9080633	0.52051
9080661	0.34886
9080687	-0.20723
9080717	-0.05782
9080745	0.47899
9080774	0.03544
9080802	1.69451
9080832	0.39931
9080859	0.32583
9080888	-0.19876
9080917	-0.32956
9080943	0.34064
9080971	0.25385
9081002	-0.37522
9081059	-0.01046
9081084	-0.05915
9081110	1.10738
9081139	-0.15022
9081173	1.32870
9081204	-0.22621
9081234	0.49490
11810077	-0.01683
11810107	0.81507
11810137	-0.03605
11810161	0.89582
11810190	0.27247
11810219	0.06689
11810247	-0.33190
11810273	0.32193
11810297	-0.35465
11810329	0.20126
11810357	0.62965
11810381	-0.18188
11810414	0.32068
11810438	-0.18576
11810467	0.52466
11810500	1.23393
11810528	0.18017
11810555	0.44658
11810584	-0.23674
11810613	-0.22800
11810645	0.26009
11810678	-0.00929
11810707	1.86459
11810739	0.26875
11810763	0.05301
11810793	0.15764
11810821	0.18534
11810850	-0.05037
11810874	0.30835
11810902	0.22561
11810931	0.13209
11810965	-0.13273
11810994	0.26935
11811025	0.34738
11811057	0.39283
11811082	1.49975
11811111	0.47689
11811143	0.05574
11811173	0.15779
11811204	1.41104
11811236	0.99739
11811262	0.10069
11811291	0.24011
11811325	-0.14293
11811353	0.27638
11811382	0.22574
11811412	0.04460
11811443	1.18858
11811470	0.19240
11811497	0.38173
11811527	0.63065
11811558	-0.23098
11811585	1.67302
11811614	0.41354
11811639	0.55569
11811671	0.55874
11811700	0.01576
11811731	-0.02948
11811757	0.91257
11811788	-0.04364
11811817	0.52093
11811847	0.26019
11811881	0.36974
11811910	1.62300
11811937	0.40459
11811966	0.24084
11811996	-0.26940
11812023	-0.42987
11812053	0.05060
11812087	0.59434
11812116	0.37831
11812146	0.38610
11812178	0.52397
11812204	0.11276
11812234	0.40101
11812263	0.12928
11812293	0.19744
11812323	0.20641
11812353	0.51542
11812381	0.17157
11812411	0.42878
11812442	0.06956
11812468	0.07498
11812495	1.91098
11812526	1.51447
11812555	0.45408
11812584	0.24284
11812611	-0.15291
11812635	0.24104
11812667	-0.38760
11812699	0.38239
11812729	0.31930
11812753	-0.10471
11812782	1.97203
11812808	2.05336
11812837	1.56252
11812861	0.52018
11812892	0.90885
11812921	1.43942
11812951	0.06850
11812980	0.37694
11813008	1.88592
11813035	1.49452
11813063	1.67861
11813092	0.09437
11813120	0.31082
11813148	1.51701
11813178	0.36715
11813236	-0.21725
11813265	0.18360
11813294	-0.15404
11813321	0.34723
11813354	-0.28901
11813378	0.22465
11813406	-0.37302
11813431	-0.11594
11813465	0.17125
11813494	-0.06390
11813520	1.03382
11813548	-0.09569
11813579	0.22864
11813608	0.12404
11813635	-0.09584
11813669	-0.04959
11813702	-0.15343
11813736	0.25735
11813770	-0.05197
11813800	0.00768
11813828	-0.18775
11813854	-0.09244
11813883	0.38846
11813920	0.04834
11813946	0.24111
11813976	0.57564
11814003	-0.06011
11814029	-0.08999
16576881	0.26850
16576908	-0.16116
16576937	0.27681
16576966	0.30627
16576999	0.43307
16577028	0.08332
16577058	0.08045
16577086	0.08881
16577116	0.04467
16577145	-0.25465
16577173	0.24967
16577200	0.33933
16577230	0.15623
16577259	-0.13927
16577288	0.64832
16577317	-0.86381
16577345	0.09753
16577376	1.29601
16577404	0.38767
16577434	0.46985
16577464	0.21583
16577493	0.58165
16577524	0.11712
16577553	0.14879
16577581	-0.17334
16577608	-0.05532
16577635	-0.45334
16577666	0.22364
16577694	1.36175
16577723	0.14115
16577753	0.42083
16577777	0.32085
16577807	0.09976
16577841	-0.03327
16577870	-0.35473
16577899	0.00132
16577927	0.47898
16577951	-0.02151
16577983	0.05904
16578011	-0.04135
16578038	-0.21648
16578065	0.29603
16578095	1.39272
16578125	1.50205
16578154	0.03844
16578186	0.26406
16578211	0.07259
16578235	0.40158
16578267	0.25327
16578296	1.85824
16578321	1.51837
16578350	0.20547
16578379	0.31545
16578409	0.47577
16578436	1.71535
16578464	1.43549
16578491	0.97922
16578521	1.53625
16578549	0.49984
16578578	0.69848
16578607	-0.07445
16578635	0.21182
16578659	-0.08291
16578688	1.16387
16578719	0.99512
16578749	1.41917
16578777	0.59311
16578806	0.10025
16578834	1.64306
16578861	1.64526
16578891	0.00649
16578919	0.13561
16578945	0.54841
16578979	-0.03384
16579008	0.44401
16579036	-0.08764
16579065	1.53824
16579098	-0.28199
16579127	-0.21660
16579153	0.61520
16579182	0.53004
16579209	0.09600
16579239	0.22329
16579268	0.07383
16579293	0.46325
16579322	-0.30984
16579352	0.26338
16579386	0.28941
16579413	0.16480
16579442	0.24110
16579474	0.50986
16579503	0.21997
16579531	0.28953
16579561	-0.06462
16579590	0.42510
16579620	1.41939
16579648	0.25001
16579677	1.46563
16579705	0.41810
16579734	1.40209
16579758	0.60472
16579787	1.28498
16579813	-0.05691
16579842	-0.04041
16579876	1.52166
16579906	1.18669
16579934	-0.21569
16579963	0.35267
16579992	0.14459
16580019	1.12644
16580048	-0.13028
16580073	0.04526
16580105	0.21959
16580133	-0.13062
16580164	-0.00528
16580194	-0.05700
16580224	0.16863
16580252	0.17262
16580280	0.02963
16580308	0.43478
16580335	0.07005
16580366	-0.03801
16580396	1.94541
16580428	0.51174
16580457	0.02010
16580488	0.43966
16580517	0.32462
16580546	0.06716
16580575	1.25162
16580604	1.41363
16580632	0.49339
16580662	0.27048
16580692	0.62135
16580719	0.38292
16580748	-0.26159
16580782	0.15734
16580814	0.29470
16580842	-0.20416
16580872	-0.15150
16580905	-0.12064
16580934	-0.16000
16580964	0.24047
16580998	0.32390
16581026	0.13474
16581055	0.27927
16581083	0.55722
16581117	0.01340
16581145	-0.08921
16581171	0.26791
16581198	0.16653
16581229	0.10013
16581260	-0.03995
16581289	0.05034
16581323	-0.25663
16581356	-0.32642
16581389	0.33003
16581418	-0.31945
16581448	0.32726
16581472	0.18365
# Sequence	4
# Name	chr3
# Number of Hits	665
2663227	0.09365
2663259	0.14255
2663287	1.42596
2663318	-0.00416
2663350	0.18582
2663380	-0.10579
2663411	0.26140
2663440	-0.36711
2663467	-0.19897
2663496	0.10892
2663524	0.07319
2663554	0.25560
2663583	0.15184
2663607	-0.45857
2663641	0.26194
2663665	0.00392
2663696	0.29640
2663720	0.13647
2663752	0.17005
2663780	-0.14253
2663804	0.02409
2663835	-0.06404
2663866	0.30060
2663897	0.41098
2663926	1.54223
2663950	0.10764
2663979	-0.32606
2664009	0.07130
2664036	-0.12144
2664067	0.39927
2664097	-0.02737
2664126	-0.07983
2664153	-0.00098
2664181	0.08979
2664208	0.35814
2664235	0.06874
2664269	0.50811
2664297	0.46097
2664328	0.02338
2664359	0.06747
2664392	-0.12280
2664417	-0.57114
2664446	-0.12841
2664474	1.76209
2664505	0.27824
2664535	0.09720
2664561	0.48881
2664590	1.65953
2664623	0.33819
2664652	1.66307
2664680	0.78076
2664709	0.48789
2664739	1.79505
2664771	1.57124
2664799	0.02032
2664835	-0.10462
2664865	-0.07715
2664893	0.12742
2664923	0.14564
2664951	0.45733
2664976	0.38403
2665005	0.06489
2665035	0.16228
2665059	0.19341
2665089	0.04820
2665123	0.09514
2665151	-0.06023
2665175	0.62344
2665206	0.16261
2665237	0.14655
2665268	-0.48224
2665297	-0.30088
2665328	0.21262
2665360	0.14375
2665388	0.40186
2665416	0.62377
2665444	0.15145
2665471	0.25645
2665501	-0.17145
2665530	0.28743
2665557	0.22580
2665587	1.59170
2665618	0.62918
2665645	0.08432
2665679	0.38218
2665709	1.58026
2665735	0.00658
2665767	-0.32837
2665795	0.11148
3755044	-0.05845
3755073	0.17857
3755106	-0.05021
3755139	0.06450
3755202	-0.27999
3755240	-0.05175
3755266	0.12533
3755301	-0.33965
3755334	0.13858
3755361	0.02189
3755392	-0.14077
3755419	0.02939
3755452	-0.06114
3755484	0.28371
3755510	-0.24020
3755539	1.62129
3755568	0.48273
3755595	0.30406
3755624	0.79801
3755652	0.47925
3755678	0.61949
3755710	0.19479
3755741	-0.24524
3755772	-0.00306
3755800	0.39755
3755829	-0.13087
3755859	-0.21776
3755887	-0.09167
3755916	-0.00722
3755947	0.12445
3755979	-0.09632
3756013	-0.23768
3756041	0.47188
3756070	0.35602
3756102	1.07488
3756129	0.24836
3756153	-0.30228
3756181	0.06705
3756213	0.54069
3756242	1.23755
3756270	0.43983
3756303	0.13223
3756335	0.41850
3756366	0.16115
3756394	-0.01265
3756423	0.53252
3756451	0.18448
3756484	0.12749
3756514	0.07803
3756543	0.48316
3756572	0.36233
3756603	0.48898
3756627	-0.08223
3756656	1.80729
3756685	0.62486
3756713	0.26135
3756747	-0.45384
3756780	0.21026
3756807	0.38722
3756838	0.29440
3756867	0.27067
3756895	-0.26537
3756926	0.23388
3756954	0.21965
3756982	0.38044
3757013	0.00728
3757042	0.61003
3757072	0.33344
3757101	0.51610
3757132	0.25307
3757162	0.81427
3757191	-0.06452
3757216	1.67666
3757244	0.02221
3757275	0.11188
3757306	1.35773
3757333	0.12783
3757363	0.10347
3757388	1.15516
3757418	0.30168
3757447	0.70867
3757475	0.55152
3757504	-0.03582
3757534	1.43198
3757562	-0.16809
3757591	0.48182
3757620	-0.27454
3757649	0.50553
3757680	0.23978
3757710	0.17244
3757739	0.29382
3757769	0.11973
3757801	0.47069
3757831	-0.20705
3757863	-0.12666
3757892	0.37173
3757923	0.22564
3757956	0.00410
3757982	0.24877
3758011	0.21936
3758040	-0.08394
3758070	0.27064
3758099	-0.19467
3758123	-0.31423
3758156	-0.24221
3758190	0.10075
3758218	-0.18932
3758249	0.19527
3758273	-0.21254
3758307	0.20137
3758335	0.95100
3758365	1.70703
3758392	1.52829
3758426	0.52177
3758456	0.43811
3758485	-0.16841
3758519	1.22371
3758547	1.05543
3758581	0.44035
4003828	0.29974
4003854	-0.03327
4003884	-0.36858
4003917	0.25201
4003946	0.09168
4003973	0.20113
4003999	0.45775
4004029	0.45329
4004059	0.17211
4004093	-0.11975
4004124	0.44407
4004155	1.84414
4004185	0.38920
4004213	0.54928
4004247	-0.87207
4004279	0.30137
4004310	0.09942
4004338	-0.07759
4004366	0.66906
4004395	0.18965
4004425	1.63972
4004449	1.58658
4004474	0.60938
4004506	0.29961
4004536	1.73071
4004568	0.32283
4004596	0.12548
4004627	1.94130
4004656	1.30907
4004687	0.63187
4004715	0.56707
4004746	0.23948
4004773	0.23723
4004805	0.23981
4004834	1.49046
4004860	1.46157
4004892	-0.13904
4004924	0.25908
4004953	0.39810
4004980	0.13374
4005009	0.28584
4005034	0.31505
4005063	0.17321
4005092	0.11454
4005118	0.06079
4005147	0.21375
4005175	0.16212
4005199	-0.08317
4005227	0.46931
4005257	0.26315
4005286	0.34945
4005320	1.21033
4005349	0.30487
4005380	0.17498
4005408	0.45120
4005437	0.71630
4005465	0.35027
4005492	0.19100
4005526	0.29908
4005555	0.64365
4005584	1.59519
4005613	1.46129
4005642	-0.01625
4005668	0.29861
4005698	1.49004
4005727	0.33829
4005756	0.31218
4005785	0.55220
4005815	0.31912
4005844	1.29212
4005871	0.20927
4005901	1.65712
4005933	1.37491
4005963	0.38119
4005992	0.30608
4006020	0.17068
4006090	-0.13049
4006114	0.24408
4006142	0.09791
4006171	0.31229
4006201	0.09951
4006230	0.00198
4006257	0.05567
4006286	-0.04263
4006317	0.20518
4006347	-0.26701
4006377	0.29841
4006406	0.36246
4006436	-0.61214
4006463	0.15740
4006491	-0.02538
4006520	1.54974
4006553	0.29387
4006584	0.02250
4006610	1.87794
4006637	0.33282
4006668	-0.11343
4006696	1.72295
4006726	0.49956
4006756	1.52423
4006786	0.56671
4006817	1.79373
4006846	0.08776
4006878	-0.14350
4006907	0.71686
4006939	0.44122
4006968	1.67183
5355814	0.05046
5355844	0.30533
5355872	-0.07335
5355900	0.28784
5355931	0.67893
5355965	0.15984
5355998	0.59555
5356030	0.58655
5356057	1.48828
5356086	1.56929
5356115	-0.05838
5356145	0.29442
5356179	1.50603
5356210	1.11300
5356242	0.52756
5356271	0.44509
5356299	-0.04679
5356328	-0.02269
5356355	0.14413
5356384	0.07349
5356415	-0.06416
5356449	-0.53980
5356476	0.60983
5356504	1.34723
5356532	0.05781
5356560	-0.42492
5356587	-0.47495
5356616	0.30890
5356643	0.17441
5356673	0.46647
5356698	-0.07955
5356730	-0.17541
5356759	-0.00727
5356792	-0.36159
5356817	1.19291
5356844	0.05146
5356872	0.27298
5356901	0.17936
5356931	0.13253
5356960	0.45250
5356985	1.47880
5357016	0.33759
5357045	0.10248
5357074	1.56612
5357102	-0.17883
5357136	-0.09433
5357165	-0.43468
5357199	0.32499
5357229	0.50480
5357263	1.46509
5357293	-0.00403
5357322	0.22185
5357356	0.75760
5357384	-0.16487
5357411	-0.10565
5357441	0.84537
5357470	0.67757
5357499	0.12593
5357528	0.19833
5357562	0.60870
5357588	-0.02235
5357620	0.12049
5357647	0.08178
5357678	0.19394
5357703	-0.06475
5357730	0.85809
5357757	1.79340
5357783	0.26363
5357815	0.23501
5357843	0.61251
5357872	0.44253
5357906	0.02654
5357940	0.62575
5357970	-0.08258
5358001	0.08246
5358030	1.13647
5358058	-0.05390
5358089	-0.20560
5358123	0.69915
5358155	0.25100
5358181	1.56434
5358208	0.42315
5358237	0.57065
5358268	0.14846
5358299	0.09491
5358328	-0.26911
5358357	0.08371
5358385	1.85817
5358415	1.68381
5358442	0.01529
5358471	0.39517
5358505	0.33477
5358533	0.19597
5358565	-0.00057
5358592	0.30059
5358626	0.64938
5358653	0.22511
5358683	0.74272
5358707	0.15967
5358736	-0.42405
5358766	0.23649
5358790	0.10958
5358821	0.22280
5358852	-0.08209
5358885	0.24868
5358914	0.08083
5358948	-0.07453
5358980	0.60964
5359010	0.35892
5359044	0.36175
5359069	0.28363
5359097	0.26078
5359125	0.44658
5359150	0.02786
5359180	0.94586
5359210	1.33708
5359237	0.70295
5359264	0.25349
5359297	1.57833
5359327	0.02382
5359355	0.32069
5359387	0.08781
5359412	1.85524
19999670	-0.15456
19999698	0.11684
19999728	-0.68481
19999756	0.32511
19999783	0.17617
19999812	0.36466
19999841	1.42501
19999865	-0.17985
19999893	-0.09286
19999919	0.75535
19999946	0.14896
19999974	0.49088
20000003	1.56496
20000032	0.16018
20000063	0.60019
20000092	0.56650
20000120	0.25886
20000149	0.14786
20000178	0.61946
20000210	-0.02615
20000238	0.28897
20000268	0.15845
20000293	1.20288
20000322	-0.26737
20000354	0.01806
20000379	0.74709
20000408	0.11357
20000442	-0.15705
20000472	-0.04603
20000500	-0.36771
20000526	0.09784
20000558	-0.27446
20000587	-0.15625
20000647	-0.28570
20000676	2.05795
20000704	0.50105
20000736	-0.33825
20000766	0.41560
20000796	-0.04404
20000825	-0.04751
20000857	-0.12147
20000895	-0.11892
20000927	-0.24596
20000960	0.02285
20000990	0.18798
20001020	0.24580
20001051	0.39109
20001084	0.10890
20001108	0.08626
20001138	0.22061
20001164	-0.02953
20001191	0.08381
20001219	-0.06199
20001249	0.00003
20001278	-0.08480
20001304	0.05680
20001338	0.20176
20001365	0.09968
20001393	0.16909
20001424	0.12855
20001452	1.18678
20001481	0.07207
20001513	1.40523
20001542	0.51424
20001574	0.03043
20001602	-0.27383
20001633	0.09035
20001662	-0.17916
20001691	0.31935
20001722	0.44434
20001751	0.07234
20001780	0.22878
20001807	-0.06526
20001838	0.51067
20001865	0.16857
20001895	0.18139
20001925	1.42640
20001956	0.34346
20001985	0.28704
20002014	0.57626
20002040	0.09061
20002069	-0.02940
20002101	0.23907
20002129	0.26291
20002158	0.41002
20002183	0.17980
20002213	0.49964
20002245	0.17822
20002269	-0.02837
20002302	-0.17585
20002326	0.26845
20002353	0.40861
20002389	-0.17170
20002414	0.28857
20002487	0.13796
20002516	0.23566
20002546	0.25315
20002573	0.25771
20002602	0.07726
20002626	0.24928
20002657	0.13907
20002685	0.27238
20002713	0.01033
20002747	0.28070
20002777	0.03434
20002806	-0.31575
20002835	-0.18222
20002864	-0.04057
20002895	-0.01092
20002928	0.45611
20002957	0.41636
20002984	0.38303
20349613	0.33507
20349640	0.16424
20349668	1.71555
20349693	0.19218
20349723	-0.23829
20349756	0.35270
20349788	0.08402
20349821	-0.01565
20349850	-0.22653
20349880	-0.25864
20349908	0.08261
20349937	-0.30091
20349967	-0.26681
20350000	-0.15846
20350034	0.04913
20350061	0.33621
20350092	-0.41002
20350126	0.48758
20350150	0.15262
20350184	0.04598
20350211	-0.52514
20350240	0.23950
20350266	-0.18016
20350291	0.21887
20350319	0.05944
20350348	0.24481
20350378	0.11770
20350408	0.30555
20350435	0.10634
20350469	0.13350
20350497	0.02048
20350526	0.34519
20350557	0.25896
20350586	0.10440
20350617	0.03050
20350646	0.19948
20350677	0.35508
20350704	-0.14217
20350735	1.37767
20350764	1.84549
20350796	0.38104
20350826	1.50867
20350854	0.08810
20350883	-0.03763
20350909	1.35530
20350936	0.32811
20350963	1.35711
20350992	1.77312
20351019	0.49679
20351048	0.78307
20351077	-0.30413
20351107	1.18222
20351138	1.49380
20351165	0.01230
20351196	0.09782
20351225	0.60553
20351251	0.23521
20351281	0.05858
20351309	1.44660
20351338	0.56320
20351368	0.18705
20351398	0.18751
20351428	-0.18631
20351461	-0.35781
20351491	0.15901
20351522	0.24863
20351551	-0.08454
20351580	0.28648
20351610	0.01210
20351637	-0.02779
20351667	0.60988
20351696	0.19575
20351724	1.12320
20351753	1.52180
20351782	1.36006
20351808	1.85145
20351837	0.15522
20351870	1.75817
20351899	1.69590
20351929	0.03762
20351959	1.30492
20351988	0.16709
20352016	-0.06785
20352044	0.62539
20352074	1.79969
20352102	0.41135
20352129	0.22077
20352157	0.16371
20352186	0.28462
20352216	0.47593
20352246	0.54987
20352271	0.18468
20352300	0.33911
20352330	-0.04635
20352359	0.53545
20352388	-0.03895
20352416	-0.24533
20352444	0.18700
20352472	-0.17689
20352504	-0.09928
20352533	0.57106
20352564	0.27743
20352594	0.43088
20352627	0.81391
20352658	0.07576
20352686	0.34627
20352716	0.08055
20352743	0.10818
20352772	0.27009
20352805	-0.29581
20352837	0.41438
20352867	0.15062
20352894	0.33676
20352923	1.37250
20352950	0.46307
# Sequence	5
# Name	chr4
# Number of Hits	112
17444815	0.15190
17444845	0.16510
17444874	0.23384
17444904	0.10899
17444934	0.17723
17444962	0.23176
17444991	0.24477
17445016	0.03647
17445045	-0.00431
17445076	0.07661
17445107	0.30224
17445141	0.35123
17445167	0.06470
17445197	-0.45047
17445226	1.75895
17445255	-0.29008
17445281	0.33753
17445309	0.70422
17445337	0.22687
17445364	0.31192
17445394	-0.00854
17445428	-0.12621
17445457	0.28092
17445491	0.16233
17445525	-0.24499
17445549	-0.05660
17445583	0.28999
17445611	0.43201
17445643	-0.02939
17445677	0.24943
17445706	0.98056
17445736	1.45689
17445767	0.74842
17445794	0.04586
17445823	0.13332
17445857	0.33126
17445892	-0.02322
17445922	1.94439
17445949	0.12638
17445982	0.29063
17446012	0.18205
17446036	1.23652
17446068	0.23962
17446098	0.26423
17446127	1.74218
17446161	0.11017
17446185	0.39007
17446214	0.13613
17446244	0.03685
17446272	0.08917
17446299	-0.01573
17446332	-0.13367
17446363	0.38151
17446391	0.16664
17446421	0.13660
17446452	-0.31521
17446481	0.23690
17446510	0.55759
17446539	0.80760
17446568	0.25475
17446599	-0.23802
17446627	0.87533
17446659	0.34253
17446688	0.26050
17446722	-0.02696
17446749	0.10394
17446780	0.09840
17446805	0.62345
17446829	0.17075
17446861	0.08520
17446891	0.23307
17446921	-0.07972
17446952	0.63254
17446981	1.54032
17447010	-0.16730
17447038	0.16071
17447066	-0.13294
17447096	-0.22121
17447126	0.21822
17447154	-0.03957
17447185	0.00934
17447215	0.03329
17447244	-0.41175
17447273	0.02165
17447298	0.52468
17447329	0.27885
17447358	-0.03042
17447388	-0.32790
17447418	-0.17072
17447448	0.09279
17447478	0.47330
17447511	1.27142
17447540	0.76615
17447569	0.56048
17447598	0.65671
17447626	0.00523
17447655	0.96616
17447687	0.17627
17447719	0.39163
17447753	-0.14713
17447781	0.56647
17447810	0.48731
17447839	1.59305
17447870	0.41873
17447898	-0.08756
17447928	0.45827
17447956	0.31527
17447984	0.82580
17448013	0.44409
17448041	0.30525
17448070	0.47736
17448099	0.68755
# Sequence	6
# Name	chr5
# Number of Hits	477
5260185	0.61317
5260212	-0.04738
5260241	0.36793
5260270	0.11238
5260304	0.41667
5260336	0.20587
5260369	0.05378
5260395	0.05158
5260426	0.10529
5260457	0.05226
5260487	0.07940
5260514	0.39029
5260542	0.46566
5260574	0.01672
5260601	-0.06608
5260630	0.27362
5260659	0.42452
5260688	0.38873
5260720	0.34387
5260748	-0.21438
5260777	0.37902
5260806	0.43332
5260833	0.36735
5260862	1.69925
5260892	0.21884
5260921	0.16781
5260946	0.00794
5260971	1.92057
5260995	1.24052
5261024	0.33908
5261058	0.51933
5261087	0.06895
5261115	1.52847
5261144	0.24762
5261175	0.47683
5261204	0.96431
5261234	0.64160
5261258	0.41874
5261289	1.38961
5261320	1.35201
5261347	0.50303
5261381	-0.09537
5261407	1.10717
5261434	1.15375
5261463	0.40657
5261490	0.42949
5261518	0.03894
5261550	0.35037
5261579	0.12238
5261608	-0.11902
5261639	0.33659
5261668	1.48359
5261695	0.43086
5261724	0.07476
5261752	0.47642
5261782	0.18397
5261806	0.18429
5261836	0.03517
5261864	0.06933
5261894	1.01574
5261923	1.61200
5261951	0.13050
5261979	-0.11940
5262009	-0.15451
5262039	0.06123
5262068	-0.06170
5262096	0.40638
5262125	-0.16952
5262154	-0.02209
5262184	0.05485
5262221	0.13000
5262249	0.46023
5262278	-0.19138
5262313	0.50745
5262337	0.29882
5262366	0.28015
5262395	0.21878
5262421	0.03923
5262450	0.34023
5262508	0.28661
5262604	0.14889
5262631	0.25031
5262661	0.44419
5262687	0.63325
5262716	-0.17106
5262748	1.71593
5262772	0.09763
5262802	0.04943
5262827	0.49046
5262855	0.45446
5262884	0.16100
5262910	0.78019
5262954	0.23354
5262983	0.17514
[truncated: 215,555 more rows]
