# Supplementary material for: Evaluation of a microarray-hybridization based method applicable for discovery of single nucleotide polymorphisms (SNPs) in the Pseudomonas aeruginosa genome
Source: BMC Genomics. 2009 Jan 19;10:29. doi: 10.1186/1471-2164-10-29 (PMC2658670; doi:10.1186/1471-2164-10-29)
Supplement: Additional file 1 — Java program used for analysis of the PATA1 data. We developed a Java program for post-processing of probe signal and p value data produced by the TAS software (see 'Methods'). The zip file contains a jar archive including program binaries and source code, a sample data set and a readme file with brief instructions for installation and usage. [file 1471-2164-10-29-S1.zip › Tiling/README]

----------------------------------------------------------------------
README document for Tiling - a program for analysing tiling array data
----------------------------------------------------------------------


Copyright (C) 2008 Claudia Pommerenke

This program is free software; you can redistribute it and/or it under
the terms of the GNU General Public License as published by the Free
Software Foundation; either version 2 of the License, or (at your
option) any later version.

This program is distributed in the hope that it will be useful, but
WITHOUT ANY WARRANTY; without even the implied warranty of
MERCHANTABILITY or FITNESS FOR A PARTICULAR PURPOSE. See the GNU
General Public License for more details.

You should have received a copy of the GNU General Public License 
along with this program; if not, see <http://www.gnu.org/licenses/>.


You will need a recent Java installation (v1.6+).
The program works on Linux and Windows systems, shell required.


----------------------------------------------------------------------
Analysis of a specific Affymetrix microarray with complete genomic 
coverage of P. aeruginosa PAO1:
oligo number ~ 215 000
oligo length = 25 bp
oligo gaps ~ 5
find and count significant changes with a given 'alpha' cut-off for 
p values (-10 log10 scale) to a given cut-off signal fold change 
'signalThreshold' (log2 scale) within given specific 'bandwidth'


----------------------------------------------------------------------
Instructions:

Unzip package;
Change to directory Tiling;
Start program by typing in shell:
> java -jar Tiling.jar -p PA14vsPAO1_pvalue.txt -s PA14vsPAO1_signal.txt
Insert your own p-value and signal text file respectively;
Results are stored in three documents: changedGenes.txt, 
changedIntergenic,txt, changedOligos.txt

Further options:

-a alpha (pValue, default: 1)
-t signal threshold (default: -0.5)
-p pvalue file (PA14vsPAO1_pvalue.txt)
-s signal file (PA14vsPAO1_signal.txt)
-g gene file (Pseudomonas_aeruginosa_PAO1_2008-Jan-10.txt)
-i intergenic file (Pseudomonas_aeruginosa_PAO1_intergenic_2008-Jan-10.fna)
-o oligo file (PATA_oligos.dat)
-x create index file, if set
-f example/path
