# Supplementary material for: Evaluation of a microarray-hybridization based method applicable for discovery of single nucleotide polymorphisms (SNPs) in the Pseudomonas aeruginosa genome
Source: BMC Genomics. 2009 Jan 19;10:29. doi: 10.1186/1471-2164-10-29 (PMC2658670; doi:10.1186/1471-2164-10-29)
Supplement: Additional file 2 — Influence of neighbouring nucleotides on sensitivity towards SNPs. For any SNP as identified in the sequence alignment of PATA oligonucleotide probes were grouped by the nucleotides present in both alleles and at the directly neighbouring positions. E.g. 'CGA - T' indicates a mismatch with 'CGA' in PAO1 and 'CTA' in PA14. For each of all 192 possible permutations, 'abundance' indicates how many oligonucleotides showed this particular combination as identified by sequence alignment and 'sensitivity' indicates the fraction of these oligonucleotides that were detected as variant using a threshold signal ratio Dth = -0.5. [file 1471-2164-10-29-S2.xls]

## Sheet: Tabelle1
Substitution	Abundance	Signal Ratio	Sensitivity	Substitution	Abundance	Signal Ratio	Sensitivity	Substitution	Abundance	Signal Ratio	Sensitivity
'AAA - C'	31	-0.3504	0.6129	'CCC - G'	105	-0.1474	0.3905	'GGG - T'	48	-0.0048	0.3958
'AAA - G'	164	-0.1362	0.5976	'CCC - T'	180	-0.1704	0.4	'GGT - A'	23	-0.0231	0.4883
'AAA - T'	8	0.1247	0.875	'CCG - A'	752	-0.0807	0.3125	'GGT - C'	937	-0.0543	0.5593
'AAC - C'	25	0.0788	0.3939	'CCG - G'	103	-0.0394	0.3415	'GGT - T'	76	-0.0311	0.7273
'AAC - G'	25	-0.1545	0.6019	'CCG - T'	85	0.0027	0.3233	'GTA - A'	31	0.1482	0.5
'AAC - T'	155	0.0151	0.6316	'CCT - A'	28	-0.0611	0.4138	'GTA - C'	381	-0.0887	0.5667
'AAG - C'	161	-0.2031	0.5763	'CCT - G'	253	-0.0403	0.5085	'GTA - G'	28	0.1706	0.4848
'AAG - G'	23	-0.0259	0.5354	'CCT - T'	107	-0.1071	0.4953	'GTC - A'	32	-0.0602	0.4727
'AAG - T'	15	0.0452	0.4167	'CGA - A'	136	0.0318	0.4453	'GTC - C'	50	-0.5729	0.5402
'AAT - C'	6	-0.401	0.7	'CGA - C'	428	-0.1037	0.5769	'GTC - G'	738	-0.0884	0.3482
'AAT - G'	192	-0.0809	0.6606	'CGA - T'	49	0.0657	0.5227	'GTG - A'	299	0.0278	0.4348
'AAT - T'	29	-0.2847	0.6	'CGC - A'	80	-0.0725	0.2699	'GTG - C'	59	-0.2591	0.5795
'ACA - A'	33	0.0943	0.76	'CGC - C'	123	0.0309	0.3689	'GTG - G'	33	-0.3308	0.4605
'ACA - G'	859	-0.0751	0.72	'CGC - T'	430	0.0379	0.3529	'GTT - A'	29	-0.1406	0.7931
'ACA - T'	19	-0.3337	0.6452	'CGG - A'	402	0.0506	0.3806	'GTT - C'	801	-0.0492	0.633
'ACC - A'	25	-0.2421	0.24	'CGG - C'	151	-0.1267	0.5033	'GTT - G'	32	-0.3465	0.5
'ACC - G'	72	-0.0906	0.5278	'CGG - T'	91	-0.0652	0.4066	'TAA - C'	33	0.0891	0.5455
'ACC - T'	313	-0.0329	0.4952	'CGT - A'	61	-0.0052	0.5	'TAA - G'	74	0.0645	0.473
'ACG - A'	778	-0.0207	0.375	'CGT - C'	419	0.0107	0.6071	'TAA - T'	1	-0.0805	1
'ACG - G'	52	-0.1418	0.4833	'CGT - T'	119	-0.0217	0.6061	'TAC - C'	17	-0.1144	0.4138
'ACG - T'	35	0.1136	0.4561	'CTA - A'	42	0.0539	0.3333	'TAC - G'	51	0.0326	0.5352
'ACT - A'	22	-0.109	0.6667	'CTA - C'	518	-0.1243	0.5241	'TAC - T'	68	-0.0157	0.4
'ACT - G'	379	-0.0632	0.5625	'CTA - G'	17	-0.3467	0.5211	'TAG - C'	53	0.0826	0.5781
'ACT - T'	35	-0.0475	0.6778	'CTC - A'	29	-0.0212	0.5	'TAG - G'	54	-0.1235	0.5
'AGA - A'	59	0.0121	0.6646	'CTC - C'	59	-0.058	0.5336	'TAG - T'	18	0.2004	0.2857
'AGA - C'	452	-0.0375	0.5217	'CTC - G'	430	-0.0962	0.5701	'TAT - C'	0		0.6471
'AGA - T'	12	-0.2388	0.6	'CTG - A'	380	-0.1445	0.4918	'TAT - G'	78	-0.0762	0.5485
'AGC - A'	24	0.1585	0.4794	'CTG - C'	84	-0.0357	0.5394	'TAT - T'	30	-0.0855	0.5
'AGC - C'	60	-0.0864	0.4038	'CTG - G'	33	-0.155	0.4706	'TCA - A'	29	-0.0029	0.4706
'AGC - T'	353	-0.0783	0.4571	'CTT - A'	15	-0.0672	0.4667	'TCA - G'	454	-0.0345	0.6863
'AGG - A'	406	0.0132	0.4581	'CTT - C'	432	-0.0438	0.5301	'TCA - T'	15	0.1387	0.5441
'AGG - C'	65	-0.0541	0.4615	'CTT - G'	45	-0.0423	0.5778	'TCC - A'	22	-0.0165	0.3182
'AGG - T'	32	-0.2691	0.4375	'GAA - C'	58	0.0663	0.6379	'TCC - G'	70	0.0307	0.5286
'AGT - A'	12	-0.2502	0.629	'GAA - G'	228	-0.0643	0.5526	'TCC - T'	198	-0.0474	0.4697
'AGT - C'	432	0.0029	0.6364	'GAA - T'	17	-0.2602	0.3529	'TCG - A'	355	-0.1045	0.425
'AGT - T'	34	-0.2195	1	'GAC - C'	31	-0.2525	0.4793	'TCG - G'	61	-0.0604	0.5349
'ATA - A'	10	-0.252	0.5	'GAC - G'	52	0.1099	0.4773	'TCG - T'	36	-0.0131	0.3527
'ATA - C'	274	-0.0624	0.5677	'GAC - T'	319	-0.0313	0.551	'TCT - A'	18	-0.0231	0.6176
'ATA - G'	5	0.3262	0.4828	'GAG - C'	194	-0.0274	0.5168	'TCT - G'	204	-0.0672	0.7353
'ATC - A'	3	0.3674	0.5455	'GAG - G'	46	0.0345	0.5409	'TCT - T'	54	-0.0123	0.6917
'ATC - C'	16	0.0925	0.5594	'GAG - T'	25	0.1697	0.5625	'TGA - A'	64	0.0195	0.566
'ATC - G'	239	-0.0205	0.5714	'GAT - C'	18	0.1128	0.6452	'TGA - C'	156	-0.0489	0.7593
'ATG - A'	221	-0.0491	0.5	'GAT - G'	420	-0.0153	0.5643	'TGA - T'	7	0.0238	0.7222
'ATG - C'	11	0.0841	0.6227	'GAT - T'	33	0.0179	0.5714	'TGC - A'	40	0.0436	0.4507
'ATG - G'	4	-0.3582	0.5882	'GCA - A'	121	0.0044	0.6774	'TGC - C'	86	-0.0735	0.5082
'ATT - A'	2	-0.2355	1	'GCA - G'	662	-0.0529	0.3654	'TGC - T'	258	-0.1008	0.6389
'ATT - C'	255	-0.1022	0.6627	'GCA - T'	49	0.0325	0.4326	'TGG - A'	128	-0.0672	0.4453
'ATT - G'	13	0.2482	0.8462	'GCC - A'	75	-0.1248	0.28	'TGG - C'	76	-0.0953	0.5263
'CAA - C'	54	0.0485	0.537	'GCC - G'	141	0.0387	0.2837	'TGG - T'	34	-0.1243	0.4412
'CAA - G'	280	-0.1067	0.5679	'GCC - T'	544	-0.035	0.2757	'TGT - A'	8	-0.0491	0.5833
'CAA - T'	3	-0.7498	0.3333	'GCG - A'	522	-0.0564	0.2706	'TGT - C'	295	-0.0668	0.75
'CAC - C'	32	-0.0796	0.481	'GCG - G'	171	-0.0342	0.4078	'TGT - T'	48	-0.3119	0.6471
'CAC - G'	95	-0.1555	0.533	'GCG - T'	69	-0.0718	0.2762	'TTA - A'	34	0.0547	0
'CAC - T'	141	-0.0136	0.7097	'GCT - A'	55	-0.0317	0.5312	'TTA - C'	206	-0.0333	0.641
'CAG - C'	265	-0.077	0.5147	'GCT - G'	659	-0.0391	0.46	'TTA - G'	6	-0.6455	0.4333
'CAG - G'	104	-0.003	0.4369	'GCT - T'	112	-0.0777	0.4553	'TTC - A'	34	-0.1967	0.3333
'CAG - T'	44	0.0063	0.2245	'GGA - A'	149	-0.0807	0.5619	'TTC - C'	34	0.0504	0.5784
'CAT - C'	6	-0.0026	0.6429	'GGA - C'	220	-0.0998	0.5217	'TTC - G'	133	0.0214	0.7222
'CAT - G'	187	-0.0529	0.5618	'GGA - T'	32	-0.0728	0.4	'TTG - A'	156	-0.0414	0.75
'CAT - T'	71	-0.0288	0.4706	'GGC - A'	85	0.0073	0.3429	'TTG - C'	32	-0.2283	0.5966
'CCA - A'	79	-0.0173	0.4062	'GGC - C'	103	0.0815	0.3743	'TTG - G'	17	-0.0045	0.7292
'CCA - G'	1000	-0.0815	0.5895	'GGC - T'	706	-0.0243	0.2464	'TTT - A'	9	-0.3415	0.8889
'CCA - T'	31	0.0436	0.4468	'GGG - A'	198	-0.0501	0.4141	'TTT - C'	170	-0.0292	0.7118
'CCC - A'	54	-0.0416	0.2778	'GGG - C'	100	-0.1667	0.42	'TTT - G'	28	-0.1809	0.5
